# Supplementary material for: Estimating the occurrence of primary ubiquinone deficiency by analysis of large-scale sequencing data
Source: Sci Rep. 2017 Dec 18;7:17744. doi: 10.1038/s41598-017-17564-y (PMC5735152; doi:10.1038/s41598-017-17564-y)
Supplement: Supplementary file 1 — Supplemental Tables [file 41598_2017_17564_MOESM1_ESM.xlsx]

## Sheet: Table S1
Table S1. Population Sizes
Worldwide
Ethnicity	Definition	Population	Source
African	Population of Africa	1186000000	United Nations, Department of Economic and Social Affairs, Population Division (2015). World Population Prospects: The 2015 Revision, Key Findings and Advance Tables. Working Paper No. ESA/P/WP.241.
European	Population of Europe (w/o Finland)	732497000	United Nations, Department of Economic and Social Affairs, Population Division (2015). World Population Prospects: The 2015 Revision, Key Findings and Advance Tables. Working Paper No. ESA/P/WP.241.
Finnish	Population of Finland	5455068	Statistics Finland, Preliminary population statistics. March 17, 2014. http://www.stat.fi/til/vamuu/2014/03/vamuu_2014_03_2014-04-24_en.pdf. Retrieved 2017-03-31.
Ashkanazi Jewish	Estimated worldwide population	10000000	The Hebrew University Genetic Resource, The Hebrew University of Jerusalem, "Ashkenazi Jews". http://hugr.huji.ac.il/AshkenaziJews.aspx. Retrieved 2017-03-31
East Asian	Population of China, Taiwan, Mongolia, North Korea, South Korea and Japan	1612287000	United Nations, Department of Economic and Social Affairs, Population Division (2015). World Population Prospects: The 2015 Revision, custom data acquired from https://esa.un.org/unpd/wpp/DataQuery/. Retrieved 2017-03-31.
South Asian	Population of Afghanistan, Bangladesh, Bhutan, India, Iran, Maldives, Nepal, Pakistan, Sri Lanka	1822974000	United Nations, Department of Economic and Social Affairs, Population Division (2015). World Population Prospects: The 2015 Revision, custom data acquired from https://esa.un.org/unpd/wpp/DataQuery/. Retrieved 2017-03-31.
Latin American (admixed American)	Population of South America, Central America and Caribbean	634000000	United Nations, Department of Economic and Social Affairs, Population Division (2015). World Population Prospects: The 2015 Revision, Key Findings and Advance Tables. Working Paper No. ESA/P/WP.241.
	Sum:	6003213068
Within United States of America
Ethnicity	Definition	Population	Source
African	Self-identifies as black or African-American (one race)	40695277	U.S. Census Bureau, 2015 American Community Survey 1-Year Estimates. Retrieved 2017-03-31.
European	Self-identifies as white (not hispanic or latino, one race)	197534496	U.S. Census Bureau, 2015 American Community Survey 1-Year Estimates. Retrieved 2017-03-31.
Finnish	Ancestry self-reported as Finnish.	634282	U.S. Census Bureau, 2013 American Community Survey 1-Year Estimates. Retrieved 2017-03-31.
Ashkanazi Jewish	Estimated population in United States	5130000	Ostrer, H. (2001). "A genetic profile of contemporary Jewish populations." Nat Rev Genet 2(11): 891-898, citing Goodman, R. M. & Motulsky, A. G. Genetic Diseases Among Ashkenazi Jews (Raven, New York, 1979): "Contemporary Jewry is comprised of approx 13 million people, of whom 5.7 million reside in the United States" ... "Among the Jews of the United States, approx 90% are of Ashkenazi origin."
East Asian	Ancestry self-reported as from an East Asian country (as above)	5890439	U.S. Census Bureau, 2011-2013 3-Year American Community Survey. Retrieved 2017-03-31.
South Asian	Ancestry self-reported as from a South Asian country (as above)	3441773	The Asian Population: 2010 (2010 Census Briefs) C2010BR-11. U.S. Census Bureau. Issued March 2012.
Latin American (admixed American)	Self-identifies as hispanic or latino, of any race	56496122	U.S. Census Bureau, 2015 American Community Survey 1-Year Estimates. Retrieved 2017-03-31.
	Sum:	309822389

## Sheet: Table S2
Table S2. All known pathogenic variants
Gene	cDNA change1	AA change	ClinVar Allele ID or Literature source2	Source for ClinVar entry3	gnomAD variant ID4
PDSS1	c.336+5G>T	splice donor	211448	GeneDx	10-26994328-G-GT
	c.661_662insT	p.Arg221Leufs	362103	Literature	-
	c.924T>G	p.Asp308Glu	18276	Literature	10-27024406-T-A
	c.968delC	p.Thr323Asnfs	211451	GeneDx	-
	c.1108A>C	p.Ser370Arg	362104	Literature	-
PDSS2	c.275A>C	p.His92Pro	211201	GeneDx	6-107780215-T-G
	c.874A>G	p.Lys292Glu	211196	GeneDx	-
	c.877-2A>G	splice acceptor	211195	GeneDx	-
	c.964C>T	p.Gln322Ter	16239	Literature	6-107531687-G-A
	c.1145C>T	p.Ser382Leu	16240	Literature	6-107475878-G-A
COQ2	c.282delG	p.Gln94Hisfs	211098	GeneDx	-
	c.437G>A	p.Ser146Asn	16479	Literature	4-84200234-C-T
	c.545T>G	p.Met182Arg	362102	Literature	-
	c.590G>A	p.Arg197His	16477	Literature	4-84194751-C-T
	c.683A>G	p.Asn228Ser	16478	Literature	4-84194658-T-C
	c.701delT	p.Leu234fsX247	Mccarthy et al. 2013	-	-
	c.890A>G	p.Tyr297Cys	16475	Literature	4-84191035-T-C
	c.905C>T	p.Ala302Val	362101	Literature	-
	c.950C>T	p.Thr317Met	211094	GeneDx	4-84188890-G-A
	c.1169G>C	p.Gly390Ala	Gigante et al. 2017	-	4-84185449-C-G
	c.1197delT	p.Asn401IlefsTer15	16476	Literature	4-84185420-CA-C
COQ4	c.23_33delTCCTCCGTCGG	p.Val8Alafs	264313	GeneDx	9-131085158-TGTCCTCCGTCG-T
	c.155T>C	p.Leu52Ser	187093	Literature	-
	c.190C>T	p.Pro64Ser	187095	Literature	9-131085414-C-T
	c.197_198delGCinsAA	p.Arg66Gln	262448	Literature	-
	c.202G>C	p.Asp68His	262449	Literature	9-131085426-G-C
	c.245T>A	p.Leu82Gln	Chung et al. 2015	-	-
	c.356C>T	p.Pro119Leu	370322	GeneDx	9-131088114-C-T
	c.402+1G>C	splice donor	370612	GeneDx	-
	c.421C>T	p.Arg141Ter	187091	Literature	-
	c.433C>G	p.Arg145Gly	187090	Literature	9-131094462-C-G
	c.469C>A	p.Gln157Lys	Helbig et al. 2016	-	-
	c.473G>A	p.Arg158Gln	Chung et al. 2015	-	-
	c.521_523delCCA	p.Thr174del	187094	Literature	-
	c.718C>T	p.Arg240Cys	187092	GeneDx	9-131095844-C-T
COQ6	c.763G>A	p.Gly255Arg	362106	Literature	-
	c.782C>T	p.Pro261Leu	Gigante et al. 2017	-	14-74425926-C-T
	c.1058C>A	p.Ala353Asp	40280	Literature	-
	c.1139A>G	p.Asn380Ser	211684	GeneDx	14-74428202-A-G
	c.1341G>A	p.Trp447Ter	362108	Literature	-
	c.1383delG	p.Gln461fsX478	40282	Literature	-
COQ7	c.422T>A	p.Val141Glu	216921	Literature	-
COQ8A	c.500_521del22insTTG	p.Gln167Leufs*36	18681	Literature	-
	c.589-3C > G	splice acceptor	Mignot et al. 2013	-	1-227153369-C-G
	c.637C>T	p.Arg213Trp	18676	Literature	1-227153420-C-T
	c.638_645delGGCTGGCC	p.Arg213Glnfs	266161	Emory Genetics Laboratory,Emory University	1-227153415-TTGGCCGGC-T
	c.811C>T	p.Arg271Cys	279677	Illumina Clinical Services Laboratory,Illumina	1-227169808-C-T
	c.815G>T	p.Gly272Val	18677	Literature	-
	c.815G>A	p.Gly272Asp	18678	Literature	-
	c.827A>G	p.Lys276Arg	Pronicka et al. 2016	-	-
	c.830T>C	p.Leu277Pro	364922	GeneDx	1-227169827-T-C
	c.895C>T	p.Arg299Trp	359234	Literature	1-227170420-C-T
	c.911G>A	p.Ala304Thr	Horvath et al. 2012	-	1-227170435-G-A
	c.911C>T	p.Ala304Val	364851	GeneDx	1-227170436-C-T
	c.1015G>A	p.Ala339Thr	226873	Ambry Genetics	1-227170670-G-A
	c.1028A>G	p.Gln343Arg	210637	GeneDx	-
	c.1042C>T	p.Arg348Ter	214530	GeneDx	1-227170697-C-T
	c.1081-1_1082dupGTA	splice acceptor	362096	Literature	-
	c.1136T>A	p.Leu379Ter	362097	Literature	1-227171308-T-A
	c.1228C>T	p.Arg410Ter	364923	GeneDx	1-227171527-C-T
	c.1334_1335delCA	p.Thr445Argfs	206765	Genetic Services Laboratory, University of Chicago	1-227171869-CCA-C
	c.1358delT	p.Leu453Argfs*24	Mignot et al. 2013	-	-
	c.1393A>C	p.Asn465His	210639	GeneDx	-
	c.1398+2T>C	splice donor	18680	Literature	-
	c.1511_1512delCT	p.Ala504fs	Barca et al. 2016	-	-
	c.1523T>C	p.Phe508Ser	362098	Literature	-
	c.1532C>T	p.Thr511Met	206766	Genetic Services Laboratory, University of Chicago	1-227172602-C-T
	c.1541A>G	p.Tyr514Cys	18682	Literature	-
	c.1645G>A	p.Gly549Ser	18685	Literature	1-227173027-G-A
	c.1651G>A	p.Glu551Lys	18675	Literature	1-227173033-G-A
	c.1665G>A	p.Met555Ile	226874	Ambry Genetics	1-227174159-G-A
	c.1702delG	p.Glu568Argfs	Pronicka et al. 2016	-	-
	c.1702G>T	p.Glu568Ter	264007	GeneDx	1-227174196-G-T
	c.1732T>G	p.Phe578Val	Hikmat et al. 2016	-	-
	c.1744dupA	p.Ser582lysfs∗148	181400	Developmental Genetics Unit,King Faisal Specialist Hospital & Research Centre	1-227174235-C-CA
	c.1742dupA	p.Ser582Glufs	270644	Emory Genetics Laboratory,Emory University	1-227174235-C-CA
	c.1750_1752delACC	p.Thr584del	18683	GeneDx	1-227174239-GCAC-G
	c.1805C>G	p.Pro602Arg	Blumkin et al. 2014	-	1-227174299-C-G
	c.1805C>A	p.Pro602Gln	210643	GeneDx	1-227174299-C-A
	c.1813dupG	p.Glu605Glyfs	18679	Literature	-
	c.1844G>A	p.Gly615Asp	Mignot et al. 2013	-	-
	c.1844dupG	p.Ser616Leufs	210644	GeneDx	1-227174332-T-TG
COQ8B	c.101G>A	p.Trp34Ter	362113	Literature	-
	c.293T>G	p.Leu98Arg	Korkmaz et al. 2016	-	-
	c.532C>T	p.Arg178Trp	97322	Literature	-
	c.645delT	p.Phe215LeufsTer14	362112	Literature	19-41209691-CA-C
	c.857A>G	p.Asp286Gly	97323	Literature	19-41208541-T-C
	c.954_956dupGAC	p.Thr319dup	362111	Literature	-
	c.958C>T	p.Arg320Trp	97325	Literature	19-41206292-G-A
	c.1027C>T	p.Arg343Trp	97326	Literature	19-41206223-G-A
	c.1199dupA	p.His400Glnfs	97327	Literature	19-41201903-A-AT
	c.1339dupG	p.Glu447Glyfs*10	Korkmaz et al. 2016	-	19-41198235-T-TC
	c.1356_1362delGGGCCCT	p.Gln452Hisfs	97328	Literature	-
	c.1430G>A	p.Arg477Gln	362110	Literature	-
	c.1447G>T	p.Glu483Ter	97324	Literature	19-41198128-C-A
COQ9	c.521+1delG	splice donor	190089	Literature + Institute of Human Genetics, Helmholtz Zentrum München, German Research Center for Environmental Health	16-57490558-AG-A
	c.730C>T	p.Arg244Ter	15470	Literature	16-57493495-C-T
1Based on canonical transcripts: PDSS1, NM_014317.4; PDSS2, NM_020381.3; COQ2, NM_015697.7 (excluding untranscribed 150 bp N-terminal region - see Methods);
COQ4, NM_016035.4; COQ6, NM_182476.2; COQ7, NM_016138.4; ADCK3, NM_020247.4; ADCK4, NM_024876.3; COQ9, NM_020312.3
2See reference list below for full citations describing variants that are not present in ClinVar
3See table below for additional information on submitters
4Struck-through entries were present in gnomAD but excluded from analysis because they did not pass filters
# Records	Submitter	Assertion criteria regarding assessment of pathogenicity
22	GeneDx	Provided - follows recommendations of ACMG Laboratory Practice Committee Working Group (Genet Med. 2015 May;17(5):405-24)
2	Ambry Genetics	Provided - follows recommendations of ACMG Laboratory Practice Committee Working Group (Genet Med. 2015 May;17(5):405-24)
2	Emory Genetics Laboratory,Emory University	Provided - follows recommendations of ACMG Laboratory Practice Committee Working Group (Genet Med. 2015 May;17(5):405-24)
2	Genetic Services Laboratory, University of Chicago	Provided - follows recommendations of ACMG Laboratory Practice Committee Working Group (Genet Med. 2015 May;17(5):405-24)
1	Developmental Genetics Unit,King Faisal Specialist Hospital & Research Centre	Not provided
1	Illumina Clinical Services Laboratory,Illumina	Provided - follows recommendations of ACMG Laboratory Practice Committee Working Group (Genet Med. 2015 May;17(5):405-24)
1	Institute of Human Genetics, Helmholtz Zentrum München, German Research Center for Environmental Health	Not provided
Barca, E., O. Musumeci, F. Montagnese, S. Marino, F. Granata et al., 2016 Cerebellar ataxia and severe muscle CoQ10 deficiency in a patient with a novel mutation in ADCK3. Clinical Genetics 90: 156-160.
Blumkin, L., E. Leshinsky-Silver, A. Zerem, K. Yosovich, T. Lerman-Sagie et al., 2014 Heterozygous Mutations in the ADCK3 Gene in Siblings with Cerebellar Atrophy and Extreme Phenotypic Variability, pp. 103-107 in JIMD Reports - Volume 12, edited by J. Zschocke, K. M. Gibson, G. Brown, E. Morava and V. Peters. Springer International Publishing, Cham.
Chung, W. K., K. Martin, C. Jalas, S. R. Braddock, J. Juusola et al., 2015 Mutations in COQ4, an essential component of coenzyme Q biosynthesis, cause lethal neonatal mitochondrial encephalomyopathy. Journal of Medical Genetics 52: 627-635.
Gigante, M., S. Diella, L. Santangelo, E. Trevisson, M. J. Acosta et al., 2017 Further phenotypic heterogeneity of CoQ10 deficiency associated with Steroid Resistant Nephrotic Syndrome and novel COQ2 and COQ6 variants. Clinical Genetics: n/a-n/a.
Helbig, K. L., K. D. Farwell Hagman, D. N. Shinde, C. Mroske, Z. Powis et al., 2016 Diagnostic exome sequencing provides a molecular diagnosis for a significant proportion of patients with epilepsy. Genet Med 18: 898-905.
Hikmat, O., C. Tzoulis, P. M. Knappskog, S. Johansson, H. Boman et al., 2016 ADCK3 mutations with epilepsy, stroke-like episodes and ataxia: a POLG mimic? European Journal of Neurology 23: 1188-1194.
Horvath, R., B. Czermin, S. Gulati, S. Demuth, G. Houge et al., 2012 Adult-onset cerebellar ataxia due to mutations in CABC1/ADCK3. Journal of Neurology, Neurosurgery & Psychiatry 83: 174-178.
Korkmaz, E., B. S. Lipska-Ziętkiewicz, O. Boyer, O. Gribouval, C. Fourrage et al., 2016 ADCK4-Associated Glomerulopathy Causes Adolescence-Onset FSGS. Journal of the American Society of Nephrology 27: 63-68.
Mccarthy, H. J., A. Bierzynska, M. Wherlock, M. Ognjanovic, L. Kerecuk et al., 2013 Simultaneous Sequencing of 24 Genes Associated with Steroid-Resistant Nephrotic Syndrome. Clinical Journal of the American Society of Nephrology 8: 637-648.
Mignot, C., E. Apartis, A. Durr, C. Marques Lourenço, P. Charles et al., 2013 Phenotypic variability in ARCA2 and identification of a core ataxic phenotype with slow progression. Orphanet Journal of Rare Diseases 8: 173.
Pronicka, E., D. Piekutowska-Abramczuk, E. Ciara, J. Trubicka, D. Rokicki et al., 2016 New perspective in diagnostics of mitochondrial disorders: two years’ experience with whole-exome sequencing at a national paediatric centre. Journal of Translational Medicine 14: 174.
Scalais, E., R. Chafai, R. Van Coster, L. Bindl, C. Nuttin et al., 2013 Early myoclonic epilepsy, hypertrophic cardiomyopathy and subsequently a nephrotic syndrome in a patient with CoQ10 deficiency caused by mutations in para-hydroxybenzoate-polyprenyl transferase (COQ2). European Journal of Paediatric Neurology 17: 625-630.

## Sheet: Table S3
Table S3. Predicted occurence of compound heterozygotes of known pathogenic variants.
Gene	Population	cDNA1	cDNA2	AA1	AA2	Frequency of compound heterozygotes				Predicted # of compound heterozygotes worldwide				Predicted # of compound heterozygotes in USA
						Predicted	Lower 95% CI	Upper 95% CI		Predicted	Lower 95% CI	Upper 95% CI		Predicted	Lower 95% CI	Upper 95% CI
PDSS2	Eur	c.964C>T	c.275A>C	p.Gln322Ter	p.His92Pro	6.3797e-10	7.38584e-12	6.74728e-09		0	0	4		0	0	1
PDSS2	Eur	c.964C>T	c.1145C>T	p.Gln322Ter	p.Ser382Leu	4.01301e-10	3.29898e-12	5.2176e-09		0	0	3		0	0	1
PDSS2	Eur	c.275A>C	c.1145C>T	p.His92Pro	p.Ser382Leu	3.18642e-09	4.73108e-10	1.41151e-08		2	0	10		0	0	2
COQ2	Afr	c.950C>T	c.683A>G	p.Thr317Met	p.Asn228Ser	2.50656e-09	1.60668e-12	7.77935e-08		2	0	92		0	0	3
COQ2	EAs	c.590G>A	c.950C>T	p.Arg197His	p.Thr317Met	4.87861e-09	3.12714e-12	1.51399e-07		7	0	244		0	0	0
COQ2	Eur	c.701delT	c.1197delT	p.Leu234ArgfsTer14	p.Asn401IlefsTer15	2.5018e-10	1.30623e-12	4.07341e-09		0	0	2		0	0	0
COQ2	Eur	c.701delT	c.437G>A	p.Leu234ArgfsTer14	p.Ser146Asn	3.44995e-10	2.37989e-12	4.92133e-09		0	0	3		0	0	0
COQ2	Eur	c.701delT	c.590G>A	p.Leu234ArgfsTer14	p.Arg197His	8.29847e-11	5.31925e-14	2.576e-09		0	0	1		0	0	0
COQ2	Eur	c.701delT	c.950C>T	p.Leu234ArgfsTer14	p.Thr317Met	3.75846e-10	1.96236e-12	6.11942e-09		0	0	4		0	0	1
COQ2	Eur	c.701delT	c.1169G>C	p.Leu234ArgfsTer14	p.Gly390Ala	8.31608e-11	5.33053e-14	2.58147e-09		0	0	1		0	0	0
COQ2	Eur	c.701delT	c.683A>G	p.Leu234ArgfsTer14	p.Asn228Ser	2.19767e-09	3.75415e-11	1.74787e-08		1	0	12		0	0	3
COQ2	Eur	c.1197delT	c.437G>A	p.Asn401IlefsTer15	p.Ser146Asn	1.00901e-09	5.6696e-11	7.54954e-09		0	0	5		0	0	1
COQ2	Eur	c.1197delT	c.590G>A	p.Asn401IlefsTer15	p.Arg197His	2.42705e-10	1.2672e-12	3.95171e-09		0	0	2		0	0	0
COQ2	Eur	c.1197delT	c.950C>T	p.Asn401IlefsTer15	p.Thr317Met	1.09923e-09	4.67493e-11	9.38746e-09		0	0	6		0	0	1
COQ2	Eur	c.1197delT	c.1169G>C	p.Asn401IlefsTer15	p.Gly390Ala	2.4322e-10	1.26989e-12	3.96009e-09		0	0	2		0	0	0
COQ2	Eur	c.1197delT	c.683A>G	p.Asn401IlefsTer15	p.Asn228Ser	6.4275e-09	8.9435e-10	2.68131e-08		4	0	19		1	0	5
COQ2	Eur	c.437G>A	c.590G>A	p.Ser146Asn	p.Arg197His	3.34688e-10	2.30878e-12	4.77429e-09		0	0	3		0	0	0
COQ2	Eur	c.437G>A	c.950C>T	p.Ser146Asn	p.Thr317Met	1.51583e-09	8.51748e-11	1.13415e-08		1	0	8		0	0	2
COQ2	Eur	c.437G>A	c.1169G>C	p.Ser146Asn	p.Gly390Ala	3.35398e-10	2.31368e-12	4.78442e-09		0	0	3		0	0	0
COQ2	Eur	c.437G>A	c.683A>G	p.Ser146Asn	p.Asn228Ser	8.86347e-09	1.62946e-09	3.23945e-08		6	1	23		1	0	6
COQ2	Eur	c.590G>A	c.950C>T	p.Arg197His	p.Thr317Met	3.64616e-10	1.90373e-12	5.93658e-09		0	0	4		0	0	1
COQ2	Eur	c.590G>A	c.1169G>C	p.Arg197His	p.Gly390Ala	8.06761e-11	5.17127e-14	2.50434e-09		0	0	1		0	0	0
COQ2	Eur	c.590G>A	c.683A>G	p.Arg197His	p.Asn228Ser	2.13201e-09	3.64198e-11	1.69565e-08		1	0	12		0	0	3
COQ2	Eur	c.950C>T	c.1169G>C	p.Thr317Met	p.Gly390Ala	3.6539e-10	1.90777e-12	5.94918e-09		0	0	4		0	0	1
COQ2	Eur	c.950C>T	c.683A>G	p.Thr317Met	p.Asn228Ser	9.65606e-09	1.34359e-09	4.02809e-08		7	0	29		1	0	7
COQ2	Eur	c.1169G>C	c.683A>G	p.Gly390Ala	p.Asn228Ser	2.13653e-09	3.64971e-11	1.69925e-08		1	0	12		0	0	3
COQ2	Lat	c.1169G>C	c.683A>G	p.Gly390Ala	p.Asn228Ser	4.4047e-09	3.62106e-11	5.72619e-08		2	0	36		0	0	3
COQ4	Eur	c.190C>T	c.718C>T	p.Pro64Ser	p.Arg240Cys	1.47946e-09	8.19293e-11	1.01446e-08		1	0	7		0	0	2
COQ4	Eur	c.190C>T	c.202G>C	p.Pro64Ser	p.Asp68His	1.14447e-09	5.08647e-11	8.9979e-09		0	0	6		0	0	1
COQ4	Eur	c.718C>T	c.202G>C	p.Arg240Cys	p.Asp68His	4.01507e-09	6.7378e-10	1.65885e-08		2	0	12		0	0	3
COQ4	Lat	c.718C>T	c.202G>C	p.Arg240Cys	p.Asp68His	6.14307e-09	1.53427e-10	6.48397e-08		3	0	41		0	0	3
COQ4	Oth	c.718C>T	c.202G>C	p.Arg240Cys	p.Asp68His	1.40744e-07	1.15722e-09	1.8283e-06		0	0	0		0	0	0
COQ6	Afr	c.1139A>G	c.782C>T	p.Asn380Ser	p.Pro261Leu	2.59745e-08	1.7394e-09	1.77099e-07		30	2	210		1	0	7
COQ6	EAs	c.1139A>G	c.782C>T	p.Asn380Ser	p.Pro261Leu	5.61676e-09	1.72219e-11	1.13018e-07		9	0	182		0	0	0
COQ8A	Afr	c.1844dupG	c.910G>A	p.Ser616LeufsTer114	p.Ala304Thr	2.72639e-09	1.74759e-12	8.46152e-08		3	0	100		0	0	3
COQ8A	Afr	c.1844dupG	c.1645G>A	p.Ser616LeufsTer114	p.Gly549Ser	1.73553e-09	1.11246e-12	5.38663e-08		2	0	63		0	0	2
COQ8A	Afr	c.910G>A	c.1645G>A	p.Ala304Thr	p.Gly549Ser	2.73003e-09	1.74992e-12	8.4728e-08		3	0	100		0	0	3
COQ8A	Ash	c.910G>A	c.1805C>G	p.Ala304Thr	p.Pro602Arg	3.00554e-08	1.56934e-10	4.8913e-07		0	0	4		0	0	2
COQ8A	Ash	c.910G>A	c.1532C>T	p.Ala304Thr	p.Thr511Met	1.00165e-08	6.42047e-12	3.10802e-07		0	0	3		0	0	1
COQ8A	Ash	c.910G>A	c.1750_1752delACC	p.Ala304Thr	p.Thr584del	2.68415e-07	4.44097e-09	2.18942e-06		2	0	21		1	0	11
COQ8A	Ash	c.1805C>G	c.1532C>T	p.Pro602Arg	p.Thr511Met	2.91256e-08	1.52079e-10	4.74002e-07		0	0	4		0	0	2
COQ8A	Ash	c.1805C>G	c.1750_1752delACC	p.Pro602Arg	p.Thr584del	7.80488e-07	1.05191e-07	3.33907e-06		7	1	33		4	0	17
COQ8A	Ash	c.1532C>T	c.1750_1752delACC	p.Thr511Met	p.Thr584del	2.60111e-07	4.30358e-09	2.1217e-06		2	0	21		1	0	10
COQ8A	EAs	c.1228C>T	c.1844dupG	p.Arg410Ter	p.Ser616LeufsTer114	3.37973e-08	1.5022e-09	2.65646e-07		54	2	428		0	0	1
COQ8A	Fin	c.811C>T	c.1645G>A	p.Arg271Cys	p.Gly549Ser	6.21518e-08	4.59829e-09	3.46633e-07		0	0	1		0	0	0
COQ8A	Fin	c.811C>T	c.1665G>A	p.Arg271Cys	p.Met555Ile	5.82392e-07	2.1089e-07	1.42092e-06		3	1	7		0	0	0
COQ8A	Fin	c.1645G>A	c.1665G>A	p.Gly549Ser	p.Met555Ile	5.72108e-08	4.10685e-09	3.26517e-07		0	0	1		0	0	0
COQ8A	Eur	c.638_645delGGCTGGCC	c.1042C>T	p.Arg213GlnfsTer71	p.Arg348Ter	5.66148e-10	5.76294e-12	6.49886e-09		0	0	4		0	0	1
COQ8A	Eur	c.638_645delGGCTGGCC	c.1136T>A	p.Arg213GlnfsTer71	p.Leu379Ter	8.03625e-11	5.15117e-14	2.49461e-09		0	0	1		0	0	0
COQ8A	Eur	c.638_645delGGCTGGCC	c.1228C>T	p.Arg213GlnfsTer71	p.Arg410Ter	1.4346e-10	4.39864e-13	2.88725e-09		0	0	2		0	0	0
COQ8A	Eur	c.638_645delGGCTGGCC	c.1702G>T	p.Arg213GlnfsTer71	p.Glu568Ter	8.03654e-11	5.15135e-14	2.4947e-09		0	0	1		0	0	0
COQ8A	Eur	c.638_645delGGCTGGCC	c.1742dupA	p.Arg213GlnfsTer71	p.Ser582GlufsTer148	2.40971e-10	1.25815e-12	3.92348e-09		0	0	2		0	0	0
COQ8A	Eur	c.638_645delGGCTGGCC	c.1844dupG	p.Arg213GlnfsTer71	p.Ser616LeufsTer114	3.54154e-10	2.91139e-12	4.60461e-09		0	0	3		0	0	0
COQ8A	Eur	c.638_645delGGCTGGCC	c.637C>T	p.Arg213GlnfsTer71	p.Arg213Trp	1.19658e-09	3.66892e-12	2.40784e-08		0	0	17		0	0	4
COQ8A	Eur	c.638_645delGGCTGGCC	c.811C>T	p.Arg213GlnfsTer71	p.Arg271Cys	5.13916e-10	5.23125e-12	5.89931e-09		0	0	4		0	0	1
COQ8A	Eur	c.638_645delGGCTGGCC	c.895C>T	p.Arg213GlnfsTer71	p.Arg299Trp	3.54747e-10	2.91627e-12	4.61233e-09		0	0	3		0	0	0
COQ8A	Eur	c.638_645delGGCTGGCC	c.910G>A	p.Arg213GlnfsTer71	p.Ala304Thr	8.04865e-11	5.15911e-14	2.49846e-09		0	0	1		0	0	0
COQ8A	Eur	c.638_645delGGCTGGCC	c.911C>T	p.Arg213GlnfsTer71	p.Ala304Val	7.09685e-10	8.61634e-12	7.27136e-09		0	0	5		0	0	1
COQ8A	Eur	c.638_645delGGCTGGCC	c.1645G>A	p.Arg213GlnfsTer71	p.Gly549Ser	2.12828e-09	3.63562e-11	1.69269e-08		1	0	12		0	0	3
COQ8A	Eur	c.638_645delGGCTGGCC	c.1651G>A	p.Arg213GlnfsTer71	p.Glu551Lys	2.84e-10	1.95912e-12	4.05125e-09		0	0	2		0	0	0
COQ8A	Eur	c.638_645delGGCTGGCC	c.1805C>A	p.Arg213GlnfsTer71	p.Pro602Gln	5.62296e-10	5.72373e-12	6.45465e-09		0	0	4		0	0	1
COQ8A	Eur	c.638_645delGGCTGGCC	c.1805C>G	p.Arg213GlnfsTer71	p.Pro602Arg	1.4167e-10	4.34377e-13	2.85124e-09		0	0	2		0	0	0
COQ8A	Eur	c.638_645delGGCTGGCC	c.589-3C>G	p.Arg213GlnfsTer71	c.589-3C>G	5.98208e-10	3.83446e-13	1.85671e-08		0	0	13		0	0	3
COQ8A	Eur	c.638_645delGGCTGGCC	c.830T>C	p.Arg213GlnfsTer71	p.Leu277Pro	9.0579e-11	5.80603e-14	2.81174e-09		0	0	2		0	0	0
COQ8A	Eur	c.638_645delGGCTGGCC	c.1532C>T	p.Arg213GlnfsTer71	p.Thr511Met	4.95799e-10	5.04684e-12	5.69135e-09		0	0	4		0	0	1
COQ8A	Eur	c.638_645delGGCTGGCC	c.1665G>A	p.Arg213GlnfsTer71	p.Met555Ile	1.49256e-09	2.33922e-11	1.27111e-08		1	0	9		0	0	2
COQ8A	Eur	c.638_645delGGCTGGCC	c.1750_1752delACC	p.Arg213GlnfsTer71	p.Thr584del	3.21323e-10	2.21659e-12	4.58366e-09		0	0	3		0	0	0
COQ8A	Eur	c.1042C>T	c.1136T>A	p.Arg348Ter	p.Leu379Ter	5.65063e-10	5.75189e-12	6.48641e-09		0	0	4		0	0	1
COQ8A	Eur	c.1042C>T	c.1228C>T	p.Arg348Ter	p.Arg410Ter	1.00873e-09	4.9116e-11	7.50734e-09		0	0	5		0	0	1
COQ8A	Eur	c.1042C>T	c.1702G>T	p.Arg348Ter	p.Glu568Ter	5.65083e-10	5.7521e-12	6.48664e-09		0	0	4		0	0	1
COQ8A	Eur	c.1042C>T	c.1742dupA	p.Arg348Ter	p.Ser582GlufsTer148	1.69437e-09	1.40488e-10	1.02017e-08		1	0	7		0	0	2
COQ8A	Eur	c.1042C>T	c.1844dupG	p.Arg348Ter	p.Ser616LeufsTer114	2.4902e-09	3.25092e-10	1.19728e-08		1	0	8		0	0	2
COQ8A	Eur	c.1042C>T	c.637C>T	p.Arg348Ter	p.Arg213Trp	8.41362e-09	4.09678e-10	6.2608e-08		6	0	45		1	0	12
COQ8A	Eur	c.1042C>T	c.811C>T	p.Arg348Ter	p.Arg271Cys	3.61356e-09	5.84132e-10	1.53392e-08		2	0	11		0	0	3
COQ8A	Eur	c.1042C>T	c.895C>T	p.Arg348Ter	p.Arg299Trp	2.49438e-09	3.25636e-10	1.19929e-08		1	0	8		0	0	2
COQ8A	Eur	c.1042C>T	c.910G>A	p.Arg348Ter	p.Ala304Thr	5.65934e-10	5.76077e-12	6.49641e-09		0	0	4		0	0	1
COQ8A	Eur	c.1042C>T	c.911C>T	p.Arg348Ter	p.Ala304Val	4.99009e-09	9.62118e-10	1.89068e-08		3	0	13		0	0	3
COQ8A	Eur	c.1042C>T	c.1645G>A	p.Arg348Ter	p.Gly549Ser	1.49648e-08	4.0596e-09	4.40127e-08		10	2	32		2	0	8
COQ8A	Eur	c.1042C>T	c.1651G>A	p.Arg348Ter	p.Glu551Lys	1.99692e-09	2.18759e-10	1.05339e-08		1	0	7		0	0	2
COQ8A	Eur	c.1042C>T	c.1805C>A	p.Arg348Ter	p.Pro602Gln	3.95374e-09	6.39123e-10	1.67832e-08		2	0	12		0	0	3
COQ8A	Eur	c.1042C>T	c.1805C>G	p.Arg348Ter	p.Pro602Arg	9.96144e-10	4.85034e-11	7.41371e-09		0	0	5		0	0	1
COQ8A	Eur	c.1042C>T	c.589-3C>G	p.Arg348Ter	c.589-3C>G	4.20625e-09	4.28163e-11	4.82776e-08		3	0	35		0	0	9
COQ8A	Eur	c.1042C>T	c.830T>C	p.Arg348Ter	p.Leu277Pro	6.36899e-10	6.48313e-12	7.31101e-09		0	0	5		0	0	1
COQ8A	Eur	c.1042C>T	c.1532C>T	p.Arg348Ter	p.Thr511Met	3.48617e-09	5.6354e-10	1.47985e-08		2	0	10		0	0	2
COQ8A	Eur	c.1042C>T	c.1665G>A	p.Arg348Ter	p.Met555Ile	1.04948e-08	2.61202e-09	3.3051e-08		7	1	24		2	0	6
COQ8A	Eur	c.1042C>T	c.1750_1752delACC	p.Arg348Ter	p.Thr584del	2.25936e-09	2.47509e-10	1.19183e-08		1	0	8		0	0	2
COQ8A	Eur	c.1136T>A	c.1228C>T	p.Leu379Ter	p.Arg410Ter	1.43185e-10	4.39021e-13	2.88172e-09		0	0	2		0	0	0
COQ8A	Eur	c.1136T>A	c.1702G>T	p.Leu379Ter	p.Glu568Ter	8.02114e-11	5.14148e-14	2.48992e-09		0	0	1		0	0	0
COQ8A	Eur	c.1136T>A	c.1742dupA	p.Leu379Ter	p.Ser582GlufsTer148	2.40509e-10	1.25574e-12	3.91596e-09		0	0	2		0	0	0
COQ8A	Eur	c.1136T>A	c.1844dupG	p.Leu379Ter	p.Ser616LeufsTer114	3.53475e-10	2.90581e-12	4.59579e-09		0	0	3		0	0	0
COQ8A	Eur	c.1136T>A	c.637C>T	p.Leu379Ter	p.Arg213Trp	1.19428e-09	3.66188e-12	2.40323e-08		0	0	17		0	0	4
COQ8A	Eur	c.1136T>A	c.811C>T	p.Leu379Ter	p.Arg271Cys	5.12931e-10	5.22123e-12	5.888e-09		0	0	4		0	0	1
COQ8A	Eur	c.1136T>A	c.895C>T	p.Leu379Ter	p.Arg299Trp	3.54067e-10	2.91068e-12	4.60349e-09		0	0	3		0	0	0
COQ8A	Eur	c.1136T>A	c.910G>A	p.Leu379Ter	p.Ala304Thr	8.03322e-11	5.14923e-14	2.49367e-09		0	0	1		0	0	0
COQ8A	Eur	c.1136T>A	c.911C>T	p.Leu379Ter	p.Ala304Val	7.08325e-10	8.59983e-12	7.25743e-09		0	0	5		0	0	1
COQ8A	Eur	c.1136T>A	c.1645G>A	p.Leu379Ter	p.Gly549Ser	2.1242e-09	3.62865e-11	1.68944e-08		1	0	12		0	0	3
COQ8A	Eur	c.1136T>A	c.1651G>A	p.Leu379Ter	p.Glu551Lys	2.83456e-10	1.95536e-12	4.04349e-09		0	0	2		0	0	0
COQ8A	Eur	c.1136T>A	c.1805C>A	p.Leu379Ter	p.Pro602Gln	5.61218e-10	5.71276e-12	6.44228e-09		0	0	4		0	0	1
COQ8A	Eur	c.1136T>A	c.1805C>G	p.Leu379Ter	p.Pro602Arg	1.41399e-10	4.33545e-13	2.84577e-09		0	0	2		0	0	0
COQ8A	Eur	c.1136T>A	c.589-3C>G	p.Leu379Ter	c.589-3C>G	5.97061e-10	3.82711e-13	1.85315e-08		0	0	13		0	0	3
COQ8A	Eur	c.1136T>A	c.830T>C	p.Leu379Ter	p.Leu277Pro	9.04054e-11	5.79491e-14	2.80635e-09		0	0	2		0	0	0
COQ8A	Eur	c.1136T>A	c.1532C>T	p.Leu379Ter	p.Thr511Met	4.94849e-10	5.03717e-12	5.68044e-09		0	0	4		0	0	1
COQ8A	Eur	c.1136T>A	c.1665G>A	p.Leu379Ter	p.Met555Ile	1.4897e-09	2.33474e-11	1.26867e-08		1	0	9		0	0	2
COQ8A	Eur	c.1136T>A	c.1750_1752delACC	p.Leu379Ter	p.Thr584del	3.20708e-10	2.21234e-12	4.57487e-09		0	0	3		0	0	0
COQ8A	Eur	c.1228C>T	c.1702G>T	p.Arg410Ter	p.Glu568Ter	1.4319e-10	4.39036e-13	2.88182e-09		0	0	2		0	0	0
COQ8A	Eur	c.1228C>T	c.1742dupA	p.Arg410Ter	p.Ser582GlufsTer148	4.29347e-10	1.07229e-11	4.53231e-09		0	0	3		0	0	0
COQ8A	Eur	c.1228C>T	c.1844dupG	p.Arg410Ter	p.Ser616LeufsTer114	6.31008e-10	2.4813e-11	5.31915e-09		0	0	3		0	0	1
COQ8A	Eur	c.1228C>T	c.637C>T	p.Arg410Ter	p.Arg213Trp	2.13198e-09	3.12692e-11	2.78148e-08		1	0	20		0	0	5
COQ8A	Eur	c.1228C>T	c.811C>T	p.Arg410Ter	p.Arg271Cys	9.15662e-10	4.45846e-11	6.81475e-09		0	0	4		0	0	1
COQ8A	Eur	c.1228C>T	c.895C>T	p.Arg410Ter	p.Arg299Trp	6.32066e-10	2.48546e-11	5.32807e-09		0	0	3		0	0	1
COQ8A	Eur	c.1228C>T	c.910G>A	p.Arg410Ter	p.Ala304Thr	1.43406e-10	4.39698e-13	2.88616e-09		0	0	2		0	0	0
COQ8A	Eur	c.1228C>T	c.911C>T	p.Arg410Ter	p.Ala304Val	1.26447e-09	7.34348e-11	8.39972e-09		0	0	6		0	0	1
COQ8A	Eur	c.1228C>T	c.1645G>A	p.Arg410Ter	p.Gly549Ser	3.79203e-09	3.09854e-10	1.95535e-08		2	0	14		0	0	3
COQ8A	Eur	c.1228C>T	c.1651G>A	p.Arg410Ter	p.Glu551Lys	5.06013e-10	1.6697e-11	4.67992e-09		0	0	3		0	0	0
COQ8A	Eur	c.1228C>T	c.1805C>A	p.Arg410Ter	p.Pro602Gln	1.00186e-09	4.87819e-11	7.45627e-09		0	0	5		0	0	1
COQ8A	Eur	c.1228C>T	c.1805C>G	p.Arg410Ter	p.Pro602Arg	2.52419e-10	3.70209e-12	3.29369e-09		0	0	2		0	0	0
COQ8A	Eur	c.1228C>T	c.589-3C>G	p.Arg410Ter	c.589-3C>G	1.06585e-09	3.26801e-12	2.14483e-08		0	0	15		0	0	4
COQ8A	Eur	c.1228C>T	c.830T>C	p.Arg410Ter	p.Leu277Pro	1.61388e-10	4.94833e-13	3.24806e-09		0	0	2		0	0	0
COQ8A	Eur	c.1228C>T	c.1532C>T	p.Arg410Ter	p.Thr511Met	8.83383e-10	4.30129e-11	6.57452e-09		0	0	4		0	0	1
COQ8A	Eur	c.1228C>T	c.1665G>A	p.Arg410Ter	p.Met555Ile	2.65934e-09	1.99366e-10	1.46835e-08		1	0	10		0	0	2
COQ8A	Eur	c.1228C>T	c.1750_1752delACC	p.Arg410Ter	p.Thr584del	5.72513e-10	1.88914e-11	5.29494e-09		0	0	3		0	0	1
COQ8A	Eur	c.1702G>T	c.1742dupA	p.Glu568Ter	p.Ser582GlufsTer148	2.40518e-10	1.25578e-12	3.9161e-09		0	0	2		0	0	0
COQ8A	Eur	c.1702G>T	c.1844dupG	p.Glu568Ter	p.Ser616LeufsTer114	3.53487e-10	2.90591e-12	4.59595e-09		0	0	3		0	0	0
COQ8A	Eur	c.1702G>T	c.637C>T	p.Glu568Ter	p.Arg213Trp	1.19432e-09	3.66202e-12	2.40331e-08		0	0	17		0	0	4
COQ8A	Eur	c.1702G>T	c.811C>T	p.Glu568Ter	p.Arg271Cys	5.12949e-10	5.22141e-12	5.88821e-09		0	0	4		0	0	1
COQ8A	Eur	c.1702G>T	c.895C>T	p.Glu568Ter	p.Arg299Trp	3.5408e-10	2.91078e-12	4.60366e-09		0	0	3		0	0	0
COQ8A	Eur	c.1702G>T	c.910G>A	p.Glu568Ter	p.Ala304Thr	8.03351e-11	5.14941e-14	2.49376e-09		0	0	1		0	0	0
COQ8A	Eur	c.1702G>T	c.911C>T	p.Glu568Ter	p.Ala304Val	7.0835e-10	8.60013e-12	7.25769e-09		0	0	5		0	0	1
COQ8A	Eur	c.1702G>T	c.1645G>A	p.Glu568Ter	p.Gly549Ser	2.12428e-09	3.62878e-11	1.6895e-08		1	0	12		0	0	3
COQ8A	Eur	c.1702G>T	c.1651G>A	p.Glu568Ter	p.Glu551Lys	2.83466e-10	1.95543e-12	4.04363e-09		0	0	2		0	0	0
COQ8A	Eur	c.1702G>T	c.1805C>A	p.Glu568Ter	p.Pro602Gln	5.61238e-10	5.71297e-12	6.44251e-09		0	0	4		0	0	1
COQ8A	Eur	c.1702G>T	c.1805C>G	p.Glu568Ter	p.Pro602Arg	1.41404e-10	4.3356e-13	2.84588e-09		0	0	2		0	0	0
COQ8A	Eur	c.1702G>T	c.589-3C>G	p.Glu568Ter	c.589-3C>G	5.97083e-10	3.82724e-13	1.85322e-08		0	0	13		0	0	3
COQ8A	Eur	c.1702G>T	c.830T>C	p.Glu568Ter	p.Leu277Pro	9.04086e-11	5.79511e-14	2.80645e-09		0	0	2		0	0	0
COQ8A	Eur	c.1702G>T	c.1532C>T	p.Glu568Ter	p.Thr511Met	4.94867e-10	5.03735e-12	5.68065e-09		0	0	4		0	0	1
COQ8A	Eur	c.1702G>T	c.1665G>A	p.Glu568Ter	p.Met555Ile	1.48975e-09	2.33482e-11	1.26872e-08		1	0	9		0	0	2
COQ8A	Eur	c.1702G>T	c.1750_1752delACC	p.Glu568Ter	p.Thr584del	3.20719e-10	2.21242e-12	4.57503e-09		0	0	3		0	0	0
COQ8A	Eur	c.1742dupA	c.1844dupG	p.Ser582GlufsTer148	p.Ser616LeufsTer114	1.05991e-09	7.09732e-11	7.22818e-09		0	0	5		0	0	1
COQ8A	Eur	c.1742dupA	c.637C>T	p.Ser582GlufsTer148	p.Arg213Trp	3.58111e-09	8.944e-11	3.77975e-08		2	0	27		0	0	7
COQ8A	Eur	c.1742dupA	c.811C>T	p.Ser582GlufsTer148	p.Arg271Cys	1.53805e-09	1.27526e-10	9.26055e-09		1	0	6		0	0	1
COQ8A	Eur	c.1742dupA	c.895C>T	p.Ser582GlufsTer148	p.Arg299Trp	1.06169e-09	7.10922e-11	7.2403e-09		0	0	5		0	0	1
COQ8A	Eur	c.1742dupA	c.910G>A	p.Ser582GlufsTer148	p.Ala304Thr	2.4088e-10	1.25768e-12	3.922e-09		0	0	2		0	0	0
COQ8A	Eur	c.1742dupA	c.911C>T	p.Ser582GlufsTer148	p.Ala304Val	2.12395e-09	2.10047e-10	1.14144e-08		1	0	8		0	0	2
COQ8A	Eur	c.1742dupA	c.1645G>A	p.Ser582GlufsTer148	p.Gly549Ser	6.36953e-09	8.86282e-10	2.65713e-08		4	0	19		1	0	5
COQ8A	Eur	c.1742dupA	c.1651G>A	p.Ser582GlufsTer148	p.Glu551Lys	8.49956e-10	4.77589e-11	6.35953e-09		0	0	4		0	0	1
COQ8A	Eur	c.1742dupA	c.1805C>A	p.Ser582GlufsTer148	p.Pro602Gln	1.68284e-09	1.39532e-10	1.01323e-08		1	0	7		0	0	2
COQ8A	Eur	c.1742dupA	c.1805C>G	p.Ser582GlufsTer148	p.Pro602Arg	4.23991e-10	1.05892e-11	4.47579e-09		0	0	3		0	0	0
COQ8A	Eur	c.1742dupA	c.589-3C>G	p.Ser582GlufsTer148	c.589-3C>G	1.79032e-09	9.34755e-12	2.9146e-08		1	0	21		0	0	5
COQ8A	Eur	c.1742dupA	c.830T>C	p.Ser582GlufsTer148	p.Leu277Pro	2.71085e-10	1.41538e-12	4.41378e-09		0	0	3		0	0	0
COQ8A	Eur	c.1742dupA	c.1532C>T	p.Ser582GlufsTer148	p.Thr511Met	1.48383e-09	1.23031e-10	8.93411e-09		1	0	6		0	0	1
COQ8A	Eur	c.1742dupA	c.1665G>A	p.Ser582GlufsTer148	p.Met555Ile	4.46693e-09	5.7025e-10	1.99534e-08		3	0	14		0	0	3
COQ8A	Eur	c.1742dupA	c.1750_1752delACC	p.Ser582GlufsTer148	p.Thr584del	9.61658e-10	5.40355e-11	7.19528e-09		0	0	5		0	0	1
COQ8A	Eur	c.1844dupG	c.637C>T	p.Ser616LeufsTer114	p.Arg213Trp	5.26314e-09	2.06966e-10	4.43594e-08		3	0	32		1	0	8
COQ8A	Eur	c.1844dupG	c.811C>T	p.Ser616LeufsTer114	p.Arg271Cys	2.26046e-09	2.95099e-10	1.08682e-08		1	0	7		0	0	2
COQ8A	Eur	c.1844dupG	c.895C>T	p.Ser616LeufsTer114	p.Arg299Trp	1.56036e-09	1.64509e-10	8.49725e-09		1	0	6		0	0	1
COQ8A	Eur	c.1844dupG	c.910G>A	p.Ser616LeufsTer114	p.Ala304Thr	3.5402e-10	2.91029e-12	4.60288e-09		0	0	3		0	0	0
COQ8A	Eur	c.1844dupG	c.911C>T	p.Ser616LeufsTer114	p.Ala304Val	3.12155e-09	4.86054e-10	1.3396e-08		2	0	9		0	0	2
COQ8A	Eur	c.1844dupG	c.1645G>A	p.Ser616LeufsTer114	p.Gly549Ser	9.36125e-09	2.05088e-09	3.11842e-08		6	1	22		1	0	6
COQ8A	Eur	c.1844dupG	c.1651G>A	p.Ser616LeufsTer114	p.Glu551Lys	1.24917e-09	1.10515e-10	7.46358e-09		0	0	5		0	0	1
COQ8A	Eur	c.1844dupG	c.1805C>A	p.Ser616LeufsTer114	p.Pro602Gln	2.47326e-09	3.2288e-10	1.18913e-08		1	0	8		0	0	2
COQ8A	Eur	c.1844dupG	c.1805C>G	p.Ser616LeufsTer114	p.Pro602Arg	6.23138e-10	2.45035e-11	5.25281e-09		0	0	3		0	0	1
COQ8A	Eur	c.1844dupG	c.589-3C>G	p.Ser616LeufsTer114	c.589-3C>G	2.63122e-09	2.16304e-11	3.42059e-08		1	0	25		0	0	6
COQ8A	Eur	c.1844dupG	c.830T>C	p.Ser616LeufsTer114	p.Leu277Pro	3.98412e-10	3.27523e-12	5.18004e-09		0	0	3		0	0	1
COQ8A	Eur	c.1844dupG	c.1532C>T	p.Ser616LeufsTer114	p.Thr511Met	2.18077e-09	2.84696e-10	1.04851e-08		1	0	7		0	0	2
COQ8A	Eur	c.1844dupG	c.1665G>A	p.Ser616LeufsTer114	p.Met555Ile	6.56502e-09	1.31957e-09	2.34175e-08		4	0	17		1	0	4
COQ8A	Eur	c.1844dupG	c.1750_1752delACC	p.Ser616LeufsTer114	p.Thr584del	1.41334e-09	1.25039e-10	8.44442e-09		1	0	6		0	0	1
COQ8A	Eur	c.637C>T	c.811C>T	p.Arg213Trp	p.Arg271Cys	7.6374e-09	3.71882e-10	5.68321e-08		5	0	41		1	0	11
COQ8A	Eur	c.637C>T	c.895C>T	p.Arg213Trp	p.Arg299Trp	5.27196e-09	2.07313e-10	4.44338e-08		3	0	32		1	0	8
COQ8A	Eur	c.637C>T	c.910G>A	p.Arg213Trp	p.Ala304Thr	1.19612e-09	3.66753e-12	2.40693e-08		0	0	17		0	0	4
COQ8A	Eur	c.637C>T	c.911C>T	p.Arg213Trp	p.Ala304Val	1.05468e-08	6.12522e-10	7.005e-08		7	0	51		2	0	13
COQ8A	Eur	c.637C>T	c.1645G>A	p.Arg213Trp	p.Gly549Ser	3.16288e-08	2.5845e-09	1.63068e-07		23	1	119		6	0	32
COQ8A	Eur	c.637C>T	c.1651G>A	p.Arg213Trp	p.Glu551Lys	4.22057e-09	1.39271e-10	3.90285e-08		3	0	28		0	0	7
COQ8A	Eur	c.637C>T	c.1805C>A	p.Arg213Trp	p.Pro602Gln	8.35638e-09	4.06891e-10	6.2182e-08		6	0	45		1	0	12
COQ8A	Eur	c.637C>T	c.1805C>G	p.Arg213Trp	p.Pro602Arg	2.10539e-09	3.08792e-11	2.74679e-08		1	0	20		0	0	5
COQ8A	Eur	c.637C>T	c.589-3C>G	p.Arg213Trp	c.589-3C>G	8.89007e-09	2.72586e-11	1.78869e-07		6	0	131		1	0	35
COQ8A	Eur	c.637C>T	c.830T>C	p.Arg213Trp	p.Leu277Pro	1.34611e-09	4.12742e-12	2.70874e-08		0	0	19		0	0	5
COQ8A	Eur	c.637C>T	c.1532C>T	p.Arg213Trp	p.Thr511Met	7.36816e-09	3.58772e-10	5.48287e-08		5	0	40		1	0	10
COQ8A	Eur	c.637C>T	c.1665G>A	p.Arg213Trp	p.Met555Ile	2.21812e-08	1.66292e-09	1.22454e-07		16	1	89		4	0	24
COQ8A	Eur	c.637C>T	c.1750_1752delACC	p.Arg213Trp	p.Thr584del	4.77525e-09	1.57574e-10	4.41575e-08		3	0	32		0	0	8
COQ8A	Eur	c.811C>T	c.895C>T	p.Arg271Cys	p.Arg299Trp	2.26425e-09	2.95593e-10	1.08864e-08		1	0	7		0	0	2
COQ8A	Eur	c.811C>T	c.910G>A	p.Arg271Cys	p.Ala304Thr	5.13722e-10	5.22928e-12	5.89708e-09		0	0	4		0	0	1
COQ8A	Eur	c.811C>T	c.911C>T	p.Arg271Cys	p.Ala304Val	4.52972e-09	8.73353e-10	1.71625e-08		3	0	12		0	0	3
COQ8A	Eur	c.811C>T	c.1645G>A	p.Arg271Cys	p.Gly549Ser	1.35842e-08	3.68506e-09	3.99523e-08		9	2	29		2	0	7
COQ8A	Eur	c.811C>T	c.1651G>A	p.Arg271Cys	p.Glu551Lys	1.81269e-09	1.98576e-10	9.56213e-09		1	0	7		0	0	1
COQ8A	Eur	c.811C>T	c.1805C>A	p.Arg271Cys	p.Pro602Gln	3.58897e-09	5.80158e-10	1.52348e-08		2	0	11		0	0	3
COQ8A	Eur	c.811C>T	c.1805C>G	p.Arg271Cys	p.Pro602Arg	9.04241e-10	4.40285e-11	6.72975e-09		0	0	4		0	0	1
COQ8A	Eur	c.811C>T	c.589-3C>G	p.Arg271Cys	c.589-3C>G	3.81819e-09	3.88661e-11	4.38237e-08		2	0	32		0	0	8
COQ8A	Eur	c.811C>T	c.830T>C	p.Arg271Cys	p.Leu277Pro	5.7814e-10	5.885e-12	6.63652e-09		0	0	4		0	0	1
COQ8A	Eur	c.811C>T	c.1532C>T	p.Arg271Cys	p.Thr511Met	3.16454e-09	5.11548e-10	1.34332e-08		2	0	9		0	0	2
COQ8A	Eur	c.811C>T	c.1665G>A	p.Arg271Cys	p.Met555Ile	9.52657e-09	2.37104e-09	3.00018e-08		6	1	21		1	0	5
COQ8A	Eur	c.811C>T	c.1750_1752delACC	p.Arg271Cys	p.Thr584del	2.05092e-09	2.24674e-10	1.08188e-08		1	0	7		0	0	2
COQ8A	Eur	c.895C>T	c.910G>A	p.Arg299Trp	p.Ala304Thr	3.54614e-10	2.91517e-12	4.6106e-09		0	0	3		0	0	0
COQ8A	Eur	c.895C>T	c.911C>T	p.Arg299Trp	p.Ala304Val	3.12678e-09	4.86869e-10	1.34184e-08		2	0	9		0	0	2
COQ8A	Eur	c.895C>T	c.1645G>A	p.Arg299Trp	p.Gly549Ser	9.37694e-09	2.05432e-09	3.12364e-08		6	1	22		1	0	6
COQ8A	Eur	c.895C>T	c.1651G>A	p.Arg299Trp	p.Glu551Lys	1.25127e-09	1.107e-10	7.47609e-09		0	0	5		0	0	1
COQ8A	Eur	c.895C>T	c.1805C>A	p.Arg299Trp	p.Pro602Gln	2.47741e-09	3.23421e-10	1.19113e-08		1	0	8		0	0	2
COQ8A	Eur	c.895C>T	c.1805C>G	p.Arg299Trp	p.Pro602Arg	6.24182e-10	2.45446e-11	5.26161e-09		0	0	3		0	0	1
COQ8A	Eur	c.895C>T	c.589-3C>G	p.Arg299Trp	c.589-3C>G	2.63563e-09	2.16667e-11	3.42633e-08		1	0	25		0	0	6
COQ8A	Eur	c.895C>T	c.830T>C	p.Arg299Trp	p.Leu277Pro	3.9908e-10	3.28072e-12	5.18872e-09		0	0	3		0	0	1
COQ8A	Eur	c.895C>T	c.1532C>T	p.Arg299Trp	p.Thr511Met	2.18443e-09	2.85173e-10	1.05027e-08		1	0	7		0	0	2
COQ8A	Eur	c.895C>T	c.1665G>A	p.Arg299Trp	p.Met555Ile	6.57603e-09	1.32178e-09	2.34567e-08		4	0	17		1	0	4
COQ8A	Eur	c.895C>T	c.1750_1752delACC	p.Arg299Trp	p.Thr584del	1.41571e-09	1.25249e-10	8.45857e-09		1	0	6		0	0	1
COQ8A	Eur	c.910G>A	c.911C>T	p.Ala304Thr	p.Ala304Val	7.09418e-10	8.61309e-12	7.26862e-09		0	0	5		0	0	1
COQ8A	Eur	c.910G>A	c.1645G>A	p.Ala304Thr	p.Gly549Ser	2.12748e-09	3.63425e-11	1.69205e-08		1	0	12		0	0	3
COQ8A	Eur	c.910G>A	c.1651G>A	p.Ala304Thr	p.Glu551Lys	2.83893e-10	1.95838e-12	4.04972e-09		0	0	2		0	0	0
COQ8A	Eur	c.910G>A	c.1805C>A	p.Ala304Thr	p.Pro602Gln	5.62084e-10	5.72157e-12	6.45222e-09		0	0	4		0	0	1
COQ8A	Eur	c.910G>A	c.1805C>G	p.Ala304Thr	p.Pro602Arg	1.41617e-10	4.34214e-13	2.85016e-09		0	0	2		0	0	0
COQ8A	Eur	c.910G>A	c.589-3C>G	p.Ala304Thr	c.589-3C>G	5.97982e-10	3.83301e-13	1.85601e-08		0	0	13		0	0	3
COQ8A	Eur	c.910G>A	c.830T>C	p.Ala304Thr	p.Leu277Pro	9.05449e-11	5.80385e-14	2.81068e-09		0	0	2		0	0	0
COQ8A	Eur	c.910G>A	c.1532C>T	p.Ala304Thr	p.Thr511Met	4.95612e-10	5.04494e-12	5.68921e-09		0	0	4		0	0	1
COQ8A	Eur	c.910G>A	c.1665G>A	p.Ala304Thr	p.Met555Ile	1.492e-09	2.33834e-11	1.27063e-08		1	0	9		0	0	2
COQ8A	Eur	c.910G>A	c.1750_1752delACC	p.Ala304Thr	p.Thr584del	3.21202e-10	2.21575e-12	4.58193e-09		0	0	3		0	0	0
COQ8A	Eur	c.911C>T	c.1645G>A	p.Ala304Val	p.Gly549Ser	1.87589e-08	6.06963e-09	4.92444e-08		13	4	36		3	1	9
COQ8A	Eur	c.911C>T	c.1651G>A	p.Ala304Val	p.Glu551Lys	2.50321e-09	3.27073e-10	1.17861e-08		1	0	8		0	0	2
COQ8A	Eur	c.911C>T	c.1805C>A	p.Ala304Val	p.Pro602Gln	4.95614e-09	9.55572e-10	1.87782e-08		3	0	13		0	0	3
COQ8A	Eur	c.911C>T	c.1805C>G	p.Ala304Val	p.Pro602Arg	1.2487e-09	7.25189e-11	8.29495e-09		0	0	6		0	0	1
COQ8A	Eur	c.911C>T	c.589-3C>G	p.Ala304Val	c.589-3C>G	5.27268e-09	6.40159e-11	5.40162e-08		3	0	39		1	0	10
COQ8A	Eur	c.911C>T	c.830T>C	p.Ala304Val	p.Leu277Pro	7.98374e-10	9.69312e-12	8.18004e-09		0	0	5		0	0	1
COQ8A	Eur	c.911C>T	c.1532C>T	p.Ala304Val	p.Thr511Met	4.37004e-09	8.42565e-10	1.65575e-08		3	0	12		0	0	3
COQ8A	Eur	c.911C>T	c.1665G>A	p.Ala304Val	p.Met555Ile	1.31556e-08	3.90531e-09	3.69796e-08		9	2	27		2	0	7
COQ8A	Eur	c.911C>T	c.1750_1752delACC	p.Ala304Val	p.Thr584del	2.83218e-09	3.70057e-10	1.3335e-08		2	0	9		0	0	2
COQ8A	Eur	c.1645G>A	c.1651G>A	p.Gly549Ser	p.Glu551Lys	7.5069e-09	1.38007e-09	2.74366e-08		5	1	20		1	0	5
COQ8A	Eur	c.1645G>A	c.1805C>A	p.Gly549Ser	p.Pro602Gln	1.4863e-08	4.03198e-09	4.37133e-08		10	2	32		2	0	8
COQ8A	Eur	c.1645G>A	c.1805C>G	p.Gly549Ser	p.Pro602Arg	3.74474e-09	3.05989e-10	1.93097e-08		2	0	14		0	0	3
COQ8A	Eur	c.1645G>A	c.589-3C>G	p.Gly549Ser	c.589-3C>G	1.58123e-08	2.70112e-10	1.25743e-07		11	0	92		3	0	24
COQ8A	Eur	c.1645G>A	c.830T>C	p.Gly549Ser	p.Leu277Pro	2.39425e-09	4.08996e-11	1.90422e-08		1	0	13		0	0	3
COQ8A	Eur	c.1645G>A	c.1532C>T	p.Gly549Ser	p.Thr511Met	1.31053e-08	3.55516e-09	3.8544e-08		9	2	28		2	0	7
COQ8A	Eur	c.1645G>A	c.1665G>A	p.Gly549Ser	p.Met555Ile	3.94524e-08	1.64782e-08	8.60841e-08		28	12	63		7	3	17
COQ8A	Eur	c.1645G>A	c.1750_1752delACC	p.Gly549Ser	p.Thr584del	8.49346e-09	1.56144e-09	3.10422e-08		6	1	22		1	0	6
COQ8A	Eur	c.1651G>A	c.1805C>A	p.Glu551Lys	p.Pro602Gln	1.98334e-09	2.1727e-10	1.04623e-08		1	0	7		0	0	2
COQ8A	Eur	c.1651G>A	c.1805C>G	p.Glu551Lys	p.Pro602Arg	4.99701e-10	1.64888e-11	4.62154e-09		0	0	3		0	0	0
COQ8A	Eur	c.1651G>A	c.589-3C>G	p.Glu551Lys	c.589-3C>G	2.11001e-09	1.45554e-11	3.00952e-08		1	0	22		0	0	5
COQ8A	Eur	c.1651G>A	c.830T>C	p.Glu551Lys	p.Leu277Pro	3.19491e-10	2.20395e-12	4.55752e-09		0	0	3		0	0	0
COQ8A	Eur	c.1651G>A	c.1532C>T	p.Glu551Lys	p.Thr511Met	1.74879e-09	1.91576e-10	9.22506e-09		1	0	6		0	0	1
COQ8A	Eur	c.1651G>A	c.1665G>A	p.Glu551Lys	p.Met555Ile	5.26457e-09	8.87958e-10	2.06033e-08		3	0	15		1	0	4
COQ8A	Eur	c.1651G>A	c.1750_1752delACC	p.Glu551Lys	p.Thr584del	1.13338e-09	8.41408e-11	7.4296e-09		0	0	5		0	0	1
COQ8A	Eur	c.1805C>A	c.1805C>G	p.Pro602Gln	p.Pro602Arg	9.89366e-10	4.81734e-11	7.36327e-09		0	0	5		0	0	1
COQ8A	Eur	c.1805C>A	c.589-3C>G	p.Pro602Gln	c.589-3C>G	4.17763e-09	4.2525e-11	4.79491e-08		3	0	35		0	0	9
COQ8A	Eur	c.1805C>A	c.830T>C	p.Pro602Gln	p.Leu277Pro	6.32566e-10	6.43902e-12	7.26127e-09		0	0	5		0	0	1
COQ8A	Eur	c.1805C>A	c.1532C>T	p.Pro602Gln	p.Thr511Met	3.46245e-09	5.59706e-10	1.46978e-08		2	0	10		0	0	2
COQ8A	Eur	c.1805C>A	c.1665G>A	p.Pro602Gln	p.Met555Ile	1.04234e-08	2.59425e-09	3.28261e-08		7	1	24		2	0	6
COQ8A	Eur	c.1805C>A	c.1750_1752delACC	p.Pro602Gln	p.Thr584del	2.24399e-09	2.45825e-10	1.18372e-08		1	0	8		0	0	2
COQ8A	Eur	c.1805C>G	c.589-3C>G	p.Pro602Arg	c.589-3C>G	1.05255e-09	3.22725e-12	2.11808e-08		0	0	15		0	0	4
COQ8A	Eur	c.1805C>G	c.830T>C	p.Pro602Arg	p.Leu277Pro	1.59375e-10	4.88661e-13	3.20755e-09		0	0	2		0	0	0
COQ8A	Eur	c.1805C>G	c.1532C>T	p.Pro602Arg	p.Thr511Met	8.72365e-10	4.24764e-11	6.49252e-09		0	0	4		0	0	1
COQ8A	Eur	c.1805C>G	c.1665G>A	p.Pro602Arg	p.Met555Ile	2.62617e-09	1.96879e-10	1.45004e-08		1	0	10		0	0	2
COQ8A	Eur	c.1805C>G	c.1750_1752delACC	p.Pro602Arg	p.Thr584del	5.65373e-10	1.86558e-11	5.2289e-09		0	0	3		0	0	1
COQ8A	Eur	c.589-3C>G	c.830T>C	c.589-3C>G	p.Leu277Pro	6.72966e-10	4.31365e-13	2.08873e-08		0	0	15		0	0	4
COQ8A	Eur	c.589-3C>G	c.1532C>T	c.589-3C>G	p.Thr511Met	3.68359e-09	3.7496e-11	4.22789e-08		2	0	30		0	0	8
COQ8A	Eur	c.589-3C>G	c.1665G>A	c.589-3C>G	p.Met555Ile	1.10891e-08	1.73795e-10	9.44257e-08		8	0	69		2	0	18
COQ8A	Eur	c.589-3C>G	c.1750_1752delACC	c.589-3C>G	p.Thr584del	2.3873e-09	1.64684e-11	3.40502e-08		1	0	24		0	0	6
COQ8A	Eur	c.830T>C	c.1532C>T	p.Leu277Pro	p.Thr511Met	5.57759e-10	5.67754e-12	6.40258e-09		0	0	4		0	0	1
COQ8A	Eur	c.830T>C	c.1665G>A	p.Leu277Pro	p.Met555Ile	1.67908e-09	2.63155e-11	1.42995e-08		1	0	10		0	0	2
COQ8A	Eur	c.830T>C	c.1750_1752delACC	p.Leu277Pro	p.Thr584del	3.61479e-10	2.49359e-12	5.15646e-09		0	0	3		0	0	1
COQ8A	Eur	c.1532C>T	c.1665G>A	p.Thr511Met	p.Met555Ile	9.19074e-09	2.28745e-09	2.89442e-08		6	1	21		1	0	5
COQ8A	Eur	c.1532C>T	c.1750_1752delACC	p.Thr511Met	p.Thr584del	1.97862e-09	2.16753e-10	1.04374e-08		1	0	7		0	0	2
COQ8A	Eur	c.1665G>A	c.1750_1752delACC	p.Met555Ile	p.Thr584del	5.95644e-09	1.00466e-09	2.33109e-08		4	0	17		1	0	4
COQ8A	Lat	c.1042C>T	c.1334_1335delCA	p.Arg348Ter	p.Thr445ArgfsTer52	2.80967e-09	1.467e-11	4.57418e-08		1	0	29		0	0	2
COQ8A	Lat	c.1042C>T	c.1742dupA	p.Arg348Ter	p.Ser582GlufsTer148	2.80816e-09	1.46621e-11	4.57172e-08		1	0	28		0	0	2
COQ8A	Lat	c.1042C>T	c.895C>T	p.Arg348Ter	p.Arg299Trp	8.22033e-09	3.49612e-10	7.0194e-08		5	0	44		0	0	3
COQ8A	Lat	c.1042C>T	c.1645G>A	p.Arg348Ter	p.Gly549Ser	2.74043e-09	1.43085e-11	4.46146e-08		1	0	28		0	0	2
COQ8A	Lat	c.1042C>T	c.1805C>G	p.Arg348Ter	p.Pro602Arg	5.47926e-09	1.36847e-10	5.78339e-08		3	0	36		0	0	3
COQ8A	Lat	c.1042C>T	c.1532C>T	p.Arg348Ter	p.Thr511Met	1.36982e-08	9.17285e-10	9.34034e-08		8	0	59		0	0	5
COQ8A	Lat	c.1334_1335delCA	c.1742dupA	p.Thr445ArgfsTer52	p.Ser582GlufsTer148	8.87302e-10	5.68753e-13	2.7541e-08		0	0	17		0	0	1
COQ8A	Lat	c.1334_1335delCA	c.895C>T	p.Thr445ArgfsTer52	p.Arg299Trp	2.5974e-09	1.35616e-11	4.22862e-08		1	0	26		0	0	2
COQ8A	Lat	c.1334_1335delCA	c.1645G>A	p.Thr445ArgfsTer52	p.Gly549Ser	8.659e-10	5.55034e-13	2.68767e-08		0	0	17		0	0	1
COQ8A	Lat	c.1334_1335delCA	c.1805C>G	p.Thr445ArgfsTer52	p.Pro602Arg	1.7313e-09	5.30839e-12	3.48402e-08		1	0	22		0	0	1
COQ8A	Lat	c.1334_1335delCA	c.1532C>T	p.Thr445ArgfsTer52	p.Thr511Met	4.32824e-09	3.5582e-11	5.6268e-08		2	0	35		0	0	3
COQ8A	Lat	c.1742dupA	c.895C>T	p.Ser582GlufsTer148	p.Arg299Trp	2.596e-09	1.35544e-11	4.22636e-08		1	0	26		0	0	2
COQ8A	Lat	c.1742dupA	c.1645G>A	p.Ser582GlufsTer148	p.Gly549Ser	8.65435e-10	5.54736e-13	2.68623e-08		0	0	17		0	0	1
COQ8A	Lat	c.1742dupA	c.1805C>G	p.Ser582GlufsTer148	p.Pro602Arg	1.73037e-09	5.30554e-12	3.48216e-08		1	0	22		0	0	1
COQ8A	Lat	c.1742dupA	c.1532C>T	p.Ser582GlufsTer148	p.Thr511Met	4.32592e-09	3.5563e-11	5.62379e-08		2	0	35		0	0	3
COQ8A	Lat	c.895C>T	c.1645G>A	p.Arg299Trp	p.Gly549Ser	2.53339e-09	1.32274e-11	4.12442e-08		1	0	26		0	0	2
COQ8A	Lat	c.895C>T	c.1805C>G	p.Arg299Trp	p.Pro602Arg	5.0653e-09	1.26508e-10	5.34648e-08		3	0	33		0	0	3
COQ8A	Lat	c.895C>T	c.1532C>T	p.Arg299Trp	p.Thr511Met	1.26633e-08	8.47982e-10	8.63473e-08		8	0	54		0	0	4
COQ8A	Lat	c.1645G>A	c.1805C>G	p.Gly549Ser	p.Pro602Arg	1.68863e-09	5.17757e-12	3.39817e-08		1	0	21		0	0	1
COQ8A	Lat	c.1645G>A	c.1532C>T	p.Gly549Ser	p.Thr511Met	4.22157e-09	3.47052e-11	5.48815e-08		2	0	34		0	0	3
COQ8A	Lat	c.1805C>G	c.1532C>T	p.Pro602Arg	p.Thr511Met	8.4407e-09	3.31923e-10	7.11428e-08		5	0	45		0	0	4
COQ8A	Oth	c.811C>T	c.911C>T	p.Arg271Cys	p.Ala304Val	4.91417e-08	1.50682e-10	9.883e-07		0	0	0		0	0	0
COQ8A	Oth	c.811C>T	c.1645G>A	p.Arg271Cys	p.Gly549Ser	4.91417e-08	1.50682e-10	9.883e-07		0	0	0		0	0	0
COQ8A	Oth	c.811C>T	c.1651G>A	p.Arg271Cys	p.Glu551Lys	4.91569e-08	1.50729e-10	9.88606e-07		0	0	0		0	0	0
COQ8A	Oth	c.811C>T	c.1805C>A	p.Arg271Cys	p.Pro602Gln	5.78306e-08	1.77325e-10	1.16297e-06		0	0	0		0	0	0
COQ8A	Oth	c.811C>T	c.1805C>G	p.Arg271Cys	p.Pro602Arg	4.90809e-08	1.50496e-10	9.87078e-07		0	0	0		0	0	0
COQ8A	Oth	c.811C>T	c.1665G>A	p.Arg271Cys	p.Met555Ile	9.84359e-08	1.44387e-09	1.28344e-06		0	0	0		0	0	0
COQ8A	Oth	c.911C>T	c.1645G>A	p.Ala304Val	p.Gly549Ser	2.39924e-08	1.53788e-11	7.44273e-07		0	0	0		0	0	0
COQ8A	Oth	c.911C>T	c.1651G>A	p.Ala304Val	p.Glu551Lys	2.39998e-08	1.53836e-11	7.44503e-07		0	0	0		0	0	0
COQ8A	Oth	c.911C>T	c.1805C>A	p.Ala304Val	p.Pro602Gln	2.82345e-08	1.8098e-11	8.75815e-07		0	0	0		0	0	0
COQ8A	Oth	c.911C>T	c.1805C>G	p.Ala304Val	p.Pro602Arg	2.39627e-08	1.53598e-11	7.43352e-07		0	0	0		0	0	0
COQ8A	Oth	c.911C>T	c.1665G>A	p.Ala304Val	p.Met555Ile	4.80592e-08	1.47363e-10	9.66538e-07		0	0	0		0	0	0
COQ8A	Oth	c.1645G>A	c.1651G>A	p.Gly549Ser	p.Glu551Lys	2.39998e-08	1.53836e-11	7.44503e-07		0	0	0		0	0	0
COQ8A	Oth	c.1645G>A	c.1805C>A	p.Gly549Ser	p.Pro602Gln	2.82345e-08	1.8098e-11	8.75815e-07		0	0	0		0	0	0
COQ8A	Oth	c.1645G>A	c.1805C>G	p.Gly549Ser	p.Pro602Arg	2.39627e-08	1.53598e-11	7.43352e-07		0	0	0		0	0	0
COQ8A	Oth	c.1645G>A	c.1665G>A	p.Gly549Ser	p.Met555Ile	4.80592e-08	1.47363e-10	9.66538e-07		0	0	0		0	0	0
COQ8A	Oth	c.1651G>A	c.1805C>A	p.Glu551Lys	p.Pro602Gln	2.82433e-08	1.81036e-11	8.76087e-07		0	0	0		0	0	0
COQ8A	Oth	c.1651G>A	c.1805C>G	p.Glu551Lys	p.Pro602Arg	2.39701e-08	1.53646e-11	7.43582e-07		0	0	0		0	0	0
COQ8A	Oth	c.1651G>A	c.1665G>A	p.Glu551Lys	p.Met555Ile	4.80741e-08	1.47408e-10	9.66837e-07		0	0	0		0	0	0
COQ8A	Oth	c.1805C>A	c.1805C>G	p.Pro602Gln	p.Pro602Arg	2.81996e-08	1.80756e-11	8.74732e-07		0	0	0		0	0	0
COQ8A	Oth	c.1805C>A	c.1665G>A	p.Pro602Gln	p.Met555Ile	5.65567e-08	1.73418e-10	1.13736e-06		0	0	0		0	0	0
COQ8A	Oth	c.1805C>G	c.1665G>A	p.Pro602Arg	p.Met555Ile	4.79997e-08	1.4718e-10	9.65342e-07		0	0	0		0	0	0
COQ8A	SAs	c.1228C>T	c.1844dupG	p.Arg410Ter	p.Ser616LeufsTer114	4.22589e-09	2.91521e-11	6.02743e-08		7	0	109		0	0	0
COQ8A	SAs	c.1228C>T	c.910G>A	p.Arg410Ter	p.Ala304Thr	1.05647e-09	6.77189e-13	3.27914e-08		1	0	59		0	0	0
COQ8A	SAs	c.1228C>T	c.1805C>A	p.Arg410Ter	p.Pro602Gln	2.11294e-09	6.47858e-12	4.25198e-08		3	0	77		0	0	0
COQ8A	SAs	c.1228C>T	c.1805C>G	p.Arg410Ter	p.Pro602Arg	1.05647e-09	6.77189e-13	3.27914e-08		1	0	59		0	0	0
COQ8A	SAs	c.1844dupG	c.910G>A	p.Ser616LeufsTer114	p.Ala304Thr	4.2215e-09	2.91218e-11	6.02117e-08		7	0	109		0	0	0
COQ8A	SAs	c.1844dupG	c.1805C>A	p.Ser616LeufsTer114	p.Pro602Gln	8.44299e-09	2.78605e-10	7.8075e-08		15	0	142		0	0	0
COQ8A	SAs	c.1844dupG	c.1805C>G	p.Ser616LeufsTer114	p.Pro602Arg	4.2215e-09	2.91218e-11	6.02117e-08		7	0	109		0	0	0
COQ8A	SAs	c.910G>A	c.1805C>A	p.Ala304Thr	p.Pro602Gln	2.11075e-09	6.47185e-12	4.24756e-08		3	0	77		0	0	0
COQ8A	SAs	c.910G>A	c.1805C>G	p.Ala304Thr	p.Pro602Arg	1.05537e-09	6.76485e-13	3.27573e-08		1	0	59		0	0	0
COQ8A	SAs	c.1805C>A	c.1805C>G	p.Pro602Gln	p.Pro602Arg	2.11075e-09	6.47185e-12	4.24756e-08		3	0	77		0	0	0
COQ8B	Eur	c.639delG	c.645delT	p.Phe215LeufsTer14	p.Phe215LeufsTer14	5.34032e-10	5.43602e-12	6.13022e-09		0	0	4		0	0	1
COQ8B	Eur	c.639delG	c.1199dupA	p.Phe215LeufsTer14	p.His400GlnfsTer11	8.3502e-11	5.35241e-14	2.59206e-09		0	0	1		0	0	0
COQ8B	Eur	c.639delG	c.1339dupG	p.Phe215LeufsTer14	p.Glu447GlyfsTer10	5.16978e-10	4.8034e-12	6.26912e-09		0	0	4		0	0	1
COQ8B	Eur	c.639delG	c.1447G>T	p.Phe215LeufsTer14	p.Glu483Ter	9.21303e-11	5.90547e-14	2.8599e-09		0	0	2		0	0	0
COQ8B	Eur	c.639delG	c.958C>T	p.Phe215LeufsTer14	p.Arg320Trp	8.37494e-11	5.36826e-14	2.59974e-09		0	0	1		0	0	0
COQ8B	Eur	c.645delT	c.1199dupA	p.Phe215LeufsTer14	p.His400GlnfsTer11	5.12491e-10	5.21675e-12	5.88295e-09		0	0	4		0	0	1
COQ8B	Eur	c.645delT	c.1339dupG	p.Phe215LeufsTer14	p.Glu447GlyfsTer10	3.17294e-09	4.68166e-10	1.42284e-08		2	0	10		0	0	2
COQ8B	Eur	c.645delT	c.1447G>T	p.Phe215LeufsTer14	p.Glu483Ter	5.65447e-10	5.7558e-12	6.49082e-09		0	0	4		0	0	1
COQ8B	Eur	c.645delT	c.958C>T	p.Phe215LeufsTer14	p.Arg320Trp	5.14009e-10	5.2322e-12	5.90038e-09		0	0	4		0	0	1
COQ8B	Eur	c.1199dupA	c.1339dupG	p.His400GlnfsTer11	p.Glu447GlyfsTer10	4.96125e-10	4.60965e-12	6.01625e-09		0	0	4		0	0	1
COQ8B	Eur	c.1199dupA	c.1447G>T	p.His400GlnfsTer11	p.Glu483Ter	8.84141e-11	5.66727e-14	2.74454e-09		0	0	2		0	0	0
COQ8B	Eur	c.1199dupA	c.958C>T	p.His400GlnfsTer11	p.Arg320Trp	8.03713e-11	5.15173e-14	2.49488e-09		0	0	1		0	0	0
COQ8B	Eur	c.1339dupG	c.1447G>T	p.Glu447GlyfsTer10	p.Glu483Ter	5.4739e-10	5.08597e-12	6.6379e-09		0	0	4		0	0	1
COQ8B	Eur	c.1339dupG	c.958C>T	p.Glu447GlyfsTer10	p.Arg320Trp	4.97595e-10	4.62331e-12	6.03407e-09		0	0	4		0	0	1
COQ8B	Eur	c.1447G>T	c.958C>T	p.Glu483Ter	p.Arg320Trp	8.8676e-11	5.68406e-14	2.75267e-09		0	0	2		0	0	0
COQ8B	SAs	c.1447G>T	c.958C>T	p.Glu483Ter	p.Arg320Trp	2.20981e-08	1.28344e-09	1.46769e-07		40	2	267		0	0	0

## Sheet: Table S4
Table S4. Predicted occurance of homozygotes for all known and predicted pathogenic variants
Gene	Population	Consequence	Chrom	Position	RSID	Reference	Alternate	Source	Known Pathogenic?	Protein Consequence	Transcript Consequence	cDNA position	Annotation	Global					Population
														Variant count	Alleles genotyped	# Homozygotes	Allele Frequency		Variant count	Alleles genotyped	# Homozygotes	Allele Frequency				Predicted Homozygous Frequency				Predicted # afflicted individuals worldwide				Predicted # afflicted individuals in USA
																						Frequency	lower 95% CI	upper 95% CI		Frequency	lower 95% CI	upper 95% CI		Predicted #	lower 95% CI	upper 95% CI		Predicted #	lower 95% CI	upper 95% CI
PDSS1	Afr	p.Leu98Arg	10	26994280	.	T	G	G	FALSE	p.Leu98Arg	c.293T>G	293	missense	1	30964	0	3.23e-05		0	8736	0	0	0	0.000422173		0	0	1.7823e-07		0	0	211		0	0	7
PDSS1	Ash	p.Leu98Arg	10	26994280	.	T	G	G	FALSE	p.Leu98Arg	c.293T>G	293	missense	1	30964	0	3.23e-05		0	302	0	0	0	0.0121405		0	0	0.000147393		0	0	1473		0	0	756
PDSS1	EAs	p.Leu98Arg	10	26994280	.	T	G	G	FALSE	p.Leu98Arg	c.293T>G	293	missense	1	30964	0	3.23e-05		0	1616	0	0	0	0.00228012		0	0	5.19894e-06		0	0	8382		0	0	30
PDSS1	Eur	p.Leu98Arg	10	26994280	.	T	G	G	FALSE	p.Leu98Arg	c.293T>G	293	missense	1	30964	0	3.23e-05		1	15012	0	6.66134e-05	1.6865e-06	0.000371089		4.43734e-09	2.84429e-12	1.37707e-07		3	0	100		0	0	27
PDSS1	Fin	p.Leu98Arg	10	26994280	.	T	G	G	FALSE	p.Leu98Arg	c.293T>G	293	missense	1	30964	0	3.23e-05		0	3480	0	0	0	0.00105946		0	0	1.12246e-06		0	0	6		0	0	0
PDSS1	Lat	p.Leu98Arg	10	26994280	.	T	G	G	FALSE	p.Leu98Arg	c.293T>G	293	missense	1	30964	0	3.23e-05		0	838	0	0	0	0.00439233		0	0	1.92926e-05		0	0	12231		0	0	1089
PDSS1	Oth	p.Leu98Arg	10	26994280	.	T	G	G	FALSE	p.Leu98Arg	c.293T>G	293	missense	1	30964	0	3.23e-05		0	980	0	0	0	0.00375709		0	0	1.41157e-05		0	0	0		0	0	0
PDSS1	SAs	p.Leu98Arg	10	26994280	.	T	G	G	FALSE	p.Leu98Arg	c.293T>G	293	missense	1	30964	0	3.23e-05		0	0	0		0	0			0	0		0	0	0		0	0	0
PDSS1	Afr	p.Trp100Ter	10	26994287	.	G	A	E	FALSE	p.Trp100Ter	c.300G>A	300	stop gained	1	246178	0	4.06e-06		0	15302	0	0	0	0.000241043		0	0	5.81016e-08		0	0	68		0	0	2
PDSS1	Ash	p.Trp100Ter	10	26994287	.	G	A	E	FALSE	p.Trp100Ter	c.300G>A	300	stop gained	1	246178	0	4.06e-06		0	9848	0	0	0	0.000374511		0	0	1.40259e-07		0	0	1		0	0	0
PDSS1	EAs	p.Trp100Ter	10	26994287	.	G	A	E	FALSE	p.Trp100Ter	c.300G>A	300	stop gained	1	246178	0	4.06e-06		0	17242	0	0	0	0.000213924		0	0	4.57637e-08		0	0	73		0	0	0
PDSS1	Eur	p.Trp100Ter	10	26994287	.	G	A	E	FALSE	p.Trp100Ter	c.300G>A	300	stop gained	1	246178	0	4.06e-06		1	111652	0	8.9564e-06	2.26756e-07	4.99008e-05		8.02171e-11	5.14185e-14	2.49009e-09		0	0	1		0	0	0
PDSS1	Fin	p.Trp100Ter	10	26994287	.	G	A	E	FALSE	p.Trp100Ter	c.300G>A	300	stop gained	1	246178	0	4.06e-06		0	22298	0	0	0	0.000165422		0	0	2.73644e-08		0	0	0		0	0	0
PDSS1	Lat	p.Trp100Ter	10	26994287	.	G	A	E	FALSE	p.Trp100Ter	c.300G>A	300	stop gained	1	246178	0	4.06e-06		0	33578	0	0	0	0.000109854		0	0	1.20679e-08		0	0	7		0	0	0
PDSS1	Oth	p.Trp100Ter	10	26994287	.	G	A	E	FALSE	p.Trp100Ter	c.300G>A	300	stop gained	1	246178	0	4.06e-06		0	5484	0	0	0	0.000672436		0	0	4.5217e-07		0	0	0		0	0	0
PDSS1	SAs	p.Trp100Ter	10	26994287	.	G	A	E	FALSE	p.Trp100Ter	c.300G>A	300	stop gained	1	246178	0	4.06e-06		0	30774	0	0	0	0.000119863		0	0	1.43671e-08		0	0	26		0	0	0
PDSS1	Afr	p.Tyr107LeufsTer2	10	26994305	.	G	GT	G	FALSE	p.Tyr107LeufsTer2	c.319dupT	319	frameshift	1	30954	0	3.23e-05		0	8732	0	0	0	0.000422366		0	0	1.78393e-07		0	0	211		0	0	7
PDSS1	Ash	p.Tyr107LeufsTer2	10	26994305	.	G	GT	G	FALSE	p.Tyr107LeufsTer2	c.319dupT	319	frameshift	1	30954	0	3.23e-05		0	300	0	0	0	0.012221		0	0	0.000149352		0	0	1493		0	0	766
PDSS1	EAs	p.Tyr107LeufsTer2	10	26994305	.	G	GT	G	FALSE	p.Tyr107LeufsTer2	c.319dupT	319	frameshift	1	30954	0	3.23e-05		0	1622	0	0	0	0.00227169		0	0	5.16059e-06		0	0	8320		0	0	30
PDSS1	Eur	p.Tyr107LeufsTer2	10	26994305	.	G	GT	G	FALSE	p.Tyr107LeufsTer2	c.319dupT	319	frameshift	1	30954	0	3.23e-05		0	15014	0	0	0	0.000245666		0	0	6.03517e-08		0	0	44		0	0	11
PDSS1	Fin	p.Tyr107LeufsTer2	10	26994305	.	G	GT	G	FALSE	p.Tyr107LeufsTer2	c.319dupT	319	frameshift	1	30954	0	3.23e-05		0	3468	0	0	0	0.00106313		0	0	1.13024e-06		0	0	6		0	0	0
PDSS1	Lat	p.Tyr107LeufsTer2	10	26994305	.	G	GT	G	FALSE	p.Tyr107LeufsTer2	c.319dupT	319	frameshift	1	30954	0	3.23e-05		1	836	0	0.00119617	3.0284e-05	0.00664645		1.43083e-06	9.17121e-10	4.41753e-05		907	0	28007		80	0	2495
PDSS1	Oth	p.Tyr107LeufsTer2	10	26994305	.	G	GT	G	FALSE	p.Tyr107LeufsTer2	c.319dupT	319	frameshift	1	30954	0	3.23e-05		0	982	0	0	0	0.00374945		0	0	1.40584e-05		0	0	0		0	0	0
PDSS1	SAs	p.Tyr107LeufsTer2	10	26994305	.	G	GT	G	FALSE	p.Tyr107LeufsTer2	c.319dupT	319	frameshift	1	30954	0	3.23e-05		0	0	0		0	0			0	0		0	0	0		0	0	0
PDSS1	Afr	c.336+1G>A	10	26994324	.	G	A	E	FALSE		c.336+1G>A	336	splice donor	1	244558	0	4.09e-06		0	15230	0	0	0	0.000242182		0	0	5.86521e-08		0	0	69		0	0	2
PDSS1	Ash	c.336+1G>A	10	26994324	.	G	A	E	FALSE		c.336+1G>A	336	splice donor	1	244558	0	4.09e-06		0	9826	0	0	0	0.00037535		0	0	1.40887e-07		0	0	1		0	0	0
PDSS1	EAs	c.336+1G>A	10	26994324	.	G	A	E	FALSE		c.336+1G>A	336	splice donor	1	244558	0	4.09e-06		0	17112	0	0	0	0.000215549		0	0	4.64616e-08		0	0	74		0	0	0
PDSS1	Eur	c.336+1G>A	10	26994324	.	G	A	E	FALSE		c.336+1G>A	336	splice donor	1	244558	0	4.09e-06		1	110880	0	9.01876e-06	2.28335e-07	5.02483e-05		8.1338e-11	5.2137e-14	2.52489e-09		0	0	1		0	0	0
PDSS1	Fin	c.336+1G>A	10	26994324	.	G	A	E	FALSE		c.336+1G>A	336	splice donor	1	244558	0	4.09e-06		0	22256	0	0	0	0.000165734		0	0	2.74677e-08		0	0	0		0	0	0
PDSS1	Lat	c.336+1G>A	10	26994324	.	G	A	E	FALSE		c.336+1G>A	336	splice donor	1	244558	0	4.09e-06		0	33286	0	0	0	0.000110818		0	0	1.22805e-08		0	0	7		0	0	0
PDSS1	Oth	c.336+1G>A	10	26994324	.	G	A	E	FALSE		c.336+1G>A	336	splice donor	1	244558	0	4.09e-06		0	5452	0	0	0	0.000676381		0	0	4.57492e-07		0	0	0		0	0	0
PDSS1	SAs	c.336+1G>A	10	26994324	.	G	A	E	FALSE		c.336+1G>A	336	splice donor	1	244558	0	4.09e-06		0	30516	0	0	0	0.000120876		0	0	1.4611e-08		0	0	26		0	0	0
PDSS1	Afr	p.Glu113Ter	10	26998567	rs766969099	G	T	E	FALSE	p.Glu113Ter	c.337G>T	337	stop gained	5	246208	0	2.03e-05		0	15302	0	0	0	0.000241043		0	0	5.81016e-08		0	0	68		0	0	2
PDSS1	Ash	p.Glu113Ter	10	26998567	rs766969099	G	T	E	FALSE	p.Glu113Ter	c.337G>T	337	stop gained	5	246208	0	2.03e-05		0	9850	0	0	0	0.000374435		0	0	1.40202e-07		0	0	1		0	0	0
PDSS1	EAs	p.Glu113Ter	10	26998567	rs766969099	G	T	E	FALSE	p.Glu113Ter	c.337G>T	337	stop gained	5	246208	0	2.03e-05		0	17248	0	0	0	0.00021385		0	0	4.57318e-08		0	0	73		0	0	0
PDSS1	Eur	p.Glu113Ter	10	26998567	rs766969099	G	T	E	FALSE	p.Glu113Ter	c.337G>T	337	stop gained	5	246208	0	2.03e-05		0	111662	0	0	0	3.30356e-05		0	0	1.09135e-09		0	0	0		0	0	0
PDSS1	Fin	p.Glu113Ter	10	26998567	rs766969099	G	T	E	FALSE	p.Glu113Ter	c.337G>T	337	stop gained	5	246208	0	2.03e-05		0	22300	0	0	0	0.000165407		0	0	2.73594e-08		0	0	0		0	0	0
PDSS1	Lat	p.Glu113Ter	10	26998567	rs766969099	G	T	E	FALSE	p.Glu113Ter	c.337G>T	337	stop gained	5	246208	0	2.03e-05		5	33580	0	0.000148898	4.83485e-05	0.000347444		2.21707e-08	2.33758e-09	1.20717e-07		14	1	76		1	0	6
PDSS1	Oth	p.Glu113Ter	10	26998567	rs766969099	G	T	E	FALSE	p.Glu113Ter	c.337G>T	337	stop gained	5	246208	0	2.03e-05		0	5484	0	0	0	0.000672436		0	0	4.5217e-07		0	0	0		0	0	0
PDSS1	SAs	p.Glu113Ter	10	26998567	rs766969099	G	T	E	FALSE	p.Glu113Ter	c.337G>T	337	stop gained	5	246208	0	2.03e-05		0	30782	0	0	0	0.000119832		0	0	1.43596e-08		0	0	26		0	0	0
PDSS1	Afr	p.Arg137Ter	10	26998639	rs749092951	C	T	E	FALSE	p.Arg137Ter	c.409C>T	409	stop gained	16	246246	0	6.5e-05		0	15302	0	0	0	0.000241043		0	0	5.81016e-08		0	0	68		0	0	2
PDSS1	Ash	p.Arg137Ter	10	26998639	rs749092951	C	T	E	FALSE	p.Arg137Ter	c.409C>T	409	stop gained	16	246246	0	6.5e-05		0	9850	0	0	0	0.000374435		0	0	1.40202e-07		0	0	1		0	0	0
PDSS1	EAs	p.Arg137Ter	10	26998639	rs749092951	C	T	E	FALSE	p.Arg137Ter	c.409C>T	409	stop gained	16	246246	0	6.5e-05		0	17248	0	0	0	0.00021385		0	0	4.57318e-08		0	0	73		0	0	0
PDSS1	Eur	p.Arg137Ter	10	26998639	rs749092951	C	T	E	FALSE	p.Arg137Ter	c.409C>T	409	stop gained	16	246246	0	6.5e-05		12	111700	0	0.000107431	5.55122e-05	0.000187652		1.15413e-08	3.0816e-09	3.52133e-08		8	2	25		2	0	6
PDSS1	Fin	p.Arg137Ter	10	26998639	rs749092951	C	T	E	FALSE	p.Arg137Ter	c.409C>T	409	stop gained	16	246246	0	6.5e-05		3	22300	0	0.000134529	2.7744e-05	0.0003931		1.80981e-08	7.6973e-10	1.54528e-07		0	0	0		0	0	0
PDSS1	Lat	p.Arg137Ter	10	26998639	rs749092951	C	T	E	FALSE	p.Arg137Ter	c.409C>T	409	stop gained	16	246246	0	6.5e-05		1	33580	0	2.97796e-05	7.53955e-07	0.00016591		8.86826e-10	5.68448e-13	2.75262e-08		0	0	17		0	0	1
PDSS1	Oth	p.Arg137Ter	10	26998639	rs749092951	C	T	E	FALSE	p.Arg137Ter	c.409C>T	409	stop gained	16	246246	0	6.5e-05		0	5484	0	0	0	0.000672436		0	0	4.5217e-07		0	0	0		0	0	0
PDSS1	SAs	p.Arg137Ter	10	26998639	rs749092951	C	T	E	FALSE	p.Arg137Ter	c.409C>T	409	stop gained	16	246246	0	6.5e-05		0	30782	0	0	0	0.000119832		0	0	1.43596e-08		0	0	26		0	0	0
PDSS1	Afr	p.Arg156Ter	10	26998696	rs776786172	C	T	E	FALSE	p.Arg156Ter	c.466C>T	466	stop gained	4	246208	0	1.63e-05		0	15298	0	0	0	0.000241106		0	0	5.8132e-08		0	0	68		0	0	2
PDSS1	Ash	p.Arg156Ter	10	26998696	rs776786172	C	T	E	FALSE	p.Arg156Ter	c.466C>T	466	stop gained	4	246208	0	1.63e-05		1	9850	0	0.000101523	2.57033e-06	0.000565518		1.03069e-08	6.60661e-12	3.1981e-07		0	0	3		0	0	1
PDSS1	EAs	p.Arg156Ter	10	26998696	rs776786172	C	T	E	FALSE	p.Arg156Ter	c.466C>T	466	stop gained	4	246208	0	1.63e-05		0	17248	0	0	0	0.00021385		0	0	4.57318e-08		0	0	73		0	0	0
PDSS1	Eur	p.Arg156Ter	10	26998696	rs776786172	C	T	E	FALSE	p.Arg156Ter	c.466C>T	466	stop gained	4	246208	0	1.63e-05		2	111668	0	1.79102e-05	2.16902e-06	6.46964e-05		3.20776e-10	4.70465e-12	4.18563e-09		0	0	3		0	0	0
PDSS1	Fin	p.Arg156Ter	10	26998696	rs776786172	C	T	E	FALSE	p.Arg156Ter	c.466C>T	466	stop gained	4	246208	0	1.63e-05		0	22300	0	0	0	0.000165407		0	0	2.73594e-08		0	0	0		0	0	0
PDSS1	Lat	p.Arg156Ter	10	26998696	rs776786172	C	T	E	FALSE	p.Arg156Ter	c.466C>T	466	stop gained	4	246208	0	1.63e-05		1	33582	0	2.97779e-05	7.5391e-07	0.0001659		8.86721e-10	5.6838e-13	2.75229e-08		0	0	17		0	0	1
PDSS1	Oth	p.Arg156Ter	10	26998696	rs776786172	C	T	E	FALSE	p.Arg156Ter	c.466C>T	466	stop gained	4	246208	0	1.63e-05		0	5480	0	0	0	0.000672927		0	0	4.5283e-07		0	0	0		0	0	0
PDSS1	SAs	p.Arg156Ter	10	26998696	rs776786172	C	T	E	FALSE	p.Arg156Ter	c.466C>T	466	stop gained	4	246208	0	1.63e-05		0	30782	0	0	0	0.000119832		0	0	1.43596e-08		0	0	26		0	0	0
PDSS1	Afr	p.Arg163Cys	10	27009166	rs758353274	C	T	E	FALSE	p.Arg163Cys	c.487C>T	487	missense	4	246184	0	1.63e-05		0	15304	0	0	0	0.000241011		0	0	5.80864e-08		0	0	68		0	0	2
PDSS1	Ash	p.Arg163Cys	10	27009166	rs758353274	C	T	E	FALSE	p.Arg163Cys	c.487C>T	487	missense	4	246184	0	1.63e-05		0	9848	0	0	0	0.000374511		0	0	1.40259e-07		0	0	1		0	0	0
PDSS1	EAs	p.Arg163Cys	10	27009166	rs758353274	C	T	E	FALSE	p.Arg163Cys	c.487C>T	487	missense	4	246184	0	1.63e-05		0	17246	0	0	0	0.000213875		0	0	4.57424e-08		0	0	73		0	0	0
PDSS1	Eur	p.Arg163Cys	10	27009166	rs758353274	C	T	E	FALSE	p.Arg163Cys	c.487C>T	487	missense	4	246184	0	1.63e-05		1	111648	0	8.95672e-06	2.26765e-07	4.99026e-05		8.02229e-11	5.14221e-14	2.49027e-09		0	0	1		0	0	0
PDSS1	Fin	p.Arg163Cys	10	27009166	rs758353274	C	T	E	FALSE	p.Arg163Cys	c.487C>T	487	missense	4	246184	0	1.63e-05		0	22298	0	0	0	0.000165422		0	0	2.73644e-08		0	0	0		0	0	0
PDSS1	Lat	p.Arg163Cys	10	27009166	rs758353274	C	T	E	FALSE	p.Arg163Cys	c.487C>T	487	missense	4	246184	0	1.63e-05		2	33578	0	5.95628e-05	7.21341e-06	0.000215145		3.54773e-09	5.20333e-11	4.62872e-08		2	0	29		0	0	2
PDSS1	Oth	p.Arg163Cys	10	27009166	rs758353274	C	T	E	FALSE	p.Arg163Cys	c.487C>T	487	missense	4	246184	0	1.63e-05		1	5482	0	0.000182415	4.61834e-06	0.00101593		3.32753e-08	2.13291e-11	1.03211e-06		0	0	0		0	0	0
PDSS1	SAs	p.Arg163Cys	10	27009166	rs758353274	C	T	E	FALSE	p.Arg163Cys	c.487C>T	487	missense	4	246184	0	1.63e-05		0	30780	0	0	0	0.000119839		0	0	1.43615e-08		0	0	26		0	0	0
PDSS1	Afr	p.Arg163His	10	27009167	rs780198984	G	A	E G	FALSE	p.Arg163His	c.488G>A	488	missense	5	277162	0	1.8e-05		0	24034	0	0	0	0.000153474		0	0	2.35543e-08		0	0	27		0	0	0
PDSS1	Ash	p.Arg163His	10	27009167	rs780198984	G	A	E G	FALSE	p.Arg163His	c.488G>A	488	missense	5	277162	0	1.8e-05		0	10150	0	0	0	0.00036337		0	0	1.32038e-07		0	0	1		0	0	0
PDSS1	EAs	p.Arg163His	10	27009167	rs780198984	G	A	E G	FALSE	p.Arg163His	c.488G>A	488	missense	5	277162	0	1.8e-05		0	18868	0	0	0	0.000195491		0	0	3.82166e-08		0	0	61		0	0	0
PDSS1	Eur	p.Arg163His	10	27009167	rs780198984	G	A	E G	FALSE	p.Arg163His	c.488G>A	488	missense	5	277162	0	1.8e-05		4	126658	0	3.15811e-05	8.60485e-06	8.08582e-05		9.97366e-10	7.40435e-11	6.53805e-09		0	0	4		0	0	1
PDSS1	Fin	p.Arg163His	10	27009167	rs780198984	G	A	E G	FALSE	p.Arg163His	c.488G>A	488	missense	5	277162	0	1.8e-05		0	25792	0	0	0	0.000143014		0	0	2.0453e-08		0	0	0		0	0	0
PDSS1	Lat	p.Arg163His	10	27009167	rs780198984	G	A	E G	FALSE	p.Arg163His	c.488G>A	488	missense	5	277162	0	1.8e-05		1	34414	0	2.90579e-05	7.35683e-07	0.00016189		8.44364e-10	5.4123e-13	2.62083e-08		0	0	16		0	0	1
PDSS1	Oth	p.Arg163His	10	27009167	rs780198984	G	A	E G	FALSE	p.Arg163His	c.488G>A	488	missense	5	277162	0	1.8e-05		0	6466	0	0	0	0.000570341		0	0	3.25289e-07		0	0	0		0	0	0
PDSS1	SAs	p.Arg163His	10	27009167	rs780198984	G	A	E G	FALSE	p.Arg163His	c.488G>A	488	missense	5	277162	0	1.8e-05		0	30780	0	0	0	0.000119839		0	0	1.43615e-08		0	0	26		0	0	0
PDSS1	Afr	p.Ala166Thr	10	27009175	.	G	A	G	FALSE	p.Ala166Thr	c.496G>A	496	missense	1	30984	0	3.23e-05		1	8732	0	0.000114521	2.89942e-06	0.000637905		1.31151e-08	8.40666e-12	4.06923e-07		15	0	482		0	0	16
PDSS1	Ash	p.Ala166Thr	10	27009175	.	G	A	G	FALSE	p.Ala166Thr	c.496G>A	496	missense	1	30984	0	3.23e-05		0	302	0	0	0	0.0121405		0	0	0.000147393		0	0	1473		0	0	756
PDSS1	EAs	p.Ala166Thr	10	27009175	.	G	A	G	FALSE	p.Ala166Thr	c.496G>A	496	missense	1	30984	0	3.23e-05		0	1622	0	0	0	0.00227169		0	0	5.16059e-06		0	0	8320		0	0	30
PDSS1	Eur	p.Ala166Thr	10	27009175	.	G	A	G	FALSE	p.Ala166Thr	c.496G>A	496	missense	1	30984	0	3.23e-05		0	15014	0	0	0	0.000245666		0	0	6.03517e-08		0	0	44		0	0	11
PDSS1	Fin	p.Ala166Thr	10	27009175	.	G	A	G	FALSE	p.Ala166Thr	c.496G>A	496	missense	1	30984	0	3.23e-05		0	3494	0	0	0	0.00105522		0	0	1.11349e-06		0	0	6		0	0	0
PDSS1	Lat	p.Ala166Thr	10	27009175	.	G	A	G	FALSE	p.Ala166Thr	c.496G>A	496	missense	1	30984	0	3.23e-05		0	838	0	0	0	0.00439233		0	0	1.92926e-05		0	0	12231		0	0	1089
PDSS1	Oth	p.Ala166Thr	10	27009175	.	G	A	G	FALSE	p.Ala166Thr	c.496G>A	496	missense	1	30984	0	3.23e-05		0	982	0	0	0	0.00374945		0	0	1.40584e-05		0	0	0		0	0	0
PDSS1	SAs	p.Ala166Thr	10	27009175	.	G	A	G	FALSE	p.Ala166Thr	c.496G>A	496	missense	1	30984	0	3.23e-05		0	0	0		0	0			0	0		0	0	0		0	0	0
PDSS1	Afr	p.His179Tyr	10	27009214	.	C	T	E	FALSE	p.His179Tyr	c.535C>T	535	missense	1	246216	0	4.06e-06		1	15304	0	6.53424e-05	1.65432e-06	0.00036401		4.26963e-09	2.73679e-12	1.32503e-07		5	0	157		0	0	5
PDSS1	Ash	p.His179Tyr	10	27009214	.	C	T	E	FALSE	p.His179Tyr	c.535C>T	535	missense	1	246216	0	4.06e-06		0	9850	0	0	0	0.000374435		0	0	1.40202e-07		0	0	1		0	0	0
PDSS1	EAs	p.His179Tyr	10	27009214	.	C	T	E	FALSE	p.His179Tyr	c.535C>T	535	missense	1	246216	0	4.06e-06		0	17248	0	0	0	0.00021385		0	0	4.57318e-08		0	0	73		0	0	0
PDSS1	Eur	p.His179Tyr	10	27009214	.	C	T	E	FALSE	p.His179Tyr	c.535C>T	535	missense	1	246216	0	4.06e-06		0	111670	0	0	0	3.30332e-05		0	0	1.09119e-09		0	0	0		0	0	0
PDSS1	Fin	p.His179Tyr	10	27009214	.	C	T	E	FALSE	p.His179Tyr	c.535C>T	535	missense	1	246216	0	4.06e-06		0	22298	0	0	0	0.000165422		0	0	2.73644e-08		0	0	0		0	0	0
PDSS1	Lat	p.His179Tyr	10	27009214	.	C	T	E	FALSE	p.His179Tyr	c.535C>T	535	missense	1	246216	0	4.06e-06		0	33580	0	0	0	0.000109847		0	0	1.20665e-08		0	0	7		0	0	0
PDSS1	Oth	p.His179Tyr	10	27009214	.	C	T	E	FALSE	p.His179Tyr	c.535C>T	535	missense	1	246216	0	4.06e-06		0	5484	0	0	0	0.000672436		0	0	4.5217e-07		0	0	0		0	0	0
PDSS1	SAs	p.His179Tyr	10	27009214	.	C	T	E	FALSE	p.His179Tyr	c.535C>T	535	missense	1	246216	0	4.06e-06		0	30782	0	0	0	0.000119832		0	0	1.43596e-08		0	0	26		0	0	0
PDSS1	Afr	p.His179Arg	10	27009215	.	A	G	E	FALSE	p.His179Arg	c.536A>G	536	missense	1	246222	0	4.06e-06		0	15304	0	0	0	0.000241011		0	0	5.80864e-08		0	0	68		0	0	2
PDSS1	Ash	p.His179Arg	10	27009215	.	A	G	E	FALSE	p.His179Arg	c.536A>G	536	missense	1	246222	0	4.06e-06		0	9850	0	0	0	0.000374435		0	0	1.40202e-07		0	0	1		0	0	0
PDSS1	EAs	p.His179Arg	10	27009215	.	A	G	E	FALSE	p.His179Arg	c.536A>G	536	missense	1	246222	0	4.06e-06		1	17248	0	5.79777e-05	1.46787e-06	0.000322988		3.36142e-09	2.15464e-12	1.04322e-07		5	0	168		0	0	0
PDSS1	Eur	p.His179Arg	10	27009215	.	A	G	E	FALSE	p.His179Arg	c.536A>G	536	missense	1	246222	0	4.06e-06		0	111674	0	0	0	3.3032e-05		0	0	1.09111e-09		0	0	0		0	0	0
PDSS1	Fin	p.His179Arg	10	27009215	.	A	G	E	FALSE	p.His179Arg	c.536A>G	536	missense	1	246222	0	4.06e-06		0	22298	0	0	0	0.000165422		0	0	2.73644e-08		0	0	0		0	0	0
PDSS1	Lat	p.His179Arg	10	27009215	.	A	G	E	FALSE	p.His179Arg	c.536A>G	536	missense	1	246222	0	4.06e-06		0	33582	0	0	0	0.000109841		0	0	1.2065e-08		0	0	7		0	0	0
PDSS1	Oth	p.His179Arg	10	27009215	.	A	G	E	FALSE	p.His179Arg	c.536A>G	536	missense	1	246222	0	4.06e-06		0	5484	0	0	0	0.000672436		0	0	4.5217e-07		0	0	0		0	0	0
PDSS1	SAs	p.His179Arg	10	27009215	.	A	G	E	FALSE	p.His179Arg	c.536A>G	536	missense	1	246222	0	4.06e-06		0	30782	0	0	0	0.000119832		0	0	1.43596e-08		0	0	26		0	0	0
PDSS1	Afr	p.Asp184Asn	10	27009229	.	G	A	G	FALSE	p.Asp184Asn	c.550G>A	550	missense	1	30984	0	3.23e-05		1	8736	0	0.000114469	2.8981e-06	0.000637613		1.31031e-08	8.39896e-12	4.0655e-07		15	0	482		0	0	16
PDSS1	Ash	p.Asp184Asn	10	27009229	.	G	A	G	FALSE	p.Asp184Asn	c.550G>A	550	missense	1	30984	0	3.23e-05		0	302	0	0	0	0.0121405		0	0	0.000147393		0	0	1473		0	0	756
PDSS1	EAs	p.Asp184Asn	10	27009229	.	G	A	G	FALSE	p.Asp184Asn	c.550G>A	550	missense	1	30984	0	3.23e-05		0	1620	0	0	0	0.0022745		0	0	5.17333e-06		0	0	8340		0	0	30
PDSS1	Eur	p.Asp184Asn	10	27009229	.	G	A	G	FALSE	p.Asp184Asn	c.550G>A	550	missense	1	30984	0	3.23e-05		0	15012	0	0	0	0.000245699		0	0	6.03678e-08		0	0	44		0	0	11
PDSS1	Fin	p.Asp184Asn	10	27009229	.	G	A	G	FALSE	p.Asp184Asn	c.550G>A	550	missense	1	30984	0	3.23e-05		0	3494	0	0	0	0.00105522		0	0	1.11349e-06		0	0	6		0	0	0
PDSS1	Lat	p.Asp184Asn	10	27009229	.	G	A	G	FALSE	p.Asp184Asn	c.550G>A	550	missense	1	30984	0	3.23e-05		0	838	0	0	0	0.00439233		0	0	1.92926e-05		0	0	12231		0	0	1089
PDSS1	Oth	p.Asp184Asn	10	27009229	.	G	A	G	FALSE	p.Asp184Asn	c.550G>A	550	missense	1	30984	0	3.23e-05		0	982	0	0	0	0.00374945		0	0	1.40584e-05		0	0	0		0	0	0
PDSS1	SAs	p.Asp184Asn	10	27009229	.	G	A	G	FALSE	p.Asp184Asn	c.550G>A	550	missense	1	30984	0	3.23e-05		0	0	0		0	0			0	0		0	0	0		0	0	0
PDSS1	Afr	p.Arg189Ter	10	27009244	.	C	T	E	FALSE	p.Arg189Ter	c.565C>T	565	stop gained	1	246186	0	4.06e-06		0	15302	0	0	0	0.000241043		0	0	5.81016e-08		0	0	68		0	0	2
PDSS1	Afr	p.Arg189Gly	10	27009244	.	C	G	E	FALSE	p.Arg189Gly	c.565C>G	565	missense	1	246186	0	4.06e-06		0	15302	0	0	0	0.000241043		0	0	5.81016e-08		0	0	68		0	0	2
PDSS1	Ash	p.Arg189Ter	10	27009244	.	C	T	E	FALSE	p.Arg189Ter	c.565C>T	565	stop gained	1	246186	0	4.06e-06		0	9850	0	0	0	0.000374435		0	0	1.40202e-07		0	0	1		0	0	0
PDSS1	Ash	p.Arg189Gly	10	27009244	.	C	G	E	FALSE	p.Arg189Gly	c.565C>G	565	missense	1	246186	0	4.06e-06		0	9850	0	0	0	0.000374435		0	0	1.40202e-07		0	0	1		0	0	0
PDSS1	EAs	p.Arg189Ter	10	27009244	.	C	T	E	FALSE	p.Arg189Ter	c.565C>T	565	stop gained	1	246186	0	4.06e-06		0	17248	0	0	0	0.00021385		0	0	4.57318e-08		0	0	73		0	0	0
PDSS1	EAs	p.Arg189Gly	10	27009244	.	C	G	E	FALSE	p.Arg189Gly	c.565C>G	565	missense	1	246186	0	4.06e-06		0	17248	0	0	0	0.00021385		0	0	4.57318e-08		0	0	73		0	0	0
PDSS1	Eur	p.Arg189Ter	10	27009244	.	C	T	E	FALSE	p.Arg189Ter	c.565C>T	565	stop gained	1	246186	0	4.06e-06		0	111640	0	0	0	3.30421e-05		0	0	1.09178e-09		0	0	0		0	0	0
PDSS1	Eur	p.Arg189Gly	10	27009244	.	C	G	E	FALSE	p.Arg189Gly	c.565C>G	565	missense	1	246186	0	4.06e-06		0	111640	0	0	0	3.30421e-05		0	0	1.09178e-09		0	0	0		0	0	0
PDSS1	Fin	p.Arg189Ter	10	27009244	.	C	T	E	FALSE	p.Arg189Ter	c.565C>T	565	stop gained	1	246186	0	4.06e-06		1	22300	0	4.4843e-05	1.13533e-06	0.000249824		2.0109e-09	1.28897e-12	6.2412e-08		0	0	0		0	0	0
PDSS1	Fin	p.Arg189Gly	10	27009244	.	C	G	E	FALSE	p.Arg189Gly	c.565C>G	565	missense	1	246186	0	4.06e-06		0	22300	0	0	0	0.000165407		0	0	2.73594e-08		0	0	0		0	0	0
PDSS1	Lat	p.Arg189Ter	10	27009244	.	C	T	E	FALSE	p.Arg189Ter	c.565C>T	565	stop gained	1	246186	0	4.06e-06		0	33582	0	0	0	0.000109841		0	0	1.2065e-08		0	0	7		0	0	0
PDSS1	Lat	p.Arg189Gly	10	27009244	.	C	G	E	FALSE	p.Arg189Gly	c.565C>G	565	missense	1	246186	0	4.06e-06		0	33582	0	0	0	0.000109841		0	0	1.2065e-08		0	0	7		0	0	0
PDSS1	Oth	p.Arg189Ter	10	27009244	.	C	T	E	FALSE	p.Arg189Ter	c.565C>T	565	stop gained	1	246186	0	4.06e-06		0	5482	0	0	0	0.000672681		0	0	4.525e-07		0	0	0		0	0	0
PDSS1	Oth	p.Arg189Gly	10	27009244	.	C	G	E	FALSE	p.Arg189Gly	c.565C>G	565	missense	1	246186	0	4.06e-06		0	5482	0	0	0	0.000672681		0	0	4.525e-07		0	0	0		0	0	0
PDSS1	SAs	p.Arg189Ter	10	27009244	.	C	T	E	FALSE	p.Arg189Ter	c.565C>T	565	stop gained	1	246186	0	4.06e-06		0	30782	0	0	0	0.000119832		0	0	1.43596e-08		0	0	26		0	0	0
PDSS1	SAs	p.Arg189Gly	10	27009244	.	C	G	E	FALSE	p.Arg189Gly	c.565C>G	565	missense	1	246186	0	4.06e-06		1	30782	0	3.24865e-05	8.22487e-07	0.00018099		1.05537e-09	6.76485e-13	3.27573e-08		1	0	59		0	0	0
PDSS1	Afr	c.609+1G>T	10	27009289	.	G	T	E	FALSE		c.609+1G>T	609	splice donor	1	245834	0	4.07e-06		0	15298	0	0	0	0.000241106		0	0	5.8132e-08		0	0	68		0	0	2
PDSS1	Ash	c.609+1G>T	10	27009289	.	G	T	E	FALSE		c.609+1G>T	609	splice donor	1	245834	0	4.07e-06		0	9834	0	0	0	0.000375045		0	0	1.40658e-07		0	0	1		0	0	0
PDSS1	EAs	c.609+1G>T	10	27009289	.	G	T	E	FALSE		c.609+1G>T	609	splice donor	1	245834	0	4.07e-06		0	17246	0	0	0	0.000213875		0	0	4.57424e-08		0	0	73		0	0	0
PDSS1	Eur	c.609+1G>T	10	27009289	.	G	T	E	FALSE		c.609+1G>T	609	splice donor	1	245834	0	4.07e-06		0	111328	0	0	0	3.31347e-05		0	0	1.09791e-09		0	0	0		0	0	0
PDSS1	Fin	c.609+1G>T	10	27009289	.	G	T	E	FALSE		c.609+1G>T	609	splice donor	1	245834	0	4.07e-06		0	22294	0	0	0	0.000165451		0	0	2.73742e-08		0	0	0		0	0	0
PDSS1	Lat	c.609+1G>T	10	27009289	.	G	T	E	FALSE		c.609+1G>T	609	splice donor	1	245834	0	4.07e-06		1	33572	0	2.97867e-05	7.54134e-07	0.00016595		8.87249e-10	5.68719e-13	2.75393e-08		0	0	17		0	0	1
PDSS1	Oth	c.609+1G>T	10	27009289	.	G	T	E	FALSE		c.609+1G>T	609	splice donor	1	245834	0	4.07e-06		0	5480	0	0	0	0.000672927		0	0	4.5283e-07		0	0	0		0	0	0
PDSS1	SAs	c.609+1G>T	10	27009289	.	G	T	E	FALSE		c.609+1G>T	609	splice donor	1	245834	0	4.07e-06		0	30782	0	0	0	0.000119832		0	0	1.43596e-08		0	0	26		0	0	0
PDSS1	Afr	c.610-2A>G	10	27012733	rs761443366	A	G	E	FALSE		c.610-2A>G	610	splice acceptor	1	246108	0	4.06e-06		0	15296	0	0	0	0.000241137		0	0	5.81472e-08		0	0	68		0	0	2
PDSS1	Ash	c.610-2A>G	10	27012733	rs761443366	A	G	E	FALSE		c.610-2A>G	610	splice acceptor	1	246108	0	4.06e-06		0	9850	0	0	0	0.000374435		0	0	1.40202e-07		0	0	1		0	0	0
PDSS1	EAs	c.610-2A>G	10	27012733	rs761443366	A	G	E	FALSE		c.610-2A>G	610	splice acceptor	1	246108	0	4.06e-06		0	17248	0	0	0	0.00021385		0	0	4.57318e-08		0	0	73		0	0	0
PDSS1	Eur	c.610-2A>G	10	27012733	rs761443366	A	G	E	FALSE		c.610-2A>G	610	splice acceptor	1	246108	0	4.06e-06		1	111588	0	8.96154e-06	2.26886e-07	4.99295e-05		8.03091e-11	5.14775e-14	2.49295e-09		0	0	1		0	0	0
PDSS1	Fin	c.610-2A>G	10	27012733	rs761443366	A	G	E	FALSE		c.610-2A>G	610	splice acceptor	1	246108	0	4.06e-06		0	22282	0	0	0	0.000165541		0	0	2.74037e-08		0	0	0		0	0	0
PDSS1	Lat	c.610-2A>G	10	27012733	rs761443366	A	G	E	FALSE		c.610-2A>G	610	splice acceptor	1	246108	0	4.06e-06		0	33578	0	0	0	0.000109854		0	0	1.20679e-08		0	0	7		0	0	0
PDSS1	Oth	c.610-2A>G	10	27012733	rs761443366	A	G	E	FALSE		c.610-2A>G	610	splice acceptor	1	246108	0	4.06e-06		0	5484	0	0	0	0.000672436		0	0	4.5217e-07		0	0	0		0	0	0
PDSS1	SAs	c.610-2A>G	10	27012733	rs761443366	A	G	E	FALSE		c.610-2A>G	610	splice acceptor	1	246108	0	4.06e-06		0	30782	0	0	0	0.000119832		0	0	1.43596e-08		0	0	26		0	0	0
PDSS1	Afr	p.Leu212Phe	10	27012759	rs766225494	C	T	E	FALSE	p.Leu212Phe	c.634C>T	634	missense	1	246106	0	4.06e-06		0	15298	0	0	0	0.000241106		0	0	5.8132e-08		0	0	68		0	0	2
PDSS1	Ash	p.Leu212Phe	10	27012759	rs766225494	C	T	E	FALSE	p.Leu212Phe	c.634C>T	634	missense	1	246106	0	4.06e-06		0	9850	0	0	0	0.000374435		0	0	1.40202e-07		0	0	1		0	0	0
PDSS1	EAs	p.Leu212Phe	10	27012759	rs766225494	C	T	E	FALSE	p.Leu212Phe	c.634C>T	634	missense	1	246106	0	4.06e-06		0	17248	0	0	0	0.00021385		0	0	4.57318e-08		0	0	73		0	0	0
PDSS1	Eur	p.Leu212Phe	10	27012759	rs766225494	C	T	E	FALSE	p.Leu212Phe	c.634C>T	634	missense	1	246106	0	4.06e-06		1	111570	0	8.96298e-06	2.26923e-07	4.99375e-05		8.03351e-11	5.14941e-14	2.49376e-09		0	0	1		0	0	0
PDSS1	Fin	p.Leu212Phe	10	27012759	rs766225494	C	T	E	FALSE	p.Leu212Phe	c.634C>T	634	missense	1	246106	0	4.06e-06		0	22296	0	0	0	0.000165437		0	0	2.73693e-08		0	0	0		0	0	0
PDSS1	Lat	p.Leu212Phe	10	27012759	rs766225494	C	T	E	FALSE	p.Leu212Phe	c.634C>T	634	missense	1	246106	0	4.06e-06		0	33578	0	0	0	0.000109854		0	0	1.20679e-08		0	0	7		0	0	0
PDSS1	Oth	p.Leu212Phe	10	27012759	rs766225494	C	T	E	FALSE	p.Leu212Phe	c.634C>T	634	missense	1	246106	0	4.06e-06		0	5484	0	0	0	0.000672436		0	0	4.5217e-07		0	0	0		0	0	0
PDSS1	SAs	p.Leu212Phe	10	27012759	rs766225494	C	T	E	FALSE	p.Leu212Phe	c.634C>T	634	missense	1	246106	0	4.06e-06		0	30782	0	0	0	0.000119832		0	0	1.43596e-08		0	0	26		0	0	0
PDSS1	Afr	p.Arg221Ter	10	27012786	rs767499454	C	T	E	FALSE	p.Arg221Ter	c.661C>T	661	stop gained	2	246038	0	8.13e-06		0	15296	0	0	0	0.000241137		0	0	5.81472e-08		0	0	68		0	0	2
PDSS1	Ash	p.Arg221Ter	10	27012786	rs767499454	C	T	E	FALSE	p.Arg221Ter	c.661C>T	661	stop gained	2	246038	0	8.13e-06		0	9850	0	0	0	0.000374435		0	0	1.40202e-07		0	0	1		0	0	0
PDSS1	EAs	p.Arg221Ter	10	27012786	rs767499454	C	T	E	FALSE	p.Arg221Ter	c.661C>T	661	stop gained	2	246038	0	8.13e-06		0	17244	0	0	0	0.0002139		0	0	4.5753e-08		0	0	73		0	0	0
PDSS1	Eur	p.Arg221Ter	10	27012786	rs767499454	C	T	E	FALSE	p.Arg221Ter	c.661C>T	661	stop gained	2	246038	0	8.13e-06		2	111518	0	1.79343e-05	2.17194e-06	6.47834e-05		3.2164e-10	4.71731e-12	4.19689e-09		0	0	3		0	0	0
PDSS1	Fin	p.Arg221Ter	10	27012786	rs767499454	C	T	E	FALSE	p.Arg221Ter	c.661C>T	661	stop gained	2	246038	0	8.13e-06		0	22290	0	0	0	0.000165481		0	0	2.7384e-08		0	0	0		0	0	0
PDSS1	Lat	p.Arg221Ter	10	27012786	rs767499454	C	T	E	FALSE	p.Arg221Ter	c.661C>T	661	stop gained	2	246038	0	8.13e-06		0	33576	0	0	0	0.000109861		0	0	1.20693e-08		0	0	7		0	0	0
PDSS1	Oth	p.Arg221Ter	10	27012786	rs767499454	C	T	E	FALSE	p.Arg221Ter	c.661C>T	661	stop gained	2	246038	0	8.13e-06		0	5484	0	0	0	0.000672436		0	0	4.5217e-07		0	0	0		0	0	0
PDSS1	SAs	p.Arg221Ter	10	27012786	rs767499454	C	T	E	FALSE	p.Arg221Ter	c.661C>T	661	stop gained	2	246038	0	8.13e-06		0	30780	0	0	0	0.000119839		0	0	1.43615e-08		0	0	26		0	0	0
PDSS1	Afr	p.Leu231Ter	10	27012813	rs769247731	AT	A	E	FALSE	p.Leu231Ter	c.692delT	692	frameshift	1	246048	0	4.06e-06		0	15294	0	0	0	0.000241169		0	0	5.81624e-08		0	0	68		0	0	2
PDSS1	Ash	p.Leu231Ter	10	27012813	rs769247731	AT	A	E	FALSE	p.Leu231Ter	c.692delT	692	frameshift	1	246048	0	4.06e-06		0	9850	0	0	0	0.000374435		0	0	1.40202e-07		0	0	1		0	0	0
PDSS1	EAs	p.Leu231Ter	10	27012813	rs769247731	AT	A	E	FALSE	p.Leu231Ter	c.692delT	692	frameshift	1	246048	0	4.06e-06		1	17248	0	5.79777e-05	1.46787e-06	0.000322988		3.36142e-09	2.15464e-12	1.04322e-07		5	0	168		0	0	0
PDSS1	Eur	p.Leu231Ter	10	27012813	rs769247731	AT	A	E	FALSE	p.Leu231Ter	c.692delT	692	frameshift	1	246048	0	4.06e-06		0	111520	0	0	0	3.30776e-05		0	0	1.09413e-09		0	0	0		0	0	0
PDSS1	Fin	p.Leu231Ter	10	27012813	rs769247731	AT	A	E	FALSE	p.Leu231Ter	c.692delT	692	frameshift	1	246048	0	4.06e-06		0	22300	0	0	0	0.000165407		0	0	2.73594e-08		0	0	0		0	0	0
PDSS1	Lat	p.Leu231Ter	10	27012813	rs769247731	AT	A	E	FALSE	p.Leu231Ter	c.692delT	692	frameshift	1	246048	0	4.06e-06		0	33576	0	0	0	0.000109861		0	0	1.20693e-08		0	0	7		0	0	0
PDSS1	Oth	p.Leu231Ter	10	27012813	rs769247731	AT	A	E	FALSE	p.Leu231Ter	c.692delT	692	frameshift	1	246048	0	4.06e-06		0	5480	0	0	0	0.000672927		0	0	4.5283e-07		0	0	0		0	0	0
PDSS1	SAs	p.Leu231Ter	10	27012813	rs769247731	AT	A	E	FALSE	p.Leu231Ter	c.692delT	692	frameshift	1	246048	0	4.06e-06		0	30780	0	0	0	0.000119839		0	0	1.43615e-08		0	0	26		0	0	0
PDSS1	Afr	p.Gln233His	10	27012824	rs776130445	A	T	E	FALSE	p.Gln233His	c.699A>T	699	missense	1	246082	0	4.06e-06		0	15292	0	0	0	0.0002412		0	0	5.81776e-08		0	0	68		0	0	2
PDSS1	Ash	p.Gln233His	10	27012824	rs776130445	A	T	E	FALSE	p.Gln233His	c.699A>T	699	missense	1	246082	0	4.06e-06		0	9848	0	0	0	0.000374511		0	0	1.40259e-07		0	0	1		0	0	0
PDSS1	EAs	p.Gln233His	10	27012824	rs776130445	A	T	E	FALSE	p.Gln233His	c.699A>T	699	missense	1	246082	0	4.06e-06		0	17248	0	0	0	0.00021385		0	0	4.57318e-08		0	0	73		0	0	0
PDSS1	Eur	p.Gln233His	10	27012824	rs776130445	A	T	E	FALSE	p.Gln233His	c.699A>T	699	missense	1	246082	0	4.06e-06		1	111556	0	8.96411e-06	2.26952e-07	4.99438e-05		8.03552e-11	5.1507e-14	2.49438e-09		0	0	1		0	0	0
PDSS1	Fin	p.Gln233His	10	27012824	rs776130445	A	T	E	FALSE	p.Gln233His	c.699A>T	699	missense	1	246082	0	4.06e-06		0	22300	0	0	0	0.000165407		0	0	2.73594e-08		0	0	0		0	0	0
PDSS1	Lat	p.Gln233His	10	27012824	rs776130445	A	T	E	FALSE	p.Gln233His	c.699A>T	699	missense	1	246082	0	4.06e-06		0	33576	0	0	0	0.000109861		0	0	1.20693e-08		0	0	7		0	0	0
PDSS1	Oth	p.Gln233His	10	27012824	rs776130445	A	T	E	FALSE	p.Gln233His	c.699A>T	699	missense	1	246082	0	4.06e-06		0	5480	0	0	0	0.000672927		0	0	4.5283e-07		0	0	0		0	0	0
PDSS1	SAs	p.Gln233His	10	27012824	rs776130445	A	T	E	FALSE	p.Gln233His	c.699A>T	699	missense	1	246082	0	4.06e-06		0	30782	0	0	0	0.000119832		0	0	1.43596e-08		0	0	26		0	0	0
PDSS1	Afr	p.Leu238PhefsTer5	10	27012835	.	A	AT	E	FALSE	p.Leu238PhefsTer5	c.713dupT	713	frameshift	1	246086	0	4.06e-06		1	15292	0	6.53937e-05	1.65562e-06	0.000364296		4.27633e-09	2.74109e-12	1.32711e-07		5	0	157		0	0	5
PDSS1	Ash	p.Leu238PhefsTer5	10	27012835	.	A	AT	E	FALSE	p.Leu238PhefsTer5	c.713dupT	713	frameshift	1	246086	0	4.06e-06		0	9848	0	0	0	0.000374511		0	0	1.40259e-07		0	0	1		0	0	0
PDSS1	EAs	p.Leu238PhefsTer5	10	27012835	.	A	AT	E	FALSE	p.Leu238PhefsTer5	c.713dupT	713	frameshift	1	246086	0	4.06e-06		0	17246	0	0	0	0.000213875		0	0	4.57424e-08		0	0	73		0	0	0
PDSS1	Eur	p.Leu238PhefsTer5	10	27012835	.	A	AT	E	FALSE	p.Leu238PhefsTer5	c.713dupT	713	frameshift	1	246086	0	4.06e-06		0	111562	0	0	0	3.30652e-05		0	0	1.09331e-09		0	0	0		0	0	0
PDSS1	Fin	p.Leu238PhefsTer5	10	27012835	.	A	AT	E	FALSE	p.Leu238PhefsTer5	c.713dupT	713	frameshift	1	246086	0	4.06e-06		0	22298	0	0	0	0.000165422		0	0	2.73644e-08		0	0	0		0	0	0
PDSS1	Lat	p.Leu238PhefsTer5	10	27012835	.	A	AT	E	FALSE	p.Leu238PhefsTer5	c.713dupT	713	frameshift	1	246086	0	4.06e-06		0	33576	0	0	0	0.000109861		0	0	1.20693e-08		0	0	7		0	0	0
PDSS1	Oth	p.Leu238PhefsTer5	10	27012835	.	A	AT	E	FALSE	p.Leu238PhefsTer5	c.713dupT	713	frameshift	1	246086	0	4.06e-06		0	5482	0	0	0	0.000672681		0	0	4.525e-07		0	0	0		0	0	0
PDSS1	SAs	p.Leu238PhefsTer5	10	27012835	.	A	AT	E	FALSE	p.Leu238PhefsTer5	c.713dupT	713	frameshift	1	246086	0	4.06e-06		0	30782	0	0	0	0.000119832		0	0	1.43596e-08		0	0	26		0	0	0
PDSS1	Afr	p.Val239Met	10	27012840	.	G	A	E	FALSE	p.Val239Met	c.715G>A	715	missense	1	246106	0	4.06e-06		0	15288	0	0	0	0.000241263		0	0	5.8208e-08		0	0	69		0	0	2
PDSS1	Ash	p.Val239Met	10	27012840	.	G	A	E	FALSE	p.Val239Met	c.715G>A	715	missense	1	246106	0	4.06e-06		0	9848	0	0	0	0.000374511		0	0	1.40259e-07		0	0	1		0	0	0
PDSS1	EAs	p.Val239Met	10	27012840	.	G	A	E	FALSE	p.Val239Met	c.715G>A	715	missense	1	246106	0	4.06e-06		0	17246	0	0	0	0.000213875		0	0	4.57424e-08		0	0	73		0	0	0
PDSS1	Eur	p.Val239Met	10	27012840	.	G	A	E	FALSE	p.Val239Met	c.715G>A	715	missense	1	246106	0	4.06e-06		0	111590	0	0	0	3.30569e-05		0	0	1.09276e-09		0	0	0		0	0	0
PDSS1	Fin	p.Val239Met	10	27012840	.	G	A	E	FALSE	p.Val239Met	c.715G>A	715	missense	1	246106	0	4.06e-06		0	22300	0	0	0	0.000165407		0	0	2.73594e-08		0	0	0		0	0	0
PDSS1	Lat	p.Val239Met	10	27012840	.	G	A	E	FALSE	p.Val239Met	c.715G>A	715	missense	1	246106	0	4.06e-06		1	33572	0	2.97867e-05	7.54134e-07	0.00016595		8.87249e-10	5.68719e-13	2.75393e-08		0	0	17		0	0	1
PDSS1	Oth	p.Val239Met	10	27012840	.	G	A	E	FALSE	p.Val239Met	c.715G>A	715	missense	1	246106	0	4.06e-06		0	5480	0	0	0	0.000672927		0	0	4.5283e-07		0	0	0		0	0	0
PDSS1	SAs	p.Val239Met	10	27012840	.	G	A	E	FALSE	p.Val239Met	c.715G>A	715	missense	1	246106	0	4.06e-06		0	30782	0	0	0	0.000119832		0	0	1.43596e-08		0	0	26		0	0	0
PDSS1	Afr	p.Val239Gly	10	27012841	.	T	G	E	FALSE	p.Val239Gly	c.716T>G	716	missense	1	246108	0	4.06e-06		0	15288	0	0	0	0.000241263		0	0	5.8208e-08		0	0	69		0	0	2
PDSS1	Ash	p.Val239Gly	10	27012841	.	T	G	E	FALSE	p.Val239Gly	c.716T>G	716	missense	1	246108	0	4.06e-06		0	9846	0	0	0	0.000374587		0	0	1.40316e-07		0	0	1		0	0	0
PDSS1	EAs	p.Val239Gly	10	27012841	.	T	G	E	FALSE	p.Val239Gly	c.716T>G	716	missense	1	246108	0	4.06e-06		0	17246	0	0	0	0.000213875		0	0	4.57424e-08		0	0	73		0	0	0
PDSS1	Eur	p.Val239Gly	10	27012841	.	T	G	E	FALSE	p.Val239Gly	c.716T>G	716	missense	1	246108	0	4.06e-06		0	111596	0	0	0	3.30551e-05		0	0	1.09264e-09		0	0	0		0	0	0
PDSS1	Fin	p.Val239Gly	10	27012841	.	T	G	E	FALSE	p.Val239Gly	c.716T>G	716	missense	1	246108	0	4.06e-06		0	22298	0	0	0	0.000165422		0	0	2.73644e-08		0	0	0		0	0	0
PDSS1	Lat	p.Val239Gly	10	27012841	.	T	G	E	FALSE	p.Val239Gly	c.716T>G	716	missense	1	246108	0	4.06e-06		0	33572	0	0	0	0.000109874		0	0	1.20722e-08		0	0	7		0	0	0
PDSS1	Oth	p.Val239Gly	10	27012841	.	T	G	E	FALSE	p.Val239Gly	c.716T>G	716	missense	1	246108	0	4.06e-06		0	5480	0	0	0	0.000672927		0	0	4.5283e-07		0	0	0		0	0	0
PDSS1	SAs	p.Val239Gly	10	27012841	.	T	G	E	FALSE	p.Val239Gly	c.716T>G	716	missense	1	246108	0	4.06e-06		1	30782	0	3.24865e-05	8.22487e-07	0.00018099		1.05537e-09	6.76485e-13	3.27573e-08		1	0	59		0	0	0
PDSS1	Afr	c.722-2A>G	10	27012941	.	A	G	E	FALSE		c.722-2A>G	722	splice acceptor	1	246112	0	4.06e-06		0	15302	0	0	0	0.000241043		0	0	5.81016e-08		0	0	68		0	0	2
PDSS1	Ash	c.722-2A>G	10	27012941	.	A	G	E	FALSE		c.722-2A>G	722	splice acceptor	1	246112	0	4.06e-06		0	9844	0	0	0	0.000374664		0	0	1.40373e-07		0	0	1		0	0	0
PDSS1	EAs	c.722-2A>G	10	27012941	.	A	G	E	FALSE		c.722-2A>G	722	splice acceptor	1	246112	0	4.06e-06		0	17244	0	0	0	0.0002139		0	0	4.5753e-08		0	0	73		0	0	0
PDSS1	Eur	c.722-2A>G	10	27012941	.	A	G	E	FALSE		c.722-2A>G	722	splice acceptor	1	246112	0	4.06e-06		1	111582	0	8.96202e-06	2.26899e-07	4.99322e-05		8.03178e-11	5.1483e-14	2.49322e-09		0	0	1		0	0	0
PDSS1	Fin	c.722-2A>G	10	27012941	.	A	G	E	FALSE		c.722-2A>G	722	splice acceptor	1	246112	0	4.06e-06		0	22298	0	0	0	0.000165422		0	0	2.73644e-08		0	0	0		0	0	0
PDSS1	Lat	c.722-2A>G	10	27012941	.	A	G	E	FALSE		c.722-2A>G	722	splice acceptor	1	246112	0	4.06e-06		0	33578	0	0	0	0.000109854		0	0	1.20679e-08		0	0	7		0	0	0
PDSS1	Oth	c.722-2A>G	10	27012941	.	A	G	E	FALSE		c.722-2A>G	722	splice acceptor	1	246112	0	4.06e-06		0	5482	0	0	0	0.000672681		0	0	4.525e-07		0	0	0		0	0	0
PDSS1	SAs	c.722-2A>G	10	27012941	.	A	G	E	FALSE		c.722-2A>G	722	splice acceptor	1	246112	0	4.06e-06		0	30782	0	0	0	0.000119832		0	0	1.43596e-08		0	0	26		0	0	0
PDSS1	Afr	p.Phe243Ser	10	27012949	.	T	C	E	FALSE	p.Phe243Ser	c.728T>C	728	missense	1	246104	0	4.06e-06		0	15300	0	0	0	0.000241074		0	0	5.81168e-08		0	0	68		0	0	2
PDSS1	Ash	p.Phe243Ser	10	27012949	.	T	C	E	FALSE	p.Phe243Ser	c.728T>C	728	missense	1	246104	0	4.06e-06		0	9848	0	0	0	0.000374511		0	0	1.40259e-07		0	0	1		0	0	0
PDSS1	EAs	p.Phe243Ser	10	27012949	.	T	C	E	FALSE	p.Phe243Ser	c.728T>C	728	missense	1	246104	0	4.06e-06		0	17246	0	0	0	0.000213875		0	0	4.57424e-08		0	0	73		0	0	0
PDSS1	Eur	p.Phe243Ser	10	27012949	.	T	C	E	FALSE	p.Phe243Ser	c.728T>C	728	missense	1	246104	0	4.06e-06		0	111574	0	0	0	3.30616e-05		0	0	1.09307e-09		0	0	0		0	0	0
PDSS1	Fin	p.Phe243Ser	10	27012949	.	T	C	E	FALSE	p.Phe243Ser	c.728T>C	728	missense	1	246104	0	4.06e-06		0	22298	0	0	0	0.000165422		0	0	2.73644e-08		0	0	0		0	0	0
PDSS1	Lat	p.Phe243Ser	10	27012949	.	T	C	E	FALSE	p.Phe243Ser	c.728T>C	728	missense	1	246104	0	4.06e-06		0	33574	0	0	0	0.000109867		0	0	1.20708e-08		0	0	7		0	0	0
PDSS1	Oth	p.Phe243Ser	10	27012949	.	T	C	E	FALSE	p.Phe243Ser	c.728T>C	728	missense	1	246104	0	4.06e-06		1	5482	0	0.000182415	4.61834e-06	0.00101593		3.32753e-08	2.13291e-11	1.03211e-06		0	0	0		0	0	0
PDSS1	SAs	p.Phe243Ser	10	27012949	.	T	C	E	FALSE	p.Phe243Ser	c.728T>C	728	missense	1	246104	0	4.06e-06		0	30782	0	0	0	0.000119832		0	0	1.43596e-08		0	0	26		0	0	0
PDSS1	Afr	p.Gly247Val	10	27012961	.	G	T	E	FALSE	p.Gly247Val	c.740G>T	740	missense	1	246068	0	4.06e-06		0	15302	0	0	0	0.000241043		0	0	5.81016e-08		0	0	68		0	0	2
PDSS1	Ash	p.Gly247Val	10	27012961	.	G	T	E	FALSE	p.Gly247Val	c.740G>T	740	missense	1	246068	0	4.06e-06		0	9848	0	0	0	0.000374511		0	0	1.40259e-07		0	0	1		0	0	0
PDSS1	EAs	p.Gly247Val	10	27012961	.	G	T	E	FALSE	p.Gly247Val	c.740G>T	740	missense	1	246068	0	4.06e-06		0	17246	0	0	0	0.000213875		0	0	4.57424e-08		0	0	73		0	0	0
PDSS1	Eur	p.Gly247Val	10	27012961	.	G	T	E	FALSE	p.Gly247Val	c.740G>T	740	missense	1	246068	0	4.06e-06		1	111538	0	8.96555e-06	2.26988e-07	4.99518e-05		8.03812e-11	5.15236e-14	2.49519e-09		0	0	1		0	0	0
PDSS1	Fin	p.Gly247Val	10	27012961	.	G	T	E	FALSE	p.Gly247Val	c.740G>T	740	missense	1	246068	0	4.06e-06		0	22300	0	0	0	0.000165407		0	0	2.73594e-08		0	0	0		0	0	0
PDSS1	Lat	p.Gly247Val	10	27012961	.	G	T	E	FALSE	p.Gly247Val	c.740G>T	740	missense	1	246068	0	4.06e-06		0	33572	0	0	0	0.000109874		0	0	1.20722e-08		0	0	7		0	0	0
PDSS1	Oth	p.Gly247Val	10	27012961	.	G	T	E	FALSE	p.Gly247Val	c.740G>T	740	missense	1	246068	0	4.06e-06		0	5480	0	0	0	0.000672927		0	0	4.5283e-07		0	0	0		0	0	0
PDSS1	SAs	p.Gly247Val	10	27012961	.	G	T	E	FALSE	p.Gly247Val	c.740G>T	740	missense	1	246068	0	4.06e-06		0	30782	0	0	0	0.000119832		0	0	1.43596e-08		0	0	26		0	0	0
PDSS1	Afr	p.Glu250Gln	10	27012969	.	G	C	E	FALSE	p.Glu250Gln	c.748G>C	748	missense	1	246092	0	4.06e-06		0	15302	0	0	0	0.000241043		0	0	5.81016e-08		0	0	68		0	0	2
PDSS1	Ash	p.Glu250Gln	10	27012969	.	G	C	E	FALSE	p.Glu250Gln	c.748G>C	748	missense	1	246092	0	4.06e-06		0	9846	0	0	0	0.000374587		0	0	1.40316e-07		0	0	1		0	0	0
PDSS1	EAs	p.Glu250Gln	10	27012969	.	G	C	E	FALSE	p.Glu250Gln	c.748G>C	748	missense	1	246092	0	4.06e-06		0	17246	0	0	0	0.000213875		0	0	4.57424e-08		0	0	73		0	0	0
PDSS1	Eur	p.Glu250Gln	10	27012969	.	G	C	E	FALSE	p.Glu250Gln	c.748G>C	748	missense	1	246092	0	4.06e-06		1	111566	0	8.9633e-06	2.26931e-07	4.99393e-05		8.03408e-11	5.14978e-14	2.49393e-09		0	0	1		0	0	0
PDSS1	Fin	p.Glu250Gln	10	27012969	.	G	C	E	FALSE	p.Glu250Gln	c.748G>C	748	missense	1	246092	0	4.06e-06		0	22298	0	0	0	0.000165422		0	0	2.73644e-08		0	0	0		0	0	0
PDSS1	Lat	p.Glu250Gln	10	27012969	.	G	C	E	FALSE	p.Glu250Gln	c.748G>C	748	missense	1	246092	0	4.06e-06		0	33574	0	0	0	0.000109867		0	0	1.20708e-08		0	0	7		0	0	0
PDSS1	Oth	p.Glu250Gln	10	27012969	.	G	C	E	FALSE	p.Glu250Gln	c.748G>C	748	missense	1	246092	0	4.06e-06		0	5480	0	0	0	0.000672927		0	0	4.5283e-07		0	0	0		0	0	0
PDSS1	SAs	p.Glu250Gln	10	27012969	.	G	C	E	FALSE	p.Glu250Gln	c.748G>C	748	missense	1	246092	0	4.06e-06		0	30780	0	0	0	0.000119839		0	0	1.43615e-08		0	0	26		0	0	0
PDSS1	Afr	p.Leu260Arg	10	27013000	rs770472652	T	G	E	FALSE	p.Leu260Arg	c.779T>G	779	missense	1	246128	0	4.06e-06		0	15302	0	0	0	0.000241043		0	0	5.81016e-08		0	0	68		0	0	2
PDSS1	Ash	p.Leu260Arg	10	27013000	rs770472652	T	G	E	FALSE	p.Leu260Arg	c.779T>G	779	missense	1	246128	0	4.06e-06		0	9848	0	0	0	0.000374511		0	0	1.40259e-07		0	0	1		0	0	0
PDSS1	EAs	p.Leu260Arg	10	27013000	rs770472652	T	G	E	FALSE	p.Leu260Arg	c.779T>G	779	missense	1	246128	0	4.06e-06		0	17248	0	0	0	0.00021385		0	0	4.57318e-08		0	0	73		0	0	0
PDSS1	Eur	p.Leu260Arg	10	27013000	rs770472652	T	G	E	FALSE	p.Leu260Arg	c.779T>G	779	missense	1	246128	0	4.06e-06		1	111588	0	8.96154e-06	2.26886e-07	4.99295e-05		8.03091e-11	5.14775e-14	2.49295e-09		0	0	1		0	0	0
PDSS1	Fin	p.Leu260Arg	10	27013000	rs770472652	T	G	E	FALSE	p.Leu260Arg	c.779T>G	779	missense	1	246128	0	4.06e-06		0	22298	0	0	0	0.000165422		0	0	2.73644e-08		0	0	0		0	0	0
PDSS1	Lat	p.Leu260Arg	10	27013000	rs770472652	T	G	E	FALSE	p.Leu260Arg	c.779T>G	779	missense	1	246128	0	4.06e-06		0	33580	0	0	0	0.000109847		0	0	1.20665e-08		0	0	7		0	0	0
PDSS1	Oth	p.Leu260Arg	10	27013000	rs770472652	T	G	E	FALSE	p.Leu260Arg	c.779T>G	779	missense	1	246128	0	4.06e-06		0	5482	0	0	0	0.000672681		0	0	4.525e-07		0	0	0		0	0	0
PDSS1	SAs	p.Leu260Arg	10	27013000	rs770472652	T	G	E	FALSE	p.Leu260Arg	c.779T>G	779	missense	1	246128	0	4.06e-06		0	30782	0	0	0	0.000119832		0	0	1.43596e-08		0	0	26		0	0	0
PDSS1	Afr	p.Thr267Ile	10	27013021	.	C	T	E	FALSE	p.Thr267Ile	c.800C>T	800	missense	1	246102	0	4.06e-06		0	15302	0	0	0	0.000241043		0	0	5.81016e-08		0	0	68		0	0	2
PDSS1	Ash	p.Thr267Ile	10	27013021	.	C	T	E	FALSE	p.Thr267Ile	c.800C>T	800	missense	1	246102	0	4.06e-06		0	9846	0	0	0	0.000374587		0	0	1.40316e-07		0	0	1		0	0	0
PDSS1	EAs	p.Thr267Ile	10	27013021	.	C	T	E	FALSE	p.Thr267Ile	c.800C>T	800	missense	1	246102	0	4.06e-06		0	17246	0	0	0	0.000213875		0	0	4.57424e-08		0	0	73		0	0	0
PDSS1	Eur	p.Thr267Ile	10	27013021	.	C	T	E	FALSE	p.Thr267Ile	c.800C>T	800	missense	1	246102	0	4.06e-06		1	111566	0	8.9633e-06	2.26931e-07	4.99393e-05		8.03408e-11	5.14978e-14	2.49393e-09		0	0	1		0	0	0
PDSS1	Fin	p.Thr267Ile	10	27013021	.	C	T	E	FALSE	p.Thr267Ile	c.800C>T	800	missense	1	246102	0	4.06e-06		0	22300	0	0	0	0.000165407		0	0	2.73594e-08		0	0	0		0	0	0
PDSS1	Lat	p.Thr267Ile	10	27013021	.	C	T	E	FALSE	p.Thr267Ile	c.800C>T	800	missense	1	246102	0	4.06e-06		0	33578	0	0	0	0.000109854		0	0	1.20679e-08		0	0	7		0	0	0
PDSS1	Oth	p.Thr267Ile	10	27013021	.	C	T	E	FALSE	p.Thr267Ile	c.800C>T	800	missense	1	246102	0	4.06e-06		0	5482	0	0	0	0.000672681		0	0	4.525e-07		0	0	0		0	0	0
PDSS1	SAs	p.Thr267Ile	10	27013021	.	C	T	E	FALSE	p.Thr267Ile	c.800C>T	800	missense	1	246102	0	4.06e-06		0	30782	0	0	0	0.000119832		0	0	1.43596e-08		0	0	26		0	0	0
PDSS1	Afr	p.Ala268Thr	10	27013023	rs767397399	G	A	E	FALSE	p.Ala268Thr	c.802G>A	802	missense	2	246100	0	8.13e-06		0	15302	0	0	0	0.000241043		0	0	5.81016e-08		0	0	68		0	0	2
PDSS1	Ash	p.Ala268Thr	10	27013023	rs767397399	G	A	E	FALSE	p.Ala268Thr	c.802G>A	802	missense	2	246100	0	8.13e-06		0	9844	0	0	0	0.000374664		0	0	1.40373e-07		0	0	1		0	0	0
PDSS1	EAs	p.Ala268Thr	10	27013023	rs767397399	G	A	E	FALSE	p.Ala268Thr	c.802G>A	802	missense	2	246100	0	8.13e-06		0	17244	0	0	0	0.0002139		0	0	4.5753e-08		0	0	73		0	0	0
PDSS1	Eur	p.Ala268Thr	10	27013023	rs767397399	G	A	E	FALSE	p.Ala268Thr	c.802G>A	802	missense	2	246100	0	8.13e-06		0	111570	0	0	0	3.30628e-05		0	0	1.09315e-09		0	0	0		0	0	0
PDSS1	Fin	p.Ala268Thr	10	27013023	rs767397399	G	A	E	FALSE	p.Ala268Thr	c.802G>A	802	missense	2	246100	0	8.13e-06		0	22300	0	0	0	0.000165407		0	0	2.73594e-08		0	0	0		0	0	0
PDSS1	Lat	p.Ala268Thr	10	27013023	rs767397399	G	A	E	FALSE	p.Ala268Thr	c.802G>A	802	missense	2	246100	0	8.13e-06		0	33578	0	0	0	0.000109854		0	0	1.20679e-08		0	0	7		0	0	0
PDSS1	Oth	p.Ala268Thr	10	27013023	rs767397399	G	A	E	FALSE	p.Ala268Thr	c.802G>A	802	missense	2	246100	0	8.13e-06		0	5482	0	0	0	0.000672681		0	0	4.525e-07		0	0	0		0	0	0
PDSS1	SAs	p.Ala268Thr	10	27013023	rs767397399	G	A	E	FALSE	p.Ala268Thr	c.802G>A	802	missense	2	246100	0	8.13e-06		2	30780	0	6.49773e-05	7.86914e-06	0.0002347		4.22204e-09	6.19234e-11	5.50842e-08		7	0	100		0	0	0
PDSS1	Afr	p.Ser269Gly	10	27013026	.	A	G	E	FALSE	p.Ser269Gly	c.805A>G	805	missense	1	246110	0	4.06e-06		0	15302	0	0	0	0.000241043		0	0	5.81016e-08		0	0	68		0	0	2
PDSS1	Ash	p.Ser269Gly	10	27013026	.	A	G	E	FALSE	p.Ser269Gly	c.805A>G	805	missense	1	246110	0	4.06e-06		0	9846	0	0	0	0.000374587		0	0	1.40316e-07		0	0	1		0	0	0
PDSS1	EAs	p.Ser269Gly	10	27013026	.	A	G	E	FALSE	p.Ser269Gly	c.805A>G	805	missense	1	246110	0	4.06e-06		0	17246	0	0	0	0.000213875		0	0	4.57424e-08		0	0	73		0	0	0
PDSS1	Eur	p.Ser269Gly	10	27013026	.	A	G	E	FALSE	p.Ser269Gly	c.805A>G	805	missense	1	246110	0	4.06e-06		1	111576	0	8.9625e-06	2.26911e-07	4.99348e-05		8.03264e-11	5.14885e-14	2.49349e-09		0	0	1		0	0	0
PDSS1	Fin	p.Ser269Gly	10	27013026	.	A	G	E	FALSE	p.Ser269Gly	c.805A>G	805	missense	1	246110	0	4.06e-06		0	22300	0	0	0	0.000165407		0	0	2.73594e-08		0	0	0		0	0	0
PDSS1	Lat	p.Ser269Gly	10	27013026	.	A	G	E	FALSE	p.Ser269Gly	c.805A>G	805	missense	1	246110	0	4.06e-06		0	33578	0	0	0	0.000109854		0	0	1.20679e-08		0	0	7		0	0	0
PDSS1	Oth	p.Ser269Gly	10	27013026	.	A	G	E	FALSE	p.Ser269Gly	c.805A>G	805	missense	1	246110	0	4.06e-06		0	5482	0	0	0	0.000672681		0	0	4.525e-07		0	0	0		0	0	0
PDSS1	SAs	p.Ser269Gly	10	27013026	.	A	G	E	FALSE	p.Ser269Gly	c.805A>G	805	missense	1	246110	0	4.06e-06		0	30780	0	0	0	0.000119839		0	0	1.43615e-08		0	0	26		0	0	0
PDSS1	Afr	p.Gly296Arg	10	27024223	rs763165754	G	A	E	FALSE	p.Gly296Arg	c.886G>A	886	missense	2	246184	0	8.12e-06		0	15304	0	0	0	0.000241011		0	0	5.80864e-08		0	0	68		0	0	2
PDSS1	Ash	p.Gly296Arg	10	27024223	rs763165754	G	A	E	FALSE	p.Gly296Arg	c.886G>A	886	missense	2	246184	0	8.12e-06		0	9848	0	0	0	0.000374511		0	0	1.40259e-07		0	0	1		0	0	0
PDSS1	EAs	p.Gly296Arg	10	27024223	rs763165754	G	A	E	FALSE	p.Gly296Arg	c.886G>A	886	missense	2	246184	0	8.12e-06		0	17248	0	0	0	0.00021385		0	0	4.57318e-08		0	0	73		0	0	0
PDSS1	Eur	p.Gly296Arg	10	27024223	rs763165754	G	A	E	FALSE	p.Gly296Arg	c.886G>A	886	missense	2	246184	0	8.12e-06		1	111638	0	8.95752e-06	2.26785e-07	4.99071e-05		8.02372e-11	5.14314e-14	2.49072e-09		0	0	1		0	0	0
PDSS1	Fin	p.Gly296Arg	10	27024223	rs763165754	G	A	E	FALSE	p.Gly296Arg	c.886G>A	886	missense	2	246184	0	8.12e-06		1	22300	0	4.4843e-05	1.13533e-06	0.000249824		2.0109e-09	1.28897e-12	6.2412e-08		0	0	0		0	0	0
PDSS1	Lat	p.Gly296Arg	10	27024223	rs763165754	G	A	E	FALSE	p.Gly296Arg	c.886G>A	886	missense	2	246184	0	8.12e-06		0	33580	0	0	0	0.000109847		0	0	1.20665e-08		0	0	7		0	0	0
PDSS1	Oth	p.Gly296Arg	10	27024223	rs763165754	G	A	E	FALSE	p.Gly296Arg	c.886G>A	886	missense	2	246184	0	8.12e-06		0	5484	0	0	0	0.000672436		0	0	4.5217e-07		0	0	0		0	0	0
PDSS1	SAs	p.Gly296Arg	10	27024223	rs763165754	G	A	E	FALSE	p.Gly296Arg	c.886G>A	886	missense	2	246184	0	8.12e-06		0	30782	0	0	0	0.000119832		0	0	1.43596e-08		0	0	26		0	0	0
PDSS1	Afr	p.Asn298Ser	10	27024230	rs766719266	A	G	E	FALSE	p.Asn298Ser	c.893A>G	893	missense	1	246172	0	4.06e-06		1	15304	0	6.53424e-05	1.65432e-06	0.00036401		4.26963e-09	2.73679e-12	1.32503e-07		5	0	157		0	0	5
PDSS1	Ash	p.Asn298Ser	10	27024230	rs766719266	A	G	E	FALSE	p.Asn298Ser	c.893A>G	893	missense	1	246172	0	4.06e-06		0	9846	0	0	0	0.000374587		0	0	1.40316e-07		0	0	1		0	0	0
PDSS1	EAs	p.Asn298Ser	10	27024230	rs766719266	A	G	E	FALSE	p.Asn298Ser	c.893A>G	893	missense	1	246172	0	4.06e-06		0	17248	0	0	0	0.00021385		0	0	4.57318e-08		0	0	73		0	0	0
PDSS1	Eur	p.Asn298Ser	10	27024230	rs766719266	A	G	E	FALSE	p.Asn298Ser	c.893A>G	893	missense	1	246172	0	4.06e-06		0	111626	0	0	0	3.30462e-05		0	0	1.09205e-09		0	0	0		0	0	0
PDSS1	Fin	p.Asn298Ser	10	27024230	rs766719266	A	G	E	FALSE	p.Asn298Ser	c.893A>G	893	missense	1	246172	0	4.06e-06		0	22300	0	0	0	0.000165407		0	0	2.73594e-08		0	0	0		0	0	0
PDSS1	Lat	p.Asn298Ser	10	27024230	rs766719266	A	G	E	FALSE	p.Asn298Ser	c.893A>G	893	missense	1	246172	0	4.06e-06		0	33582	0	0	0	0.000109841		0	0	1.2065e-08		0	0	7		0	0	0
PDSS1	Oth	p.Asn298Ser	10	27024230	rs766719266	A	G	E	FALSE	p.Asn298Ser	c.893A>G	893	missense	1	246172	0	4.06e-06		0	5484	0	0	0	0.000672436		0	0	4.5217e-07		0	0	0		0	0	0
PDSS1	SAs	p.Asn298Ser	10	27024230	rs766719266	A	G	E	FALSE	p.Asn298Ser	c.893A>G	893	missense	1	246172	0	4.06e-06		0	30782	0	0	0	0.000119832		0	0	1.43596e-08		0	0	26		0	0	0
PDSS1	Afr	p.Asn298Lys	10	27024231	rs762662757	T	G	E	FALSE	p.Asn298Lys	c.894T>G	894	missense	2	246172	0	8.12e-06		0	15304	0	0	0	0.000241011		0	0	5.80864e-08		0	0	68		0	0	2
PDSS1	Ash	p.Asn298Lys	10	27024231	rs762662757	T	G	E	FALSE	p.Asn298Lys	c.894T>G	894	missense	2	246172	0	8.12e-06		0	9848	0	0	0	0.000374511		0	0	1.40259e-07		0	0	1		0	0	0
PDSS1	EAs	p.Asn298Lys	10	27024231	rs762662757	T	G	E	FALSE	p.Asn298Lys	c.894T>G	894	missense	2	246172	0	8.12e-06		0	17248	0	0	0	0.00021385		0	0	4.57318e-08		0	0	73		0	0	0
PDSS1	Eur	p.Asn298Lys	10	27024231	rs762662757	T	G	E	FALSE	p.Asn298Lys	c.894T>G	894	missense	2	246172	0	8.12e-06		2	111624	0	1.79173e-05	2.16987e-06	6.47219e-05		3.21029e-10	4.70836e-12	4.18893e-09		0	0	3		0	0	0
PDSS1	Fin	p.Asn298Lys	10	27024231	rs762662757	T	G	E	FALSE	p.Asn298Lys	c.894T>G	894	missense	2	246172	0	8.12e-06		0	22300	0	0	0	0.000165407		0	0	2.73594e-08		0	0	0		0	0	0
PDSS1	Lat	p.Asn298Lys	10	27024231	rs762662757	T	G	E	FALSE	p.Asn298Lys	c.894T>G	894	missense	2	246172	0	8.12e-06		0	33582	0	0	0	0.000109841		0	0	1.2065e-08		0	0	7		0	0	0
PDSS1	Oth	p.Asn298Lys	10	27024231	rs762662757	T	G	E	FALSE	p.Asn298Lys	c.894T>G	894	missense	2	246172	0	8.12e-06		0	5484	0	0	0	0.000672436		0	0	4.5217e-07		0	0	0		0	0	0
PDSS1	SAs	p.Asn298Lys	10	27024231	rs762662757	T	G	E	FALSE	p.Asn298Lys	c.894T>G	894	missense	2	246172	0	8.12e-06		0	30782	0	0	0	0.000119832		0	0	1.43596e-08		0	0	26		0	0	0
PDSS1	Afr	p.Ile306Lys	10	27024399	rs756579797	T	A	E	FALSE	p.Ile306Lys	c.917T>A	917	missense	1	245904	0	4.07e-06		0	15296	0	0	0	0.000241137		0	0	5.81472e-08		0	0	68		0	0	2
PDSS1	Ash	p.Ile306Lys	10	27024399	rs756579797	T	A	E	FALSE	p.Ile306Lys	c.917T>A	917	missense	1	245904	0	4.07e-06		0	9832	0	0	0	0.000375121		0	0	1.40716e-07		0	0	1		0	0	0
PDSS1	EAs	p.Ile306Lys	10	27024399	rs756579797	T	A	E	FALSE	p.Ile306Lys	c.917T>A	917	missense	1	245904	0	4.07e-06		0	17244	0	0	0	0.0002139		0	0	4.5753e-08		0	0	73		0	0	0
PDSS1	Eur	p.Ile306Lys	10	27024399	rs756579797	T	A	E	FALSE	p.Ile306Lys	c.917T>A	917	missense	1	245904	0	4.07e-06		1	111392	0	8.97731e-06	2.27286e-07	5.00173e-05		8.0592e-11	5.16588e-14	2.50173e-09		0	0	1		0	0	0
PDSS1	Fin	p.Ile306Lys	10	27024399	rs756579797	T	A	E	FALSE	p.Ile306Lys	c.917T>A	917	missense	1	245904	0	4.07e-06		0	22300	0	0	0	0.000165407		0	0	2.73594e-08		0	0	0		0	0	0
PDSS1	Lat	p.Ile306Lys	10	27024399	rs756579797	T	A	E	FALSE	p.Ile306Lys	c.917T>A	917	missense	1	245904	0	4.07e-06		0	33574	0	0	0	0.000109867		0	0	1.20708e-08		0	0	7		0	0	0
PDSS1	Oth	p.Ile306Lys	10	27024399	rs756579797	T	A	E	FALSE	p.Ile306Lys	c.917T>A	917	missense	1	245904	0	4.07e-06		0	5484	0	0	0	0.000672436		0	0	4.5217e-07		0	0	0		0	0	0
PDSS1	SAs	p.Ile306Lys	10	27024399	rs756579797	T	A	E	FALSE	p.Ile306Lys	c.917T>A	917	missense	1	245904	0	4.07e-06		0	30782	0	0	0	0.000119832		0	0	1.43596e-08		0	0	26		0	0	0
PDSS1	Afr	p.Asp307Asn	10	27024401	.	G	A	E	FALSE	p.Asp307Asn	c.919G>A	919	missense	1	245894	0	4.07e-06		0	15296	0	0	0	0.000241137		0	0	5.81472e-08		0	0	68		0	0	2
PDSS1	Ash	p.Asp307Asn	10	27024401	.	G	A	E	FALSE	p.Asp307Asn	c.919G>A	919	missense	1	245894	0	4.07e-06		0	9830	0	0	0	0.000375197		0	0	1.40773e-07		0	0	1		0	0	0
PDSS1	EAs	p.Asp307Asn	10	27024401	.	G	A	E	FALSE	p.Asp307Asn	c.919G>A	919	missense	1	245894	0	4.07e-06		0	17244	0	0	0	0.0002139		0	0	4.5753e-08		0	0	73		0	0	0
PDSS1	Eur	p.Asp307Asn	10	27024401	.	G	A	E	FALSE	p.Asp307Asn	c.919G>A	919	missense	1	245894	0	4.07e-06		1	111388	0	8.97763e-06	2.27294e-07	5.00191e-05		8.05978e-11	5.16625e-14	2.50191e-09		0	0	1		0	0	0
PDSS1	Fin	p.Asp307Asn	10	27024401	.	G	A	E	FALSE	p.Asp307Asn	c.919G>A	919	missense	1	245894	0	4.07e-06		0	22296	0	0	0	0.000165437		0	0	2.73693e-08		0	0	0		0	0	0
PDSS1	Lat	p.Asp307Asn	10	27024401	.	G	A	E	FALSE	p.Asp307Asn	c.919G>A	919	missense	1	245894	0	4.07e-06		0	33574	0	0	0	0.000109867		0	0	1.20708e-08		0	0	7		0	0	0
PDSS1	Oth	p.Asp307Asn	10	27024401	.	G	A	E	FALSE	p.Asp307Asn	c.919G>A	919	missense	1	245894	0	4.07e-06		0	5484	0	0	0	0.000672436		0	0	4.5217e-07		0	0	0		0	0	0
PDSS1	SAs	p.Asp307Asn	10	27024401	.	G	A	E	FALSE	p.Asp307Asn	c.919G>A	919	missense	1	245894	0	4.07e-06		0	30782	0	0	0	0.000119832		0	0	1.43596e-08		0	0	26		0	0	0
PDSS1	Afr	p.Asp308Val	10	27024405	rs764524954	A	T	E	FALSE	p.Asp308Val	c.923A>T	923	missense	1	245942	0	4.07e-06		0	15296	0	0	0	0.000241137		0	0	5.81472e-08		0	0	68		0	0	2
PDSS1	Ash	p.Asp308Val	10	27024405	rs764524954	A	T	E	FALSE	p.Asp308Val	c.923A>T	923	missense	1	245942	0	4.07e-06		0	9834	0	0	0	0.000375045		0	0	1.40658e-07		0	0	1		0	0	0
PDSS1	EAs	p.Asp308Val	10	27024405	rs764524954	A	T	E	FALSE	p.Asp308Val	c.923A>T	923	missense	1	245942	0	4.07e-06		0	17246	0	0	0	0.000213875		0	0	4.57424e-08		0	0	73		0	0	0
PDSS1	Eur	p.Asp308Val	10	27024405	rs764524954	A	T	E	FALSE	p.Asp308Val	c.923A>T	923	missense	1	245942	0	4.07e-06		1	111422	0	8.97489e-06	2.27224e-07	5.00039e-05		8.05486e-11	5.1631e-14	2.50039e-09		0	0	1		0	0	0
PDSS1	Fin	p.Asp308Val	10	27024405	rs764524954	A	T	E	FALSE	p.Asp308Val	c.923A>T	923	missense	1	245942	0	4.07e-06		0	22300	0	0	0	0.000165407		0	0	2.73594e-08		0	0	0		0	0	0
PDSS1	Lat	p.Asp308Val	10	27024405	rs764524954	A	T	E	FALSE	p.Asp308Val	c.923A>T	923	missense	1	245942	0	4.07e-06		0	33578	0	0	0	0.000109854		0	0	1.20679e-08		0	0	7		0	0	0
PDSS1	Oth	p.Asp308Val	10	27024405	rs764524954	A	T	E	FALSE	p.Asp308Val	c.923A>T	923	missense	1	245942	0	4.07e-06		0	5484	0	0	0	0.000672436		0	0	4.5217e-07		0	0	0		0	0	0
PDSS1	SAs	p.Asp308Val	10	27024405	rs764524954	A	T	E	FALSE	p.Asp308Val	c.923A>T	923	missense	1	245942	0	4.07e-06		0	30782	0	0	0	0.000119832		0	0	1.43596e-08		0	0	26		0	0	0
PDSS1	Afr	p.Asp308Glu	10	27024406	rs119463988	T	A	E	TRUE	p.Asp308Glu	c.924T>A	924	missense	1	245954	0	4.07e-06		0	15298	0	0	0	0.000241106		0	0	5.8132e-08		0	0	68		0	0	2
PDSS1	Ash	p.Asp308Glu	10	27024406	rs119463988	T	A	E	TRUE	p.Asp308Glu	c.924T>A	924	missense	1	245954	0	4.07e-06		1	9834	0	0.000101688	2.57451e-06	0.000566438		1.03405e-08	6.62812e-12	3.20852e-07		0	0	3		0	0	1
PDSS1	EAs	p.Asp308Glu	10	27024406	rs119463988	T	A	E	TRUE	p.Asp308Glu	c.924T>A	924	missense	1	245954	0	4.07e-06		0	17246	0	0	0	0.000213875		0	0	4.57424e-08		0	0	73		0	0	0
PDSS1	Eur	p.Asp308Glu	10	27024406	rs119463988	T	A	E	TRUE	p.Asp308Glu	c.924T>A	924	missense	1	245954	0	4.07e-06		0	111432	0	0	0	3.31038e-05		0	0	1.09586e-09		0	0	0		0	0	0
PDSS1	Fin	p.Asp308Glu	10	27024406	rs119463988	T	A	E	TRUE	p.Asp308Glu	c.924T>A	924	missense	1	245954	0	4.07e-06		0	22300	0	0	0	0.000165407		0	0	2.73594e-08		0	0	0		0	0	0
PDSS1	Lat	p.Asp308Glu	10	27024406	rs119463988	T	A	E	TRUE	p.Asp308Glu	c.924T>A	924	missense	1	245954	0	4.07e-06		0	33578	0	0	0	0.000109854		0	0	1.20679e-08		0	0	7		0	0	0
PDSS1	Oth	p.Asp308Glu	10	27024406	rs119463988	T	A	E	TRUE	p.Asp308Glu	c.924T>A	924	missense	1	245954	0	4.07e-06		0	5484	0	0	0	0.000672436		0	0	4.5217e-07		0	0	0		0	0	0
PDSS1	SAs	p.Asp308Glu	10	27024406	rs119463988	T	A	E	TRUE	p.Asp308Glu	c.924T>A	924	missense	1	245954	0	4.07e-06		0	30782	0	0	0	0.000119832		0	0	1.43596e-08		0	0	26		0	0	0
PDSS1	Afr	p.Thr313Asn	10	27024420	rs757970690	C	A	E	FALSE	p.Thr313Asn	c.938C>A	938	missense	1	246026	0	4.07e-06		0	15298	0	0	0	0.000241106		0	0	5.8132e-08		0	0	68		0	0	2
PDSS1	Afr	p.Thr313Ser	10	27024420	rs757970690	C	G	E	FALSE	p.Thr313Ser	c.938C>G	938	missense	1	246026	0	4.07e-06		0	15298	0	0	0	0.000241106		0	0	5.8132e-08		0	0	68		0	0	2
PDSS1	Ash	p.Thr313Asn	10	27024420	rs757970690	C	A	E	FALSE	p.Thr313Asn	c.938C>A	938	missense	1	246026	0	4.07e-06		0	9838	0	0	0	0.000374892		0	0	1.40544e-07		0	0	1		0	0	0
PDSS1	Ash	p.Thr313Ser	10	27024420	rs757970690	C	G	E	FALSE	p.Thr313Ser	c.938C>G	938	missense	1	246026	0	4.07e-06		0	9838	0	0	0	0.000374892		0	0	1.40544e-07		0	0	1		0	0	0
PDSS1	EAs	p.Thr313Asn	10	27024420	rs757970690	C	A	E	FALSE	p.Thr313Asn	c.938C>A	938	missense	1	246026	0	4.07e-06		0	17248	0	0	0	0.00021385		0	0	4.57318e-08		0	0	73		0	0	0
PDSS1	EAs	p.Thr313Ser	10	27024420	rs757970690	C	G	E	FALSE	p.Thr313Ser	c.938C>G	938	missense	1	246026	0	4.07e-06		0	17248	0	0	0	0.00021385		0	0	4.57318e-08		0	0	73		0	0	0
PDSS1	Eur	p.Thr313Asn	10	27024420	rs757970690	C	A	E	FALSE	p.Thr313Asn	c.938C>A	938	missense	1	246026	0	4.07e-06		1	111498	0	8.96877e-06	2.2707e-07	4.99698e-05		8.04388e-11	5.15606e-14	2.49698e-09		0	0	1		0	0	0
PDSS1	Eur	p.Thr313Ser	10	27024420	rs757970690	C	G	E	FALSE	p.Thr313Ser	c.938C>G	938	missense	1	246026	0	4.07e-06		1	111498	0	8.96877e-06	2.2707e-07	4.99698e-05		8.04388e-11	5.15606e-14	2.49698e-09		0	0	1		0	0	0
PDSS1	Fin	p.Thr313Asn	10	27024420	rs757970690	C	A	E	FALSE	p.Thr313Asn	c.938C>A	938	missense	1	246026	0	4.07e-06		0	22300	0	0	0	0.000165407		0	0	2.73594e-08		0	0	0		0	0	0
PDSS1	Fin	p.Thr313Ser	10	27024420	rs757970690	C	G	E	FALSE	p.Thr313Ser	c.938C>G	938	missense	1	246026	0	4.07e-06		0	22300	0	0	0	0.000165407		0	0	2.73594e-08		0	0	0		0	0	0
PDSS1	Lat	p.Thr313Asn	10	27024420	rs757970690	C	A	E	FALSE	p.Thr313Asn	c.938C>A	938	missense	1	246026	0	4.07e-06		0	33578	0	0	0	0.000109854		0	0	1.20679e-08		0	0	7		0	0	0
PDSS1	Lat	p.Thr313Ser	10	27024420	rs757970690	C	G	E	FALSE	p.Thr313Ser	c.938C>G	938	missense	1	246026	0	4.07e-06		0	33578	0	0	0	0.000109854		0	0	1.20679e-08		0	0	7		0	0	0
PDSS1	Oth	p.Thr313Asn	10	27024420	rs757970690	C	A	E	FALSE	p.Thr313Asn	c.938C>A	938	missense	1	246026	0	4.07e-06		0	5484	0	0	0	0.000672436		0	0	4.5217e-07		0	0	0		0	0	0
PDSS1	Oth	p.Thr313Ser	10	27024420	rs757970690	C	G	E	FALSE	p.Thr313Ser	c.938C>G	938	missense	1	246026	0	4.07e-06		0	5484	0	0	0	0.000672436		0	0	4.5217e-07		0	0	0		0	0	0
PDSS1	SAs	p.Thr313Asn	10	27024420	rs757970690	C	A	E	FALSE	p.Thr313Asn	c.938C>A	938	missense	1	246026	0	4.07e-06		0	30782	0	0	0	0.000119832		0	0	1.43596e-08		0	0	26		0	0	0
PDSS1	SAs	p.Thr313Ser	10	27024420	rs757970690	C	G	E	FALSE	p.Thr313Ser	c.938C>G	938	missense	1	246026	0	4.07e-06		0	30782	0	0	0	0.000119832		0	0	1.43596e-08		0	0	26		0	0	0
PDSS1	Afr	p.Ser314Leu	10	27024423	rs766516366	C	T	E	FALSE	p.Ser314Leu	c.941C>T	941	missense	1	246028	0	4.07e-06		0	15298	0	0	0	0.000241106		0	0	5.8132e-08		0	0	68		0	0	2
PDSS1	Ash	p.Ser314Leu	10	27024423	rs766516366	C	T	E	FALSE	p.Ser314Leu	c.941C>T	941	missense	1	246028	0	4.07e-06		0	9840	0	0	0	0.000374816		0	0	1.40487e-07		0	0	1		0	0	0
PDSS1	EAs	p.Ser314Leu	10	27024423	rs766516366	C	T	E	FALSE	p.Ser314Leu	c.941C>T	941	missense	1	246028	0	4.07e-06		0	17244	0	0	0	0.0002139		0	0	4.5753e-08		0	0	73		0	0	0
PDSS1	Eur	p.Ser314Leu	10	27024423	rs766516366	C	T	E	FALSE	p.Ser314Leu	c.941C>T	941	missense	1	246028	0	4.07e-06		1	111504	0	8.96829e-06	2.27057e-07	4.99671e-05		8.04302e-11	5.1555e-14	2.49671e-09		0	0	1		0	0	0
PDSS1	Fin	p.Ser314Leu	10	27024423	rs766516366	C	T	E	FALSE	p.Ser314Leu	c.941C>T	941	missense	1	246028	0	4.07e-06		0	22298	0	0	0	0.000165422		0	0	2.73644e-08		0	0	0		0	0	0
PDSS1	Lat	p.Ser314Leu	10	27024423	rs766516366	C	T	E	FALSE	p.Ser314Leu	c.941C>T	941	missense	1	246028	0	4.07e-06		0	33578	0	0	0	0.000109854		0	0	1.20679e-08		0	0	7		0	0	0
PDSS1	Oth	p.Ser314Leu	10	27024423	rs766516366	C	T	E	FALSE	p.Ser314Leu	c.941C>T	941	missense	1	246028	0	4.07e-06		0	5484	0	0	0	0.000672436		0	0	4.5217e-07		0	0	0		0	0	0
PDSS1	SAs	p.Ser314Leu	10	27024423	rs766516366	C	T	E	FALSE	p.Ser314Leu	c.941C>T	941	missense	1	246028	0	4.07e-06		0	30782	0	0	0	0.000119832		0	0	1.43596e-08		0	0	26		0	0	0
PDSS1	Afr	p.Lys321Glu	10	27024443	.	A	G	E	FALSE	p.Lys321Glu	c.961A>G	961	missense	1	246068	0	4.06e-06		0	15300	0	0	0	0.000241074		0	0	5.81168e-08		0	0	68		0	0	2
PDSS1	Ash	p.Lys321Glu	10	27024443	.	A	G	E	FALSE	p.Lys321Glu	c.961A>G	961	missense	1	246068	0	4.06e-06		0	9840	0	0	0	0.000374816		0	0	1.40487e-07		0	0	1		0	0	0
PDSS1	EAs	p.Lys321Glu	10	27024443	.	A	G	E	FALSE	p.Lys321Glu	c.961A>G	961	missense	1	246068	0	4.06e-06		1	17248	0	5.79777e-05	1.46787e-06	0.000322988		3.36142e-09	2.15464e-12	1.04322e-07		5	0	168		0	0	0
PDSS1	Eur	p.Lys321Glu	10	27024443	.	A	G	E	FALSE	p.Lys321Glu	c.961A>G	961	missense	1	246068	0	4.06e-06		0	111536	0	0	0	3.30729e-05		0	0	1.09382e-09		0	0	0		0	0	0
PDSS1	Fin	p.Lys321Glu	10	27024443	.	A	G	E	FALSE	p.Lys321Glu	c.961A>G	961	missense	1	246068	0	4.06e-06		0	22300	0	0	0	0.000165407		0	0	2.73594e-08		0	0	0		0	0	0
PDSS1	Lat	p.Lys321Glu	10	27024443	.	A	G	E	FALSE	p.Lys321Glu	c.961A>G	961	missense	1	246068	0	4.06e-06		0	33578	0	0	0	0.000109854		0	0	1.20679e-08		0	0	7		0	0	0
PDSS1	Oth	p.Lys321Glu	10	27024443	.	A	G	E	FALSE	p.Lys321Glu	c.961A>G	961	missense	1	246068	0	4.06e-06		0	5484	0	0	0	0.000672436		0	0	4.5217e-07		0	0	0		0	0	0
PDSS1	SAs	p.Lys321Glu	10	27024443	.	A	G	E	FALSE	p.Lys321Glu	c.961A>G	961	missense	1	246068	0	4.06e-06		0	30782	0	0	0	0.000119832		0	0	1.43596e-08		0	0	26		0	0	0
PDSS1	Afr	p.Thr323Ile	10	27024450	rs370033107	C	T	E	FALSE	p.Thr323Ile	c.968C>T	968	missense	4	246078	0	1.63e-05		1	15302	0	6.53509e-05	1.65454e-06	0.000364058		4.27074e-09	2.73751e-12	1.32538e-07		5	0	157		0	0	5
PDSS1	Ash	p.Thr323Ile	10	27024450	rs370033107	C	T	E	FALSE	p.Thr323Ile	c.968C>T	968	missense	4	246078	0	1.63e-05		0	9840	0	0	0	0.000374816		0	0	1.40487e-07		0	0	1		0	0	0
PDSS1	EAs	p.Thr323Ile	10	27024450	rs370033107	C	T	E	FALSE	p.Thr323Ile	c.968C>T	968	missense	4	246078	0	1.63e-05		0	17246	0	0	0	0.000213875		0	0	4.57424e-08		0	0	73		0	0	0
PDSS1	Eur	p.Thr323Ile	10	27024450	rs370033107	C	T	E	FALSE	p.Thr323Ile	c.968C>T	968	missense	4	246078	0	1.63e-05		0	111546	0	0	0	3.30699e-05		0	0	1.09362e-09		0	0	0		0	0	0
PDSS1	Fin	p.Thr323Ile	10	27024450	rs370033107	C	T	E	FALSE	p.Thr323Ile	c.968C>T	968	missense	4	246078	0	1.63e-05		0	22300	0	0	0	0.000165407		0	0	2.73594e-08		0	0	0		0	0	0
PDSS1	Lat	p.Thr323Ile	10	27024450	rs370033107	C	T	E	FALSE	p.Thr323Ile	c.968C>T	968	missense	4	246078	0	1.63e-05		3	33580	0	8.93389e-05	1.84242e-05	0.000261064		7.98144e-09	3.39451e-10	6.81543e-08		5	0	43		0	0	3
PDSS1	Oth	p.Thr323Ile	10	27024450	rs370033107	C	T	E	FALSE	p.Thr323Ile	c.968C>T	968	missense	4	246078	0	1.63e-05		0	5482	0	0	0	0.000672681		0	0	4.525e-07		0	0	0		0	0	0
PDSS1	SAs	p.Thr323Ile	10	27024450	rs370033107	C	T	E	FALSE	p.Thr323Ile	c.968C>T	968	missense	4	246078	0	1.63e-05		0	30782	0	0	0	0.000119832		0	0	1.43596e-08		0	0	26		0	0	0
PDSS1	Afr	p.Asp326Asn	10	27024458	.	G	A	E	FALSE	p.Asp326Asn	c.976G>A	976	missense	1	246074	0	4.06e-06		0	15302	0	0	0	0.000241043		0	0	5.81016e-08		0	0	68		0	0	2
PDSS1	Ash	p.Asp326Asn	10	27024458	.	G	A	E	FALSE	p.Asp326Asn	c.976G>A	976	missense	1	246074	0	4.06e-06		0	9842	0	0	0	0.00037474		0	0	1.4043e-07		0	0	1		0	0	0
PDSS1	EAs	p.Asp326Asn	10	27024458	.	G	A	E	FALSE	p.Asp326Asn	c.976G>A	976	missense	1	246074	0	4.06e-06		0	17248	0	0	0	0.00021385		0	0	4.57318e-08		0	0	73		0	0	0
PDSS1	Eur	p.Asp326Asn	10	27024458	.	G	A	E	FALSE	p.Asp326Asn	c.976G>A	976	missense	1	246074	0	4.06e-06		1	111540	0	8.96539e-06	2.26984e-07	4.9951e-05		8.03783e-11	5.15218e-14	2.4951e-09		0	0	1		0	0	0
PDSS1	Fin	p.Asp326Asn	10	27024458	.	G	A	E	FALSE	p.Asp326Asn	c.976G>A	976	missense	1	246074	0	4.06e-06		0	22300	0	0	0	0.000165407		0	0	2.73594e-08		0	0	0		0	0	0
PDSS1	Lat	p.Asp326Asn	10	27024458	.	G	A	E	FALSE	p.Asp326Asn	c.976G>A	976	missense	1	246074	0	4.06e-06		0	33580	0	0	0	0.000109847		0	0	1.20665e-08		0	0	7		0	0	0
PDSS1	Oth	p.Asp326Asn	10	27024458	.	G	A	E	FALSE	p.Asp326Asn	c.976G>A	976	missense	1	246074	0	4.06e-06		0	5480	0	0	0	0.000672927		0	0	4.5283e-07		0	0	0		0	0	0
PDSS1	SAs	p.Asp326Asn	10	27024458	.	G	A	E	FALSE	p.Asp326Asn	c.976G>A	976	missense	1	246074	0	4.06e-06		0	30782	0	0	0	0.000119832		0	0	1.43596e-08		0	0	26		0	0	0
PDSS1	Afr	p.Leu327Arg	10	27024462	.	T	G	E	FALSE	p.Leu327Arg	c.980T>G	980	missense	1	246084	0	4.06e-06		0	15302	0	0	0	0.000241043		0	0	5.81016e-08		0	0	68		0	0	2
PDSS1	Ash	p.Leu327Arg	10	27024462	.	T	G	E	FALSE	p.Leu327Arg	c.980T>G	980	missense	1	246084	0	4.06e-06		0	9842	0	0	0	0.00037474		0	0	1.4043e-07		0	0	1		0	0	0
PDSS1	EAs	p.Leu327Arg	10	27024462	.	T	G	E	FALSE	p.Leu327Arg	c.980T>G	980	missense	1	246084	0	4.06e-06		1	17248	0	5.79777e-05	1.46787e-06	0.000322988		3.36142e-09	2.15464e-12	1.04322e-07		5	0	168		0	0	0
PDSS1	Eur	p.Leu327Arg	10	27024462	.	T	G	E	FALSE	p.Leu327Arg	c.980T>G	980	missense	1	246084	0	4.06e-06		0	111550	0	0	0	3.30687e-05		0	0	1.09354e-09		0	0	0		0	0	0
PDSS1	Fin	p.Leu327Arg	10	27024462	.	T	G	E	FALSE	p.Leu327Arg	c.980T>G	980	missense	1	246084	0	4.06e-06		0	22300	0	0	0	0.000165407		0	0	2.73594e-08		0	0	0		0	0	0
PDSS1	Lat	p.Leu327Arg	10	27024462	.	T	G	E	FALSE	p.Leu327Arg	c.980T>G	980	missense	1	246084	0	4.06e-06		0	33578	0	0	0	0.000109854		0	0	1.20679e-08		0	0	7		0	0	0
PDSS1	Oth	p.Leu327Arg	10	27024462	.	T	G	E	FALSE	p.Leu327Arg	c.980T>G	980	missense	1	246084	0	4.06e-06		0	5482	0	0	0	0.000672681		0	0	4.525e-07		0	0	0		0	0	0
PDSS1	SAs	p.Leu327Arg	10	27024462	.	T	G	E	FALSE	p.Leu327Arg	c.980T>G	980	missense	1	246084	0	4.06e-06		0	30782	0	0	0	0.000119832		0	0	1.43596e-08		0	0	26		0	0	0
PDSS1	Afr	p.Arg352Ter	10	27031453	rs759262938	C	T	E	FALSE	p.Arg352Ter	c.1054C>T	1054	stop gained	2	245166	0	8.16e-06		0	15204	0	0	0	0.000242596		0	0	5.88529e-08		0	0	69		0	0	2
PDSS1	Ash	p.Arg352Ter	10	27031453	rs759262938	C	T	E	FALSE	p.Arg352Ter	c.1054C>T	1054	stop gained	2	245166	0	8.16e-06		0	9810	0	0	0	0.000375962		0	0	1.41347e-07		0	0	1		0	0	0
PDSS1	EAs	p.Arg352Ter	10	27031453	rs759262938	C	T	E	FALSE	p.Arg352Ter	c.1054C>T	1054	stop gained	2	245166	0	8.16e-06		0	17224	0	0	0	0.000214148		0	0	4.58593e-08		0	0	73		0	0	0
PDSS1	Eur	p.Arg352Ter	10	27031453	rs759262938	C	T	E	FALSE	p.Arg352Ter	c.1054C>T	1054	stop gained	2	245166	0	8.16e-06		2	111122	0	1.79982e-05	2.17968e-06	6.50143e-05		3.23937e-10	4.75099e-12	4.22686e-09		0	0	3		0	0	0
PDSS1	Fin	p.Arg352Ter	10	27031453	rs759262938	C	T	E	FALSE	p.Arg352Ter	c.1054C>T	1054	stop gained	2	245166	0	8.16e-06		0	22056	0	0	0	0.000167237		0	0	2.79681e-08		0	0	0		0	0	0
PDSS1	Lat	p.Arg352Ter	10	27031453	rs759262938	C	T	E	FALSE	p.Arg352Ter	c.1054C>T	1054	stop gained	2	245166	0	8.16e-06		0	33538	0	0	0	0.000109985		0	0	1.20967e-08		0	0	7		0	0	0
PDSS1	Oth	p.Arg352Ter	10	27031453	rs759262938	C	T	E	FALSE	p.Arg352Ter	c.1054C>T	1054	stop gained	2	245166	0	8.16e-06		0	5468	0	0	0	0.000674403		0	0	4.54819e-07		0	0	0		0	0	0
PDSS1	SAs	p.Arg352Ter	10	27031453	rs759262938	C	T	E	FALSE	p.Arg352Ter	c.1054C>T	1054	stop gained	2	245166	0	8.16e-06		0	30744	0	0	0	0.00011998		0	0	1.43951e-08		0	0	26		0	0	0
PDSS1	Afr	p.Arg353Gln	10	27031457	rs759110650	G	A	E	FALSE	p.Arg353Gln	c.1058G>A	1058	missense	11	245256	0	4.49e-05		1	15220	0	6.5703e-05	1.66346e-06	0.000366019		4.31689e-09	2.76708e-12	1.3397e-07		5	0	158		0	0	5
PDSS1	Ash	p.Arg353Gln	10	27031457	rs759110650	G	A	E	FALSE	p.Arg353Gln	c.1058G>A	1058	missense	11	245256	0	4.49e-05		0	9812	0	0	0	0.000375885		0	0	1.4129e-07		0	0	1		0	0	0
PDSS1	EAs	p.Arg353Gln	10	27031457	rs759110650	G	A	E	FALSE	p.Arg353Gln	c.1058G>A	1058	missense	11	245256	0	4.49e-05		0	17224	0	0	0	0.000214148		0	0	4.58593e-08		0	0	73		0	0	0
PDSS1	Eur	p.Arg353Gln	10	27031457	rs759110650	G	A	E	FALSE	p.Arg353Gln	c.1058G>A	1058	missense	11	245256	0	4.49e-05		5	111152	0	4.49834e-05	1.46062e-05	0.000104973		2.02351e-09	2.1334e-10	1.10194e-08		1	0	8		0	0	2
PDSS1	Fin	p.Arg353Gln	10	27031457	rs759110650	G	A	E	FALSE	p.Arg353Gln	c.1058G>A	1058	missense	11	245256	0	4.49e-05		0	22098	0	0	0	0.000166919		0	0	2.78619e-08		0	0	0		0	0	0
PDSS1	Lat	p.Arg353Gln	10	27031457	rs759110650	G	A	E	FALSE	p.Arg353Gln	c.1058G>A	1058	missense	11	245256	0	4.49e-05		0	33532	0	0	0	0.000110005		0	0	1.2101e-08		0	0	7		0	0	0
PDSS1	Oth	p.Arg353Gln	10	27031457	rs759110650	G	A	E	FALSE	p.Arg353Gln	c.1058G>A	1058	missense	11	245256	0	4.49e-05		0	5468	0	0	0	0.000674403		0	0	4.54819e-07		0	0	0		0	0	0
PDSS1	SAs	p.Arg353Gln	10	27031457	rs759110650	G	A	E	FALSE	p.Arg353Gln	c.1058G>A	1058	missense	11	245256	0	4.49e-05		5	30750	0	0.000162602	5.27983e-05	0.000379417		2.64393e-08	2.78767e-09	1.43957e-07		48	5	262		0	0	0
PDSS1	Afr	p.Asp359GlufsTer3	10	27031471	.	G	GGA	G	FALSE	p.Asp359GlufsTer3	c.1075_1076dupGA	1075	frameshift	1	30976	0	3.23e-05		0	8732	0	0	0	0.000422366		0	0	1.78393e-07		0	0	211		0	0	7
PDSS1	Ash	p.Asp359GlufsTer3	10	27031471	.	G	GGA	G	FALSE	p.Asp359GlufsTer3	c.1075_1076dupGA	1075	frameshift	1	30976	0	3.23e-05		0	302	0	0	0	0.0121405		0	0	0.000147393		0	0	1473		0	0	756
PDSS1	EAs	p.Asp359GlufsTer3	10	27031471	.	G	GGA	G	FALSE	p.Asp359GlufsTer3	c.1075_1076dupGA	1075	frameshift	1	30976	0	3.23e-05		1	1622	0	0.000616523	1.56089e-05	0.00343021		3.801e-07	2.43637e-10	1.17663e-05		612	0	18970		2	0	69
PDSS1	Eur	p.Asp359GlufsTer3	10	27031471	.	G	GGA	G	FALSE	p.Asp359GlufsTer3	c.1075_1076dupGA	1075	frameshift	1	30976	0	3.23e-05		0	15006	0	0	0	0.000245797		0	0	6.0416e-08		0	0	44		0	0	11
PDSS1	Fin	p.Asp359GlufsTer3	10	27031471	.	G	GGA	G	FALSE	p.Asp359GlufsTer3	c.1075_1076dupGA	1075	frameshift	1	30976	0	3.23e-05		0	3494	0	0	0	0.00105522		0	0	1.11349e-06		0	0	6		0	0	0
PDSS1	Lat	p.Asp359GlufsTer3	10	27031471	.	G	GGA	G	FALSE	p.Asp359GlufsTer3	c.1075_1076dupGA	1075	frameshift	1	30976	0	3.23e-05		0	838	0	0	0	0.00439233		0	0	1.92926e-05		0	0	12231		0	0	1089
PDSS1	Oth	p.Asp359GlufsTer3	10	27031471	.	G	GGA	G	FALSE	p.Asp359GlufsTer3	c.1075_1076dupGA	1075	frameshift	1	30976	0	3.23e-05		0	982	0	0	0	0.00374945		0	0	1.40584e-05		0	0	0		0	0	0
PDSS1	SAs	p.Asp359GlufsTer3	10	27031471	.	G	GGA	G	FALSE	p.Asp359GlufsTer3	c.1075_1076dupGA	1075	frameshift	1	30976	0	3.23e-05		0	0	0		0	0			0	0		0	0	0		0	0	0
PDSS1	Afr	p.Ala363Thr	10	27031486	.	G	A	E	FALSE	p.Ala363Thr	c.1087G>A	1087	missense	2	245332	0	8.15e-06		0	15226	0	0	0	0.000242246		0	0	5.8683e-08		0	0	69		0	0	2
PDSS1	Ash	p.Ala363Thr	10	27031486	.	G	A	E	FALSE	p.Ala363Thr	c.1087G>A	1087	missense	2	245332	0	8.15e-06		0	9806	0	0	0	0.000376115		0	0	1.41463e-07		0	0	1		0	0	0
PDSS1	EAs	p.Ala363Thr	10	27031486	.	G	A	E	FALSE	p.Ala363Thr	c.1087G>A	1087	missense	2	245332	0	8.15e-06		0	17228	0	0	0	0.000214098		0	0	4.58381e-08		0	0	73		0	0	0
PDSS1	Eur	p.Ala363Thr	10	27031486	.	G	A	E	FALSE	p.Ala363Thr	c.1087G>A	1087	missense	2	245332	0	8.15e-06		2	111248	0	1.79779e-05	2.17721e-06	6.49407e-05		3.23203e-10	4.74024e-12	4.21729e-09		0	0	3		0	0	0
PDSS1	Fin	p.Ala363Thr	10	27031486	.	G	A	E	FALSE	p.Ala363Thr	c.1087G>A	1087	missense	2	245332	0	8.15e-06		0	22064	0	0	0	0.000167176		0	0	2.79478e-08		0	0	0		0	0	0
PDSS1	Lat	p.Ala363Thr	10	27031486	.	G	A	E	FALSE	p.Ala363Thr	c.1087G>A	1087	missense	2	245332	0	8.15e-06		0	33542	0	0	0	0.000109972		0	0	1.20938e-08		0	0	7		0	0	0
PDSS1	Oth	p.Ala363Thr	10	27031486	.	G	A	E	FALSE	p.Ala363Thr	c.1087G>A	1087	missense	2	245332	0	8.15e-06		0	5470	0	0	0	0.000674156		0	0	4.54487e-07		0	0	0		0	0	0
PDSS1	SAs	p.Ala363Thr	10	27031486	.	G	A	E	FALSE	p.Ala363Thr	c.1087G>A	1087	missense	2	245332	0	8.15e-06		0	30748	0	0	0	0.000119964		0	0	1.43914e-08		0	0	26		0	0	0
PDSS1	Afr	p.Asp371Glu	10	27035267	.	T	G	G	FALSE	p.Asp371Glu	c.1113T>G	1113	missense	1	30970	0	3.23e-05		1	8728	0	0.000114574	2.90075e-06	0.000638197		1.31272e-08	8.41437e-12	4.07296e-07		15	0	483		0	0	16
PDSS1	Ash	p.Asp371Glu	10	27035267	.	T	G	G	FALSE	p.Asp371Glu	c.1113T>G	1113	missense	1	30970	0	3.23e-05		0	302	0	0	0	0.0121405		0	0	0.000147393		0	0	1473		0	0	756
PDSS1	EAs	p.Asp371Glu	10	27035267	.	T	G	G	FALSE	p.Asp371Glu	c.1113T>G	1113	missense	1	30970	0	3.23e-05		0	1620	0	0	0	0.0022745		0	0	5.17333e-06		0	0	8340		0	0	30
PDSS1	Eur	p.Asp371Glu	10	27035267	.	T	G	G	FALSE	p.Asp371Glu	c.1113T>G	1113	missense	1	30970	0	3.23e-05		0	15010	0	0	0	0.000245731		0	0	6.03839e-08		0	0	44		0	0	11
PDSS1	Fin	p.Asp371Glu	10	27035267	.	T	G	G	FALSE	p.Asp371Glu	c.1113T>G	1113	missense	1	30970	0	3.23e-05		0	3494	0	0	0	0.00105522		0	0	1.11349e-06		0	0	6		0	0	0
PDSS1	Lat	p.Asp371Glu	10	27035267	.	T	G	G	FALSE	p.Asp371Glu	c.1113T>G	1113	missense	1	30970	0	3.23e-05		0	836	0	0	0	0.00440281		0	0	1.93848e-05		0	0	12289		0	0	1095
PDSS1	Oth	p.Asp371Glu	10	27035267	.	T	G	G	FALSE	p.Asp371Glu	c.1113T>G	1113	missense	1	30970	0	3.23e-05		0	980	0	0	0	0.00375709		0	0	1.41157e-05		0	0	0		0	0	0
PDSS1	SAs	p.Asp371Glu	10	27035267	.	T	G	G	FALSE	p.Asp371Glu	c.1113T>G	1113	missense	1	30970	0	3.23e-05		0	0	0		0	0			0	0		0	0	0		0	0	0
PDSS1	Afr	p.Gln374Ter	10	27035274	rs747125868	C	T	E	FALSE	p.Gln374Ter	c.1120C>T	1120	stop gained	1	245730	0	4.07e-06		0	15292	0	0	0	0.0002412		0	0	5.81776e-08		0	0	68		0	0	2
PDSS1	Ash	p.Gln374Ter	10	27035274	rs747125868	C	T	E	FALSE	p.Gln374Ter	c.1120C>T	1120	stop gained	1	245730	0	4.07e-06		0	9834	0	0	0	0.000375045		0	0	1.40658e-07		0	0	1		0	0	0
PDSS1	EAs	p.Gln374Ter	10	27035274	rs747125868	C	T	E	FALSE	p.Gln374Ter	c.1120C>T	1120	stop gained	1	245730	0	4.07e-06		0	17228	0	0	0	0.000214098		0	0	4.58381e-08		0	0	73		0	0	0
PDSS1	Eur	p.Gln374Ter	10	27035274	rs747125868	C	T	E	FALSE	p.Gln374Ter	c.1120C>T	1120	stop gained	1	245730	0	4.07e-06		0	111240	0	0	0	3.31609e-05		0	0	1.09965e-09		0	0	0		0	0	0
PDSS1	Fin	p.Gln374Ter	10	27035274	rs747125868	C	T	E	FALSE	p.Gln374Ter	c.1120C>T	1120	stop gained	1	245730	0	4.07e-06		0	22298	0	0	0	0.000165422		0	0	2.73644e-08		0	0	0		0	0	0
PDSS1	Lat	p.Gln374Ter	10	27035274	rs747125868	C	T	E	FALSE	p.Gln374Ter	c.1120C>T	1120	stop gained	1	245730	0	4.07e-06		0	33576	0	0	0	0.000109861		0	0	1.20693e-08		0	0	7		0	0	0
PDSS1	Oth	p.Gln374Ter	10	27035274	rs747125868	C	T	E	FALSE	p.Gln374Ter	c.1120C>T	1120	stop gained	1	245730	0	4.07e-06		0	5482	0	0	0	0.000672681		0	0	4.525e-07		0	0	0		0	0	0
PDSS1	SAs	p.Gln374Ter	10	27035274	rs747125868	C	T	E	FALSE	p.Gln374Ter	c.1120C>T	1120	stop gained	1	245730	0	4.07e-06		1	30780	0	3.24886e-05	8.22541e-07	0.000181002		1.05551e-09	6.76573e-13	3.27616e-08		1	0	59		0	0	0
PDSS1	Afr	p.Thr377AsnfsTer11	10	27035274	rs747125868	C	CAACA	E	FALSE	p.Thr377AsnfsTer11	c.1126_1129dupACAA	1126	frameshift	1	245730	0	4.07e-06		0	15292	0	0	0	0.0002412		0	0	5.81776e-08		0	0	68		0	0	2
PDSS1	Afr	p.Thr376Pro	10	27035280	.	A	C	E	FALSE	p.Thr376Pro	c.1126A>C	1126	missense	2	245838	0	8.14e-06		1	15290	0	6.54022e-05	1.65584e-06	0.000364343		4.27745e-09	2.7418e-12	1.32746e-07		5	0	157		0	0	5
PDSS1	Ash	p.Thr377AsnfsTer11	10	27035274	rs747125868	C	CAACA	E	FALSE	p.Thr377AsnfsTer11	c.1126_1129dupACAA	1126	frameshift	1	245730	0	4.07e-06		0	9834	0	0	0	0.000375045		0	0	1.40658e-07		0	0	1		0	0	0
PDSS1	Ash	p.Thr376Pro	10	27035280	.	A	C	E	FALSE	p.Thr376Pro	c.1126A>C	1126	missense	2	245838	0	8.14e-06		0	9838	0	0	0	0.000374892		0	0	1.40544e-07		0	0	1		0	0	0
PDSS1	EAs	p.Thr377AsnfsTer11	10	27035274	rs747125868	C	CAACA	E	FALSE	p.Thr377AsnfsTer11	c.1126_1129dupACAA	1126	frameshift	1	245730	0	4.07e-06		1	17228	0	5.8045e-05	1.46957e-06	0.000323363		3.36923e-09	2.15964e-12	1.04564e-07		5	0	168		0	0	0
PDSS1	EAs	p.Thr376Pro	10	27035280	.	A	C	E	FALSE	p.Thr376Pro	c.1126A>C	1126	missense	2	245838	0	8.14e-06		1	17232	0	5.80316e-05	1.46923e-06	0.000323288		3.36766e-09	2.15864e-12	1.04515e-07		5	0	168		0	0	0
PDSS1	Eur	p.Thr377AsnfsTer11	10	27035274	rs747125868	C	CAACA	E	FALSE	p.Thr377AsnfsTer11	c.1126_1129dupACAA	1126	frameshift	1	245730	0	4.07e-06		0	111240	0	0	0	3.31609e-05		0	0	1.09965e-09		0	0	0		0	0	0
PDSS1	Eur	p.Thr376Pro	10	27035280	.	A	C	E	FALSE	p.Thr376Pro	c.1126A>C	1126	missense	2	245838	0	8.14e-06		0	111342	0	0	0	3.31305e-05		0	0	1.09763e-09		0	0	0		0	0	0
PDSS1	Fin	p.Thr377AsnfsTer11	10	27035274	rs747125868	C	CAACA	E	FALSE	p.Thr377AsnfsTer11	c.1126_1129dupACAA	1126	frameshift	1	245730	0	4.07e-06		0	22298	0	0	0	0.000165422		0	0	2.73644e-08		0	0	0		0	0	0
PDSS1	Fin	p.Thr376Pro	10	27035280	.	A	C	E	FALSE	p.Thr376Pro	c.1126A>C	1126	missense	2	245838	0	8.14e-06		0	22296	0	0	0	0.000165437		0	0	2.73693e-08		0	0	0		0	0	0
PDSS1	Lat	p.Thr377AsnfsTer11	10	27035274	rs747125868	C	CAACA	E	FALSE	p.Thr377AsnfsTer11	c.1126_1129dupACAA	1126	frameshift	1	245730	0	4.07e-06		0	33576	0	0	0	0.000109861		0	0	1.20693e-08		0	0	7		0	0	0
PDSS1	Lat	p.Thr376Pro	10	27035280	.	A	C	E	FALSE	p.Thr376Pro	c.1126A>C	1126	missense	2	245838	0	8.14e-06		0	33578	0	0	0	0.000109854		0	0	1.20679e-08		0	0	7		0	0	0
PDSS1	Oth	p.Thr377AsnfsTer11	10	27035274	rs747125868	C	CAACA	E	FALSE	p.Thr377AsnfsTer11	c.1126_1129dupACAA	1126	frameshift	1	245730	0	4.07e-06		0	5482	0	0	0	0.000672681		0	0	4.525e-07		0	0	0		0	0	0
PDSS1	Oth	p.Thr376Pro	10	27035280	.	A	C	E	FALSE	p.Thr376Pro	c.1126A>C	1126	missense	2	245838	0	8.14e-06		0	5482	0	0	0	0.000672681		0	0	4.525e-07		0	0	0		0	0	0
PDSS1	SAs	p.Thr377AsnfsTer11	10	27035274	rs747125868	C	CAACA	E	FALSE	p.Thr377AsnfsTer11	c.1126_1129dupACAA	1126	frameshift	1	245730	0	4.07e-06		0	30780	0	0	0	0.000119839		0	0	1.43615e-08		0	0	26		0	0	0
PDSS1	SAs	p.Thr376Pro	10	27035280	.	A	C	E	FALSE	p.Thr376Pro	c.1126A>C	1126	missense	2	245838	0	8.14e-06		0	30780	0	0	0	0.000119839		0	0	1.43615e-08		0	0	26		0	0	0
PDSS1	Afr	p.Tyr378Ter	10	27035288	rs781457293	C	A	E	FALSE	p.Tyr378Ter	c.1134C>A	1134	stop gained	1	245888	0	4.07e-06		0	15300	0	0	0	0.000241074		0	0	5.81168e-08		0	0	68		0	0	2
PDSS1	Ash	p.Tyr378Ter	10	27035288	rs781457293	C	A	E	FALSE	p.Tyr378Ter	c.1134C>A	1134	stop gained	1	245888	0	4.07e-06		0	9836	0	0	0	0.000374968		0	0	1.40601e-07		0	0	1		0	0	0
PDSS1	EAs	p.Tyr378Ter	10	27035288	rs781457293	C	A	E	FALSE	p.Tyr378Ter	c.1134C>A	1134	stop gained	1	245888	0	4.07e-06		0	17230	0	0	0	0.000214073		0	0	4.58274e-08		0	0	73		0	0	0
PDSS1	Eur	p.Tyr378Ter	10	27035288	rs781457293	C	A	E	FALSE	p.Tyr378Ter	c.1134C>A	1134	stop gained	1	245888	0	4.07e-06		1	111386	0	8.97779e-06	2.27298e-07	5.002e-05		8.06007e-11	5.16643e-14	2.502e-09		0	0	1		0	0	0
PDSS1	Fin	p.Tyr378Ter	10	27035288	rs781457293	C	A	E	FALSE	p.Tyr378Ter	c.1134C>A	1134	stop gained	1	245888	0	4.07e-06		0	22294	0	0	0	0.000165451		0	0	2.73742e-08		0	0	0		0	0	0
PDSS1	Lat	p.Tyr378Ter	10	27035288	rs781457293	C	A	E	FALSE	p.Tyr378Ter	c.1134C>A	1134	stop gained	1	245888	0	4.07e-06		0	33578	0	0	0	0.000109854		0	0	1.20679e-08		0	0	7		0	0	0
PDSS1	Oth	p.Tyr378Ter	10	27035288	rs781457293	C	A	E	FALSE	p.Tyr378Ter	c.1134C>A	1134	stop gained	1	245888	0	4.07e-06		0	5482	0	0	0	0.000672681		0	0	4.525e-07		0	0	0		0	0	0
PDSS1	SAs	p.Tyr378Ter	10	27035288	rs781457293	C	A	E	FALSE	p.Tyr378Ter	c.1134C>A	1134	stop gained	1	245888	0	4.07e-06		0	30782	0	0	0	0.000119832		0	0	1.43596e-08		0	0	26		0	0	0
PDSS1	Afr	p.Ala380Thr	10	27035292	rs748477018	G	A	E	FALSE	p.Ala380Thr	c.1138G>A	1138	missense	8	245886	0	3.25e-05		0	15300	0	0	0	0.000241074		0	0	5.81168e-08		0	0	68		0	0	2
PDSS1	Ash	p.Ala380Thr	10	27035292	rs748477018	G	A	E	FALSE	p.Ala380Thr	c.1138G>A	1138	missense	8	245886	0	3.25e-05		0	9836	0	0	0	0.000374968		0	0	1.40601e-07		0	0	1		0	0	0
PDSS1	EAs	p.Ala380Thr	10	27035292	rs748477018	G	A	E	FALSE	p.Ala380Thr	c.1138G>A	1138	missense	8	245886	0	3.25e-05		0	17230	0	0	0	0.000214073		0	0	4.58274e-08		0	0	73		0	0	0
PDSS1	Eur	p.Ala380Thr	10	27035292	rs748477018	G	A	E	FALSE	p.Ala380Thr	c.1138G>A	1138	missense	8	245886	0	3.25e-05		4	111388	0	3.59105e-05	9.78449e-06	9.19426e-05		1.28956e-09	9.57362e-11	8.45344e-09		0	0	6		0	0	1
PDSS1	Fin	p.Ala380Thr	10	27035292	rs748477018	G	A	E	FALSE	p.Ala380Thr	c.1138G>A	1138	missense	8	245886	0	3.25e-05		0	22296	0	0	0	0.000165437		0	0	2.73693e-08		0	0	0		0	0	0
PDSS1	Lat	p.Ala380Thr	10	27035292	rs748477018	G	A	E	FALSE	p.Ala380Thr	c.1138G>A	1138	missense	8	245886	0	3.25e-05		0	33574	0	0	0	0.000109867		0	0	1.20708e-08		0	0	7		0	0	0
PDSS1	Oth	p.Ala380Thr	10	27035292	rs748477018	G	A	E	FALSE	p.Ala380Thr	c.1138G>A	1138	missense	8	245886	0	3.25e-05		1	5482	0	0.000182415	4.61834e-06	0.00101593		3.32753e-08	2.13291e-11	1.03211e-06		0	0	0		0	0	0
PDSS1	SAs	p.Ala380Thr	10	27035292	rs748477018	G	A	E	FALSE	p.Ala380Thr	c.1138G>A	1138	missense	8	245886	0	3.25e-05		3	30780	0	9.74659e-05	2.01003e-05	0.00028481		9.4996e-09	4.0402e-10	8.11167e-08		17	0	147		0	0	0
PDSS1	Afr	p.Tyr383Cys	10	27035302	rs770190130	A	G	E G	FALSE	p.Tyr383Cys	c.1148A>G	1148	missense	2	276942	0	7.22e-06		1	24034	0	4.16077e-05	1.05342e-06	0.000231801		1.7312e-09	1.10968e-12	5.37319e-08		2	0	63		0	0	2
PDSS1	Ash	p.Tyr383Cys	10	27035302	rs770190130	A	G	E G	FALSE	p.Tyr383Cys	c.1148A>G	1148	missense	2	276942	0	7.22e-06		0	10144	0	0	0	0.000363585		0	0	1.32194e-07		0	0	1		0	0	0
PDSS1	EAs	p.Tyr383Cys	10	27035302	rs770190130	A	G	E G	FALSE	p.Tyr383Cys	c.1148A>G	1148	missense	2	276942	0	7.22e-06		0	18856	0	0	0	0.000195615		0	0	3.82653e-08		0	0	61		0	0	0
PDSS1	Eur	p.Tyr383Cys	10	27035302	rs770190130	A	G	E G	FALSE	p.Tyr383Cys	c.1148A>G	1148	missense	2	276942	0	7.22e-06		1	126452	0	7.90814e-06	2.00217e-07	4.40605e-05		6.25387e-11	4.00867e-14	1.94133e-09		0	0	1		0	0	0
PDSS1	Fin	p.Tyr383Cys	10	27035302	rs770190130	A	G	E G	FALSE	p.Tyr383Cys	c.1148A>G	1148	missense	2	276942	0	7.22e-06		0	25792	0	0	0	0.000143014		0	0	2.0453e-08		0	0	0		0	0	0
PDSS1	Lat	p.Tyr383Cys	10	27035302	rs770190130	A	G	E G	FALSE	p.Tyr383Cys	c.1148A>G	1148	missense	2	276942	0	7.22e-06		0	34418	0	0	0	0.000107173		0	0	1.14861e-08		0	0	7		0	0	0
PDSS1	Oth	p.Tyr383Cys	10	27035302	rs770190130	A	G	E G	FALSE	p.Tyr383Cys	c.1148A>G	1148	missense	2	276942	0	7.22e-06		0	6464	0	0	0	0.000570518		0	0	3.25491e-07		0	0	0		0	0	0
PDSS1	SAs	p.Tyr383Cys	10	27035302	rs770190130	A	G	E G	FALSE	p.Tyr383Cys	c.1148A>G	1148	missense	2	276942	0	7.22e-06		0	30782	0	0	0	0.000119832		0	0	1.43596e-08		0	0	26		0	0	0
PDSS1	Afr	p.Ile388MetfsTer5	10	27035317	.	TAA	T	E	FALSE	p.Ile388MetfsTer5	c.1164_1165delAA	1164	frameshift	1	246014	0	4.07e-06		0	15300	0	0	0	0.000241074		0	0	5.81168e-08		0	0	68		0	0	2
PDSS1	Ash	p.Ile388MetfsTer5	10	27035317	.	TAA	T	E	FALSE	p.Ile388MetfsTer5	c.1164_1165delAA	1164	frameshift	1	246014	0	4.07e-06		0	9844	0	0	0	0.000374664		0	0	1.40373e-07		0	0	1		0	0	0
PDSS1	EAs	p.Ile388MetfsTer5	10	27035317	.	TAA	T	E	FALSE	p.Ile388MetfsTer5	c.1164_1165delAA	1164	frameshift	1	246014	0	4.07e-06		0	17232	0	0	0	0.000214049		0	0	4.58168e-08		0	0	73		0	0	0
PDSS1	Eur	p.Ile388MetfsTer5	10	27035317	.	TAA	T	E	FALSE	p.Ile388MetfsTer5	c.1164_1165delAA	1164	frameshift	1	246014	0	4.07e-06		0	111498	0	0	0	3.30842e-05		0	0	1.09456e-09		0	0	0		0	0	0
PDSS1	Fin	p.Ile388MetfsTer5	10	27035317	.	TAA	T	E	FALSE	p.Ile388MetfsTer5	c.1164_1165delAA	1164	frameshift	1	246014	0	4.07e-06		0	22300	0	0	0	0.000165407		0	0	2.73594e-08		0	0	0		0	0	0
PDSS1	Lat	p.Ile388MetfsTer5	10	27035317	.	TAA	T	E	FALSE	p.Ile388MetfsTer5	c.1164_1165delAA	1164	frameshift	1	246014	0	4.07e-06		1	33580	0	2.97796e-05	7.53955e-07	0.00016591		8.86826e-10	5.68448e-13	2.75262e-08		0	0	17		0	0	1
PDSS1	Oth	p.Ile388MetfsTer5	10	27035317	.	TAA	T	E	FALSE	p.Ile388MetfsTer5	c.1164_1165delAA	1164	frameshift	1	246014	0	4.07e-06		0	5480	0	0	0	0.000672927		0	0	4.5283e-07		0	0	0		0	0	0
PDSS1	SAs	p.Ile388MetfsTer5	10	27035317	.	TAA	T	E	FALSE	p.Ile388MetfsTer5	c.1164_1165delAA	1164	frameshift	1	246014	0	4.07e-06		0	30780	0	0	0	0.000119839		0	0	1.43615e-08		0	0	26		0	0	0
PDSS1	Afr	p.Ser392GlnfsTer2	10	27035326	.	T	TC	G	FALSE	p.Ser392GlnfsTer2	c.1173dupC	1173	frameshift	1	30972	0	3.23e-05		0	8736	0	0	0	0.000422173		0	0	1.7823e-07		0	0	211		0	0	7
PDSS1	Ash	p.Ser392GlnfsTer2	10	27035326	.	T	TC	G	FALSE	p.Ser392GlnfsTer2	c.1173dupC	1173	frameshift	1	30972	0	3.23e-05		0	302	0	0	0	0.0121405		0	0	0.000147393		0	0	1473		0	0	756
PDSS1	EAs	p.Ser392GlnfsTer2	10	27035326	.	T	TC	G	FALSE	p.Ser392GlnfsTer2	c.1173dupC	1173	frameshift	1	30972	0	3.23e-05		1	1620	0	0.000617284	1.56282e-05	0.00343444		3.81039e-07	2.44239e-10	1.17954e-05		614	0	19017		2	0	69
PDSS1	Eur	p.Ser392GlnfsTer2	10	27035326	.	T	TC	G	FALSE	p.Ser392GlnfsTer2	c.1173dupC	1173	frameshift	1	30972	0	3.23e-05		0	15000	0	0	0	0.000245895		0	0	6.04644e-08		0	0	44		0	0	11
PDSS1	Fin	p.Ser392GlnfsTer2	10	27035326	.	T	TC	G	FALSE	p.Ser392GlnfsTer2	c.1173dupC	1173	frameshift	1	30972	0	3.23e-05		0	3494	0	0	0	0.00105522		0	0	1.11349e-06		0	0	6		0	0	0
PDSS1	Lat	p.Ser392GlnfsTer2	10	27035326	.	T	TC	G	FALSE	p.Ser392GlnfsTer2	c.1173dupC	1173	frameshift	1	30972	0	3.23e-05		0	838	0	0	0	0.00439233		0	0	1.92926e-05		0	0	12231		0	0	1089
PDSS1	Oth	p.Ser392GlnfsTer2	10	27035326	.	T	TC	G	FALSE	p.Ser392GlnfsTer2	c.1173dupC	1173	frameshift	1	30972	0	3.23e-05		0	982	0	0	0	0.00374945		0	0	1.40584e-05		0	0	0		0	0	0
PDSS1	SAs	p.Ser392GlnfsTer2	10	27035326	.	T	TC	G	FALSE	p.Ser392GlnfsTer2	c.1173dupC	1173	frameshift	1	30972	0	3.23e-05		0	0	0		0	0			0	0		0	0	0		0	0	0
PDSS1	Afr	p.Arg395Ter	10	27035337	.	C	T	E	FALSE	p.Arg395Ter	c.1183C>T	1183	stop gained	1	246042	0	4.06e-06		0	15300	0	0	0	0.000241074		0	0	5.81168e-08		0	0	68		0	0	2
PDSS1	Ash	p.Arg395Ter	10	27035337	.	C	T	E	FALSE	p.Arg395Ter	c.1183C>T	1183	stop gained	1	246042	0	4.06e-06		0	9842	0	0	0	0.00037474		0	0	1.4043e-07		0	0	1		0	0	0
PDSS1	EAs	p.Arg395Ter	10	27035337	.	C	T	E	FALSE	p.Arg395Ter	c.1183C>T	1183	stop gained	1	246042	0	4.06e-06		0	17228	0	0	0	0.000214098		0	0	4.58381e-08		0	0	73		0	0	0
PDSS1	Eur	p.Arg395Ter	10	27035337	.	C	T	E	FALSE	p.Arg395Ter	c.1183C>T	1183	stop gained	1	246042	0	4.06e-06		0	111530	0	0	0	3.30747e-05		0	0	1.09393e-09		0	0	0		0	0	0
PDSS1	Fin	p.Arg395Ter	10	27035337	.	C	T	E	FALSE	p.Arg395Ter	c.1183C>T	1183	stop gained	1	246042	0	4.06e-06		0	22296	0	0	0	0.000165437		0	0	2.73693e-08		0	0	0		0	0	0
PDSS1	Lat	p.Arg395Ter	10	27035337	.	C	T	E	FALSE	p.Arg395Ter	c.1183C>T	1183	stop gained	1	246042	0	4.06e-06		0	33582	0	0	0	0.000109841		0	0	1.2065e-08		0	0	7		0	0	0
PDSS1	Oth	p.Arg395Ter	10	27035337	.	C	T	E	FALSE	p.Arg395Ter	c.1183C>T	1183	stop gained	1	246042	0	4.06e-06		0	5482	0	0	0	0.000672681		0	0	4.525e-07		0	0	0		0	0	0
PDSS1	SAs	p.Arg395Ter	10	27035337	.	C	T	E	FALSE	p.Arg395Ter	c.1183C>T	1183	stop gained	1	246042	0	4.06e-06		1	30782	0	3.24865e-05	8.22487e-07	0.00018099		1.05537e-09	6.76485e-13	3.27573e-08		1	0	59		0	0	0
PDSS1	Afr	p.Ala402Thr	10	27035358	rs761681069	G	A	E	FALSE	p.Ala402Thr	c.1204G>A	1204	missense	8	246088	0	3.25e-05		0	15300	0	0	0	0.000241074		0	0	5.81168e-08		0	0	68		0	0	2
PDSS1	Ash	p.Ala402Thr	10	27035358	rs761681069	G	A	E	FALSE	p.Ala402Thr	c.1204G>A	1204	missense	8	246088	0	3.25e-05		0	9844	0	0	0	0.000374664		0	0	1.40373e-07		0	0	1		0	0	0
PDSS1	EAs	p.Ala402Thr	10	27035358	rs761681069	G	A	E	FALSE	p.Ala402Thr	c.1204G>A	1204	missense	8	246088	0	3.25e-05		0	17234	0	0	0	0.000214024		0	0	4.58062e-08		0	0	73		0	0	0
PDSS1	Eur	p.Ala402Thr	10	27035358	rs761681069	G	A	E	FALSE	p.Ala402Thr	c.1204G>A	1204	missense	8	246088	0	3.25e-05		0	111568	0	0	0	3.30634e-05		0	0	1.09319e-09		0	0	0		0	0	0
PDSS1	Fin	p.Ala402Thr	10	27035358	rs761681069	G	A	E	FALSE	p.Ala402Thr	c.1204G>A	1204	missense	8	246088	0	3.25e-05		0	22298	0	0	0	0.000165422		0	0	2.73644e-08		0	0	0		0	0	0
PDSS1	Lat	p.Ala402Thr	10	27035358	rs761681069	G	A	E	FALSE	p.Ala402Thr	c.1204G>A	1204	missense	8	246088	0	3.25e-05		8	33580	0	0.000238237	0.000102859	0.000469368		5.67569e-08	1.058e-08	2.20306e-07		35	6	139		3	0	12
PDSS1	Oth	p.Ala402Thr	10	27035358	rs761681069	G	A	E	FALSE	p.Ala402Thr	c.1204G>A	1204	missense	8	246088	0	3.25e-05		0	5482	0	0	0	0.000672681		0	0	4.525e-07		0	0	0		0	0	0
PDSS1	SAs	p.Ala402Thr	10	27035358	rs761681069	G	A	E	FALSE	p.Ala402Thr	c.1204G>A	1204	missense	8	246088	0	3.25e-05		0	30782	0	0	0	0.000119832		0	0	1.43596e-08		0	0	26		0	0	0
PDSS1	Afr	p.Lys415Glu	10	27035397	rs751585593	A	G	E G	FALSE	p.Lys415Glu	c.1243A>G	1243	missense	4	277068	0	1.44e-05		0	24034	0	0	0	0.000153474		0	0	2.35543e-08		0	0	27		0	0	0
PDSS1	Ash	p.Lys415Glu	10	27035397	rs751585593	A	G	E G	FALSE	p.Lys415Glu	c.1243A>G	1243	missense	4	277068	0	1.44e-05		0	10144	0	0	0	0.000363585		0	0	1.32194e-07		0	0	1		0	0	0
PDSS1	EAs	p.Lys415Glu	10	27035397	rs751585593	A	G	E G	FALSE	p.Lys415Glu	c.1243A>G	1243	missense	4	277068	0	1.44e-05		0	18846	0	0	0	0.000195719		0	0	3.83059e-08		0	0	61		0	0	0
PDSS1	Eur	p.Lys415Glu	10	27035397	rs751585593	A	G	E G	FALSE	p.Lys415Glu	c.1243A>G	1243	missense	4	277068	0	1.44e-05		4	126598	0	3.15961e-05	8.60893e-06	8.08965e-05		9.98312e-10	7.41137e-11	6.54425e-09		0	0	4		0	0	1
PDSS1	Fin	p.Lys415Glu	10	27035397	rs751585593	A	G	E G	FALSE	p.Lys415Glu	c.1243A>G	1243	missense	4	277068	0	1.44e-05		0	25784	0	0	0	0.000143058		0	0	2.04657e-08		0	0	0		0	0	0
PDSS1	Lat	p.Lys415Glu	10	27035397	rs751585593	A	G	E G	FALSE	p.Lys415Glu	c.1243A>G	1243	missense	4	277068	0	1.44e-05		0	34418	0	0	0	0.000107173		0	0	1.14861e-08		0	0	7		0	0	0
PDSS1	Oth	p.Lys415Glu	10	27035397	rs751585593	A	G	E G	FALSE	p.Lys415Glu	c.1243A>G	1243	missense	4	277068	0	1.44e-05		0	6462	0	0	0	0.000570694		0	0	3.25692e-07		0	0	0		0	0	0
PDSS1	SAs	p.Lys415Glu	10	27035397	rs751585593	A	G	E G	FALSE	p.Lys415Glu	c.1243A>G	1243	missense	4	277068	0	1.44e-05		0	30782	0	0	0	0.000119832		0	0	1.43596e-08		0	0	26		0	0	0
PDSS2	Afr	p.Asp30GlyfsTer75	6	107780401	.	T	TC	G	FALSE	p.Asp30GlyfsTer75	c.88dupG	88	frameshift	1	30924	0	3.23e-05		1	8714	0	0.000114758	2.90541e-06	0.000639222		1.31694e-08	8.44143e-12	4.08605e-07		15	0	484		0	0	16
PDSS2	Ash	p.Asp30GlyfsTer75	6	107780401	.	T	TC	G	FALSE	p.Asp30GlyfsTer75	c.88dupG	88	frameshift	1	30924	0	3.23e-05		0	302	0	0	0	0.0121405		0	0	0.000147393		0	0	1473		0	0	756
PDSS2	EAs	p.Asp30GlyfsTer75	6	107780401	.	T	TC	G	FALSE	p.Asp30GlyfsTer75	c.88dupG	88	frameshift	1	30924	0	3.23e-05		0	1620	0	0	0	0.0022745		0	0	5.17333e-06		0	0	8340		0	0	30
PDSS2	Eur	p.Asp30GlyfsTer75	6	107780401	.	T	TC	G	FALSE	p.Asp30GlyfsTer75	c.88dupG	88	frameshift	1	30924	0	3.23e-05		0	14984	0	0	0	0.000246158		0	0	6.05936e-08		0	0	44		0	0	11
PDSS2	Fin	p.Asp30GlyfsTer75	6	107780401	.	T	TC	G	FALSE	p.Asp30GlyfsTer75	c.88dupG	88	frameshift	1	30924	0	3.23e-05		0	3492	0	0	0	0.00105582		0	0	1.11476e-06		0	0	6		0	0	0
PDSS2	Lat	p.Asp30GlyfsTer75	6	107780401	.	T	TC	G	FALSE	p.Asp30GlyfsTer75	c.88dupG	88	frameshift	1	30924	0	3.23e-05		0	836	0	0	0	0.00440281		0	0	1.93848e-05		0	0	12289		0	0	1095
PDSS2	Oth	p.Asp30GlyfsTer75	6	107780401	.	T	TC	G	FALSE	p.Asp30GlyfsTer75	c.88dupG	88	frameshift	1	30924	0	3.23e-05		0	976	0	0	0	0.00377246		0	0	1.42314e-05		0	0	0		0	0	0
PDSS2	SAs	p.Asp30GlyfsTer75	6	107780401	.	T	TC	G	FALSE	p.Asp30GlyfsTer75	c.88dupG	88	frameshift	1	30924	0	3.23e-05		0	0	0		0	0			0	0		0	0	0		0	0	0
PDSS2	Afr	p.Trp38AlafsTer66	6	107780377	.	CAA	C	E	FALSE	p.Trp38AlafsTer66	c.111_112delTT	111	frameshift	1	246088	0	4.06e-06		0	15286	0	0	0	0.000241295		0	0	5.82232e-08		0	0	69		0	0	2
PDSS2	Ash	p.Trp38AlafsTer66	6	107780377	.	CAA	C	E	FALSE	p.Trp38AlafsTer66	c.111_112delTT	111	frameshift	1	246088	0	4.06e-06		0	9846	0	0	0	0.000374587		0	0	1.40316e-07		0	0	1		0	0	0
PDSS2	EAs	p.Trp38AlafsTer66	6	107780377	.	CAA	C	E	FALSE	p.Trp38AlafsTer66	c.111_112delTT	111	frameshift	1	246088	0	4.06e-06		0	17238	0	0	0	0.000213974		0	0	4.57849e-08		0	0	73		0	0	0
PDSS2	Eur	p.Trp38AlafsTer66	6	107780377	.	CAA	C	E	FALSE	p.Trp38AlafsTer66	c.111_112delTT	111	frameshift	1	246088	0	4.06e-06		1	111582	0	8.96202e-06	2.26899e-07	4.99322e-05		8.03178e-11	5.1483e-14	2.49322e-09		0	0	1		0	0	0
PDSS2	Fin	p.Trp38AlafsTer66	6	107780377	.	CAA	C	E	FALSE	p.Trp38AlafsTer66	c.111_112delTT	111	frameshift	1	246088	0	4.06e-06		0	22300	0	0	0	0.000165407		0	0	2.73594e-08		0	0	0		0	0	0
PDSS2	Lat	p.Trp38AlafsTer66	6	107780377	.	CAA	C	E	FALSE	p.Trp38AlafsTer66	c.111_112delTT	111	frameshift	1	246088	0	4.06e-06		0	33574	0	0	0	0.000109867		0	0	1.20708e-08		0	0	7		0	0	0
PDSS2	Oth	p.Trp38AlafsTer66	6	107780377	.	CAA	C	E	FALSE	p.Trp38AlafsTer66	c.111_112delTT	111	frameshift	1	246088	0	4.06e-06		0	5482	0	0	0	0.000672681		0	0	4.525e-07		0	0	0		0	0	0
PDSS2	SAs	p.Trp38AlafsTer66	6	107780377	.	CAA	C	E	FALSE	p.Trp38AlafsTer66	c.111_112delTT	111	frameshift	1	246088	0	4.06e-06		0	30780	0	0	0	0.000119839		0	0	1.43615e-08		0	0	26		0	0	0
PDSS2	Afr	p.His48GlnfsTer56	6	107780344	.	CAG	C	E	FALSE	p.His48GlnfsTer56	c.144_145delCT	144	frameshift	1	246094	0	4.06e-06		0	15290	0	0	0	0.000241232		0	0	5.81928e-08		0	0	69		0	0	2
PDSS2	Ash	p.His48GlnfsTer56	6	107780344	.	CAG	C	E	FALSE	p.His48GlnfsTer56	c.144_145delCT	144	frameshift	1	246094	0	4.06e-06		0	9848	0	0	0	0.000374511		0	0	1.40259e-07		0	0	1		0	0	0
PDSS2	EAs	p.His48GlnfsTer56	6	107780344	.	CAG	C	E	FALSE	p.His48GlnfsTer56	c.144_145delCT	144	frameshift	1	246094	0	4.06e-06		0	17242	0	0	0	0.000213924		0	0	4.57637e-08		0	0	73		0	0	0
PDSS2	Eur	p.His48GlnfsTer56	6	107780344	.	CAG	C	E	FALSE	p.His48GlnfsTer56	c.144_145delCT	144	frameshift	1	246094	0	4.06e-06		0	111576	0	0	0	3.3061e-05		0	0	1.09303e-09		0	0	0		0	0	0
PDSS2	Fin	p.His48GlnfsTer56	6	107780344	.	CAG	C	E	FALSE	p.His48GlnfsTer56	c.144_145delCT	144	frameshift	1	246094	0	4.06e-06		0	22300	0	0	0	0.000165407		0	0	2.73594e-08		0	0	0		0	0	0
PDSS2	Lat	p.His48GlnfsTer56	6	107780344	.	CAG	C	E	FALSE	p.His48GlnfsTer56	c.144_145delCT	144	frameshift	1	246094	0	4.06e-06		0	33576	0	0	0	0.000109861		0	0	1.20693e-08		0	0	7		0	0	0
PDSS2	Oth	p.His48GlnfsTer56	6	107780344	.	CAG	C	E	FALSE	p.His48GlnfsTer56	c.144_145delCT	144	frameshift	1	246094	0	4.06e-06		0	5480	0	0	0	0.000672927		0	0	4.5283e-07		0	0	0		0	0	0
PDSS2	SAs	p.His48GlnfsTer56	6	107780344	.	CAG	C	E	FALSE	p.His48GlnfsTer56	c.144_145delCT	144	frameshift	1	246094	0	4.06e-06		1	30782	0	3.24865e-05	8.22487e-07	0.00018099		1.05537e-09	6.76485e-13	3.27573e-08		1	0	59		0	0	0
PDSS2	Afr	p.Val53Glu	6	107780332	.	A	T	E	FALSE	p.Val53Glu	c.158T>A	158	missense	1	246116	0	4.06e-06		1	15288	0	6.54108e-05	1.65606e-06	0.000364391		4.27857e-09	2.74252e-12	1.32781e-07		5	0	157		0	0	5
PDSS2	Ash	p.Val53Glu	6	107780332	.	A	T	E	FALSE	p.Val53Glu	c.158T>A	158	missense	1	246116	0	4.06e-06		0	9846	0	0	0	0.000374587		0	0	1.40316e-07		0	0	1		0	0	0
PDSS2	EAs	p.Val53Glu	6	107780332	.	A	T	E	FALSE	p.Val53Glu	c.158T>A	158	missense	1	246116	0	4.06e-06		0	17244	0	0	0	0.0002139		0	0	4.5753e-08		0	0	73		0	0	0
PDSS2	Eur	p.Val53Glu	6	107780332	.	A	T	E	FALSE	p.Val53Glu	c.158T>A	158	missense	1	246116	0	4.06e-06		0	111598	0	0	0	3.30545e-05		0	0	1.0926e-09		0	0	0		0	0	0
PDSS2	Fin	p.Val53Glu	6	107780332	.	A	T	E	FALSE	p.Val53Glu	c.158T>A	158	missense	1	246116	0	4.06e-06		0	22300	0	0	0	0.000165407		0	0	2.73594e-08		0	0	0		0	0	0
PDSS2	Lat	p.Val53Glu	6	107780332	.	A	T	E	FALSE	p.Val53Glu	c.158T>A	158	missense	1	246116	0	4.06e-06		0	33578	0	0	0	0.000109854		0	0	1.20679e-08		0	0	7		0	0	0
PDSS2	Oth	p.Val53Glu	6	107780332	.	A	T	E	FALSE	p.Val53Glu	c.158T>A	158	missense	1	246116	0	4.06e-06		0	5480	0	0	0	0.000672927		0	0	4.5283e-07		0	0	0		0	0	0
PDSS2	SAs	p.Val53Glu	6	107780332	.	A	T	E	FALSE	p.Val53Glu	c.158T>A	158	missense	1	246116	0	4.06e-06		0	30782	0	0	0	0.000119832		0	0	1.43596e-08		0	0	26		0	0	0
PDSS2	Afr	p.Ala56Thr	6	107780324	.	C	T	E G	FALSE	p.Ala56Thr	c.166G>A	166	missense	2	277062	0	7.22e-06		0	24010	0	0	0	0.000153627		0	0	2.36014e-08		0	0	27		0	0	0
PDSS2	Ash	p.Ala56Thr	6	107780324	.	C	T	E G	FALSE	p.Ala56Thr	c.166G>A	166	missense	2	277062	0	7.22e-06		0	10146	0	0	0	0.000363514		0	0	1.32142e-07		0	0	1		0	0	0
PDSS2	EAs	p.Ala56Thr	6	107780324	.	C	T	E G	FALSE	p.Ala56Thr	c.166G>A	166	missense	2	277062	0	7.22e-06		1	18860	0	5.30223e-05	1.34241e-06	0.000295385		2.81136e-09	1.80206e-12	8.72525e-08		4	0	140		0	0	0
PDSS2	Eur	p.Ala56Thr	6	107780324	.	C	T	E G	FALSE	p.Ala56Thr	c.166G>A	166	missense	2	277062	0	7.22e-06		1	126592	0	7.89939e-06	1.99995e-07	4.40118e-05		6.24004e-11	3.99981e-14	1.93704e-09		0	0	1		0	0	0
PDSS2	Fin	p.Ala56Thr	6	107780324	.	C	T	E G	FALSE	p.Ala56Thr	c.166G>A	166	missense	2	277062	0	7.22e-06		0	25794	0	0	0	0.000143003		0	0	2.04498e-08		0	0	0		0	0	0
PDSS2	Lat	p.Ala56Thr	6	107780324	.	C	T	E G	FALSE	p.Ala56Thr	c.166G>A	166	missense	2	277062	0	7.22e-06		0	34416	0	0	0	0.000107179		0	0	1.14874e-08		0	0	7		0	0	0
PDSS2	Oth	p.Ala56Thr	6	107780324	.	C	T	E G	FALSE	p.Ala56Thr	c.166G>A	166	missense	2	277062	0	7.22e-06		0	6462	0	0	0	0.000570694		0	0	3.25692e-07		0	0	0		0	0	0
PDSS2	SAs	p.Ala56Thr	6	107780324	.	C	T	E G	FALSE	p.Ala56Thr	c.166G>A	166	missense	2	277062	0	7.22e-06		0	30782	0	0	0	0.000119832		0	0	1.43596e-08		0	0	26		0	0	0
PDSS2	Afr	p.Val60Leu	6	107780312	rs776915681	C	G	E	FALSE	p.Val60Leu	c.178G>C	178	missense	1	246066	0	4.06e-06		0	15284	0	0	0	0.000241327		0	0	5.82385e-08		0	0	69		0	0	2
PDSS2	Ash	p.Val60Leu	6	107780312	rs776915681	C	G	E	FALSE	p.Val60Leu	c.178G>C	178	missense	1	246066	0	4.06e-06		0	9844	0	0	0	0.000374664		0	0	1.40373e-07		0	0	1		0	0	0
PDSS2	EAs	p.Val60Leu	6	107780312	rs776915681	C	G	E	FALSE	p.Val60Leu	c.178G>C	178	missense	1	246066	0	4.06e-06		0	17234	0	0	0	0.000214024		0	0	4.58062e-08		0	0	73		0	0	0
PDSS2	Eur	p.Val60Leu	6	107780312	rs776915681	C	G	E	FALSE	p.Val60Leu	c.178G>C	178	missense	1	246066	0	4.06e-06		1	111570	0	8.96298e-06	2.26923e-07	4.99375e-05		8.03351e-11	5.14941e-14	2.49376e-09		0	0	1		0	0	0
PDSS2	Fin	p.Val60Leu	6	107780312	rs776915681	C	G	E	FALSE	p.Val60Leu	c.178G>C	178	missense	1	246066	0	4.06e-06		0	22298	0	0	0	0.000165422		0	0	2.73644e-08		0	0	0		0	0	0
PDSS2	Lat	p.Val60Leu	6	107780312	rs776915681	C	G	E	FALSE	p.Val60Leu	c.178G>C	178	missense	1	246066	0	4.06e-06		0	33574	0	0	0	0.000109867		0	0	1.20708e-08		0	0	7		0	0	0
PDSS2	Oth	p.Val60Leu	6	107780312	rs776915681	C	G	E	FALSE	p.Val60Leu	c.178G>C	178	missense	1	246066	0	4.06e-06		0	5480	0	0	0	0.000672927		0	0	4.5283e-07		0	0	0		0	0	0
PDSS2	SAs	p.Val60Leu	6	107780312	rs776915681	C	G	E	FALSE	p.Val60Leu	c.178G>C	178	missense	1	246066	0	4.06e-06		0	30782	0	0	0	0.000119832		0	0	1.43596e-08		0	0	26		0	0	0
PDSS2	Afr	p.Pro63Leu	6	107780302	.	G	A	E	FALSE	p.Pro63Leu	c.188C>T	188	missense	1	246082	0	4.06e-06		0	15288	0	0	0	0.000241263		0	0	5.8208e-08		0	0	69		0	0	2
PDSS2	Ash	p.Pro63Leu	6	107780302	.	G	A	E	FALSE	p.Pro63Leu	c.188C>T	188	missense	1	246082	0	4.06e-06		0	9842	0	0	0	0.00037474		0	0	1.4043e-07		0	0	1		0	0	0
PDSS2	EAs	p.Pro63Leu	6	107780302	.	G	A	E	FALSE	p.Pro63Leu	c.188C>T	188	missense	1	246082	0	4.06e-06		0	17236	0	0	0	0.000213999		0	0	4.57955e-08		0	0	73		0	0	0
PDSS2	Eur	p.Pro63Leu	6	107780302	.	G	A	E	FALSE	p.Pro63Leu	c.188C>T	188	missense	1	246082	0	4.06e-06		1	111590	0	8.96138e-06	2.26882e-07	4.99286e-05		8.03063e-11	5.14756e-14	2.49286e-09		0	0	1		0	0	0
PDSS2	Fin	p.Pro63Leu	6	107780302	.	G	A	E	FALSE	p.Pro63Leu	c.188C>T	188	missense	1	246082	0	4.06e-06		0	22296	0	0	0	0.000165437		0	0	2.73693e-08		0	0	0		0	0	0
PDSS2	Lat	p.Pro63Leu	6	107780302	.	G	A	E	FALSE	p.Pro63Leu	c.188C>T	188	missense	1	246082	0	4.06e-06		0	33572	0	0	0	0.000109874		0	0	1.20722e-08		0	0	7		0	0	0
PDSS2	Oth	p.Pro63Leu	6	107780302	.	G	A	E	FALSE	p.Pro63Leu	c.188C>T	188	missense	1	246082	0	4.06e-06		0	5476	0	0	0	0.000673418		0	0	4.53492e-07		0	0	0		0	0	0
PDSS2	SAs	p.Pro63Leu	6	107780302	.	G	A	E	FALSE	p.Pro63Leu	c.188C>T	188	missense	1	246082	0	4.06e-06		0	30782	0	0	0	0.000119832		0	0	1.43596e-08		0	0	26		0	0	0
PDSS2	Afr	p.Ser68Cys	6	107780288	rs768846122	T	A	E	FALSE	p.Ser68Cys	c.202A>T	202	missense	1	246144	0	4.06e-06		0	15290	0	0	0	0.000241232		0	0	5.81928e-08		0	0	69		0	0	2
PDSS2	Ash	p.Ser68Cys	6	107780288	rs768846122	T	A	E	FALSE	p.Ser68Cys	c.202A>T	202	missense	1	246144	0	4.06e-06		0	9844	0	0	0	0.000374664		0	0	1.40373e-07		0	0	1		0	0	0
PDSS2	EAs	p.Ser68Cys	6	107780288	rs768846122	T	A	E	FALSE	p.Ser68Cys	c.202A>T	202	missense	1	246144	0	4.06e-06		1	17244	0	5.79912e-05	1.46821e-06	0.000323063		3.36298e-09	2.15564e-12	1.0437e-07		5	0	168		0	0	0
PDSS2	Eur	p.Ser68Cys	6	107780288	rs768846122	T	A	E	FALSE	p.Ser68Cys	c.202A>T	202	missense	1	246144	0	4.06e-06		0	111628	0	0	0	3.30456e-05		0	0	1.09201e-09		0	0	0		0	0	0
PDSS2	Fin	p.Ser68Cys	6	107780288	rs768846122	T	A	E	FALSE	p.Ser68Cys	c.202A>T	202	missense	1	246144	0	4.06e-06		0	22300	0	0	0	0.000165407		0	0	2.73594e-08		0	0	0		0	0	0
PDSS2	Lat	p.Ser68Cys	6	107780288	rs768846122	T	A	E	FALSE	p.Ser68Cys	c.202A>T	202	missense	1	246144	0	4.06e-06		0	33578	0	0	0	0.000109854		0	0	1.20679e-08		0	0	7		0	0	0
PDSS2	Oth	p.Ser68Cys	6	107780288	rs768846122	T	A	E	FALSE	p.Ser68Cys	c.202A>T	202	missense	1	246144	0	4.06e-06		0	5480	0	0	0	0.000672927		0	0	4.5283e-07		0	0	0		0	0	0
PDSS2	SAs	p.Ser68Cys	6	107780288	rs768846122	T	A	E	FALSE	p.Ser68Cys	c.202A>T	202	missense	1	246144	0	4.06e-06		0	30780	0	0	0	0.000119839		0	0	1.43615e-08		0	0	26		0	0	0
PDSS2	Afr	p.Ser74Arg	6	107780270	rs770795875	T	G	E	FALSE	p.Ser74Arg	c.220A>C	220	missense	1	246086	0	4.06e-06		0	15282	0	0	0	0.000241358		0	0	5.82537e-08		0	0	69		0	0	2
PDSS2	Ash	p.Ser74Arg	6	107780270	rs770795875	T	G	E	FALSE	p.Ser74Arg	c.220A>C	220	missense	1	246086	0	4.06e-06		0	9842	0	0	0	0.00037474		0	0	1.4043e-07		0	0	1		0	0	0
PDSS2	EAs	p.Ser74Arg	6	107780270	rs770795875	T	G	E	FALSE	p.Ser74Arg	c.220A>C	220	missense	1	246086	0	4.06e-06		1	17238	0	5.80114e-05	1.46872e-06	0.000323176		3.36532e-09	2.15714e-12	1.04443e-07		5	0	168		0	0	0
PDSS2	Eur	p.Ser74Arg	6	107780270	rs770795875	T	G	E	FALSE	p.Ser74Arg	c.220A>C	220	missense	1	246086	0	4.06e-06		0	111592	0	0	0	3.30563e-05		0	0	1.09272e-09		0	0	0		0	0	0
PDSS2	Fin	p.Ser74Arg	6	107780270	rs770795875	T	G	E	FALSE	p.Ser74Arg	c.220A>C	220	missense	1	246086	0	4.06e-06		0	22294	0	0	0	0.000165451		0	0	2.73742e-08		0	0	0		0	0	0
PDSS2	Lat	p.Ser74Arg	6	107780270	rs770795875	T	G	E	FALSE	p.Ser74Arg	c.220A>C	220	missense	1	246086	0	4.06e-06		0	33576	0	0	0	0.000109861		0	0	1.20693e-08		0	0	7		0	0	0
PDSS2	Oth	p.Ser74Arg	6	107780270	rs770795875	T	G	E	FALSE	p.Ser74Arg	c.220A>C	220	missense	1	246086	0	4.06e-06		0	5482	0	0	0	0.000672681		0	0	4.525e-07		0	0	0		0	0	0
PDSS2	SAs	p.Ser74Arg	6	107780270	rs770795875	T	G	E	FALSE	p.Ser74Arg	c.220A>C	220	missense	1	246086	0	4.06e-06		0	30780	0	0	0	0.000119839		0	0	1.43615e-08		0	0	26		0	0	0
PDSS2	Afr	p.Ser74Arg	6	107780268	rs748988428	G	T	E	FALSE	p.Ser74Arg	c.222C>A	222	missense	2	246072	0	8.13e-06		0	15278	0	0	0	0.000241421		0	0	5.82842e-08		0	0	69		0	0	2
PDSS2	Ash	p.Ser74Arg	6	107780268	rs748988428	G	T	E	FALSE	p.Ser74Arg	c.222C>A	222	missense	2	246072	0	8.13e-06		0	9840	0	0	0	0.000374816		0	0	1.40487e-07		0	0	1		0	0	0
PDSS2	EAs	p.Ser74Arg	6	107780268	rs748988428	G	T	E	FALSE	p.Ser74Arg	c.222C>A	222	missense	2	246072	0	8.13e-06		0	17236	0	0	0	0.000213999		0	0	4.57955e-08		0	0	73		0	0	0
PDSS2	Eur	p.Ser74Arg	6	107780268	rs748988428	G	T	E	FALSE	p.Ser74Arg	c.222C>A	222	missense	2	246072	0	8.13e-06		2	111592	0	1.79224e-05	2.1705e-06	6.47405e-05		3.21214e-10	4.71106e-12	4.19133e-09		0	0	3		0	0	0
PDSS2	Fin	p.Ser74Arg	6	107780268	rs748988428	G	T	E	FALSE	p.Ser74Arg	c.222C>A	222	missense	2	246072	0	8.13e-06		0	22288	0	0	0	0.000165496		0	0	2.73889e-08		0	0	0		0	0	0
PDSS2	Lat	p.Ser74Arg	6	107780268	rs748988428	G	T	E	FALSE	p.Ser74Arg	c.222C>A	222	missense	2	246072	0	8.13e-06		0	33578	0	0	0	0.000109854		0	0	1.20679e-08		0	0	7		0	0	0
PDSS2	Oth	p.Ser74Arg	6	107780268	rs748988428	G	T	E	FALSE	p.Ser74Arg	c.222C>A	222	missense	2	246072	0	8.13e-06		0	5480	0	0	0	0.000672927		0	0	4.5283e-07		0	0	0		0	0	0
PDSS2	SAs	p.Ser74Arg	6	107780268	rs748988428	G	T	E	FALSE	p.Ser74Arg	c.222C>A	222	missense	2	246072	0	8.13e-06		0	30780	0	0	0	0.000119839		0	0	1.43615e-08		0	0	26		0	0	0
PDSS2	Afr	p.Asp75Asn	6	107780267	rs369079759	C	T	E	FALSE	p.Asp75Asn	c.223G>A	223	missense	1	246098	0	4.06e-06		0	15282	0	0	0	0.000241358		0	0	5.82537e-08		0	0	69		0	0	2
PDSS2	Ash	p.Asp75Asn	6	107780267	rs369079759	C	T	E	FALSE	p.Asp75Asn	c.223G>A	223	missense	1	246098	0	4.06e-06		0	9840	0	0	0	0.000374816		0	0	1.40487e-07		0	0	1		0	0	0
PDSS2	EAs	p.Asp75Asn	6	107780267	rs369079759	C	T	E	FALSE	p.Asp75Asn	c.223G>A	223	missense	1	246098	0	4.06e-06		0	17240	0	0	0	0.000213949		0	0	4.57743e-08		0	0	73		0	0	0
PDSS2	Eur	p.Asp75Asn	6	107780267	rs369079759	C	T	E	FALSE	p.Asp75Asn	c.223G>A	223	missense	1	246098	0	4.06e-06		1	111606	0	8.96009e-06	2.2685e-07	4.99214e-05		8.02832e-11	5.14609e-14	2.49215e-09		0	0	1		0	0	0
PDSS2	Fin	p.Asp75Asn	6	107780267	rs369079759	C	T	E	FALSE	p.Asp75Asn	c.223G>A	223	missense	1	246098	0	4.06e-06		0	22292	0	0	0	0.000165466		0	0	2.73791e-08		0	0	0		0	0	0
PDSS2	Lat	p.Asp75Asn	6	107780267	rs369079759	C	T	E	FALSE	p.Asp75Asn	c.223G>A	223	missense	1	246098	0	4.06e-06		0	33576	0	0	0	0.000109861		0	0	1.20693e-08		0	0	7		0	0	0
PDSS2	Oth	p.Asp75Asn	6	107780267	rs369079759	C	T	E	FALSE	p.Asp75Asn	c.223G>A	223	missense	1	246098	0	4.06e-06		0	5482	0	0	0	0.000672681		0	0	4.525e-07		0	0	0		0	0	0
PDSS2	SAs	p.Asp75Asn	6	107780267	rs369079759	C	T	E	FALSE	p.Asp75Asn	c.223G>A	223	missense	1	246098	0	4.06e-06		0	30780	0	0	0	0.000119839		0	0	1.43615e-08		0	0	26		0	0	0
PDSS2	Afr	p.Ala81Thr	6	107780249	rs147287460	C	T	E	FALSE	p.Ala81Thr	c.241G>A	241	missense	1	246074	0	4.06e-06		0	15278	0	0	0	0.000241421		0	0	5.82842e-08		0	0	69		0	0	2
PDSS2	Afr	p.Ala81Ser	6	107780249	rs147287460	C	A	E	FALSE	p.Ala81Ser	c.241G>T	241	missense	1	246074	0	4.06e-06		1	15278	0	6.54536e-05	1.65714e-06	0.00036463		4.28417e-09	2.74611e-12	1.32955e-07		5	0	157		0	0	5
PDSS2	Ash	p.Ala81Thr	6	107780249	rs147287460	C	T	E	FALSE	p.Ala81Thr	c.241G>A	241	missense	1	246074	0	4.06e-06		0	9836	0	0	0	0.000374968		0	0	1.40601e-07		0	0	1		0	0	0
PDSS2	Ash	p.Ala81Ser	6	107780249	rs147287460	C	A	E	FALSE	p.Ala81Ser	c.241G>T	241	missense	1	246074	0	4.06e-06		0	9836	0	0	0	0.000374968		0	0	1.40601e-07		0	0	1		0	0	0
PDSS2	EAs	p.Ala81Thr	6	107780249	rs147287460	C	T	E	FALSE	p.Ala81Thr	c.241G>A	241	missense	1	246074	0	4.06e-06		0	17242	0	0	0	0.000213924		0	0	4.57637e-08		0	0	73		0	0	0
PDSS2	EAs	p.Ala81Ser	6	107780249	rs147287460	C	A	E	FALSE	p.Ala81Ser	c.241G>T	241	missense	1	246074	0	4.06e-06		0	17242	0	0	0	0.000213924		0	0	4.57637e-08		0	0	73		0	0	0
PDSS2	Eur	p.Ala81Thr	6	107780249	rs147287460	C	T	E	FALSE	p.Ala81Thr	c.241G>A	241	missense	1	246074	0	4.06e-06		1	111586	0	8.9617e-06	2.26891e-07	4.99304e-05		8.0312e-11	5.14793e-14	2.49304e-09		0	0	1		0	0	0
PDSS2	Eur	p.Ala81Ser	6	107780249	rs147287460	C	A	E	FALSE	p.Ala81Ser	c.241G>T	241	missense	1	246074	0	4.06e-06		0	111586	0	0	0	3.30581e-05		0	0	1.09284e-09		0	0	0		0	0	0
PDSS2	Fin	p.Ala81Thr	6	107780249	rs147287460	C	T	E	FALSE	p.Ala81Thr	c.241G>A	241	missense	1	246074	0	4.06e-06		0	22286	0	0	0	0.000165511		0	0	2.73938e-08		0	0	0		0	0	0
PDSS2	Fin	p.Ala81Ser	6	107780249	rs147287460	C	A	E	FALSE	p.Ala81Ser	c.241G>T	241	missense	1	246074	0	4.06e-06		0	22286	0	0	0	0.000165511		0	0	2.73938e-08		0	0	0		0	0	0
PDSS2	Lat	p.Ala81Thr	6	107780249	rs147287460	C	T	E	FALSE	p.Ala81Thr	c.241G>A	241	missense	1	246074	0	4.06e-06		0	33580	0	0	0	0.000109847		0	0	1.20665e-08		0	0	7		0	0	0
PDSS2	Lat	p.Ala81Ser	6	107780249	rs147287460	C	A	E	FALSE	p.Ala81Ser	c.241G>T	241	missense	1	246074	0	4.06e-06		0	33580	0	0	0	0.000109847		0	0	1.20665e-08		0	0	7		0	0	0
PDSS2	Oth	p.Ala81Thr	6	107780249	rs147287460	C	T	E	FALSE	p.Ala81Thr	c.241G>A	241	missense	1	246074	0	4.06e-06		0	5484	0	0	0	0.000672436		0	0	4.5217e-07		0	0	0		0	0	0
PDSS2	Oth	p.Ala81Ser	6	107780249	rs147287460	C	A	E	FALSE	p.Ala81Ser	c.241G>T	241	missense	1	246074	0	4.06e-06		0	5484	0	0	0	0.000672436		0	0	4.5217e-07		0	0	0		0	0	0
PDSS2	SAs	p.Ala81Thr	6	107780249	rs147287460	C	T	E	FALSE	p.Ala81Thr	c.241G>A	241	missense	1	246074	0	4.06e-06		0	30782	0	0	0	0.000119832		0	0	1.43596e-08		0	0	26		0	0	0
PDSS2	SAs	p.Ala81Ser	6	107780249	rs147287460	C	A	E	FALSE	p.Ala81Ser	c.241G>T	241	missense	1	246074	0	4.06e-06		0	30782	0	0	0	0.000119832		0	0	1.43596e-08		0	0	26		0	0	0
PDSS2	Afr	p.His92Pro	6	107780215	rs143549737	T	G	E G	TRUE	p.His92Pro	c.275A>C	275	missense	11	276834	0	3.97e-05		2	23986	0	8.3382e-05	1.00981e-05	0.000301172		6.95255e-09	1.01972e-10	9.07043e-08		8	0	107		0	0	3
PDSS2	Ash	p.His92Pro	6	107780215	rs143549737	T	G	E G	TRUE	p.His92Pro	c.275A>C	275	missense	11	276834	0	3.97e-05		0	10140	0	0	0	0.000363729		0	0	1.32299e-07		0	0	1		0	0	0
PDSS2	EAs	p.His92Pro	6	107780215	rs143549737	T	G	E G	TRUE	p.His92Pro	c.275A>C	275	missense	11	276834	0	3.97e-05		0	18866	0	0	0	0.000195511		0	0	3.82247e-08		0	0	61		0	0	0
PDSS2	Eur	p.His92Pro	6	107780215	rs143549737	T	G	E G	TRUE	p.His92Pro	c.275A>C	275	missense	11	276834	0	3.97e-05		9	126452	0	7.11733e-05	3.25454e-05	0.000135105		5.06563e-09	1.05921e-09	1.82533e-08		3	0	13		1	0	3
PDSS2	Fin	p.His92Pro	6	107780215	rs143549737	T	G	E G	TRUE	p.His92Pro	c.275A>C	275	missense	11	276834	0	3.97e-05		0	25738	0	0	0	0.000143314		0	0	2.05389e-08		0	0	0		0	0	0
PDSS2	Lat	p.His92Pro	6	107780215	rs143549737	T	G	E G	TRUE	p.His92Pro	c.275A>C	275	missense	11	276834	0	3.97e-05		0	34414	0	0	0	0.000107185		0	0	1.14887e-08		0	0	7		0	0	0
PDSS2	Oth	p.His92Pro	6	107780215	rs143549737	T	G	E G	TRUE	p.His92Pro	c.275A>C	275	missense	11	276834	0	3.97e-05		0	6458	0	0	0	0.000571048		0	0	3.26095e-07		0	0	0		0	0	0
PDSS2	SAs	p.His92Pro	6	107780215	rs143549737	T	G	E G	TRUE	p.His92Pro	c.275A>C	275	missense	11	276834	0	3.97e-05		0	30780	0	0	0	0.000119839		0	0	1.43615e-08		0	0	26		0	0	0
PDSS2	Afr	p.Pro93Thr	6	107780213	rs143121266	G	T	E	FALSE	p.Pro93Thr	c.277C>A	277	missense	1	245984	0	4.07e-06		0	15286	0	0	0	0.000241295		0	0	5.82232e-08		0	0	69		0	0	2
PDSS2	Afr	p.Pro93Ala	6	107780213	rs143121266	G	C	E G	FALSE	p.Pro93Ala	c.277C>G	277	missense	2	276954	0	7.22e-06		0	24016	0	0	0	0.000153589		0	0	2.35896e-08		0	0	27		0	0	0
PDSS2	Afr	p.Pro93Ser	6	107780213	rs143121266	G	A	E G	FALSE	p.Pro93Ser	c.277C>T	277	missense	19	276954	0	6.86e-05		16	24016	0	0.000666223	0.00038085	0.00108168		4.43852e-07	1.45047e-07	1.17003e-06		526	172	1387		18	5	47
PDSS2	Ash	p.Pro93Thr	6	107780213	rs143121266	G	T	E	FALSE	p.Pro93Thr	c.277C>A	277	missense	1	245984	0	4.07e-06		0	9834	0	0	0	0.000375045		0	0	1.40658e-07		0	0	1		0	0	0
PDSS2	Ash	p.Pro93Ala	6	107780213	rs143121266	G	C	E G	FALSE	p.Pro93Ala	c.277C>G	277	missense	2	276954	0	7.22e-06		0	10136	0	0	0	0.000363872		0	0	1.32403e-07		0	0	1		0	0	0
PDSS2	Ash	p.Pro93Ser	6	107780213	rs143121266	G	A	E G	FALSE	p.Pro93Ser	c.277C>T	277	missense	19	276954	0	6.86e-05		0	10136	0	0	0	0.000363872		0	0	1.32403e-07		0	0	1		0	0	0
PDSS2	EAs	p.Pro93Thr	6	107780213	rs143121266	G	T	E	FALSE	p.Pro93Thr	c.277C>A	277	missense	1	245984	0	4.07e-06		0	17244	0	0	0	0.0002139		0	0	4.5753e-08		0	0	73		0	0	0
PDSS2	EAs	p.Pro93Ala	6	107780213	rs143121266	G	C	E G	FALSE	p.Pro93Ala	c.277C>G	277	missense	2	276954	0	7.22e-06		0	18866	0	0	0	0.000195511		0	0	3.82247e-08		0	0	61		0	0	0
PDSS2	EAs	p.Pro93Ser	6	107780213	rs143121266	G	A	E G	FALSE	p.Pro93Ser	c.277C>T	277	missense	19	276954	0	6.86e-05		0	18866	0	0	0	0.000195511		0	0	3.82247e-08		0	0	61		0	0	0
PDSS2	Eur	p.Pro93Thr	6	107780213	rs143121266	G	T	E	FALSE	p.Pro93Thr	c.277C>A	277	missense	1	245984	0	4.07e-06		1	111524	0	8.96668e-06	2.27017e-07	4.99581e-05		8.04013e-11	5.15366e-14	2.49581e-09		0	0	1		0	0	0
PDSS2	Eur	p.Pro93Ala	6	107780213	rs143121266	G	C	E G	FALSE	p.Pro93Ala	c.277C>G	277	missense	2	276954	0	7.22e-06		2	126530	0	1.58065e-05	1.91425e-06	5.70974e-05		2.49846e-10	3.66435e-12	3.26012e-09		0	0	2		0	0	0
PDSS2	Eur	p.Pro93Ser	6	107780213	rs143121266	G	A	E G	FALSE	p.Pro93Ser	c.277C>T	277	missense	19	276954	0	6.86e-05		1	126530	0	7.90326e-06	2.00093e-07	4.40334e-05		6.24616e-11	4.00373e-14	1.93894e-09		0	0	1		0	0	0
PDSS2	Fin	p.Pro93Thr	6	107780213	rs143121266	G	T	E	FALSE	p.Pro93Thr	c.277C>A	277	missense	1	245984	0	4.07e-06		0	22260	0	0	0	0.000165704		0	0	2.74579e-08		0	0	0		0	0	0
PDSS2	Fin	p.Pro93Ala	6	107780213	rs143121266	G	C	E G	FALSE	p.Pro93Ala	c.277C>G	277	missense	2	276954	0	7.22e-06		0	25752	0	0	0	0.000143236		0	0	2.05166e-08		0	0	0		0	0	0
PDSS2	Fin	p.Pro93Ser	6	107780213	rs143121266	G	A	E G	FALSE	p.Pro93Ser	c.277C>T	277	missense	19	276954	0	6.86e-05		0	25752	0	0	0	0.000143236		0	0	2.05166e-08		0	0	0		0	0	0
PDSS2	Lat	p.Pro93Thr	6	107780213	rs143121266	G	T	E	FALSE	p.Pro93Thr	c.277C>A	277	missense	1	245984	0	4.07e-06		0	33578	0	0	0	0.000109854		0	0	1.20679e-08		0	0	7		0	0	0
PDSS2	Lat	p.Pro93Ala	6	107780213	rs143121266	G	C	E G	FALSE	p.Pro93Ala	c.277C>G	277	missense	2	276954	0	7.22e-06		0	34416	0	0	0	0.000107179		0	0	1.14874e-08		0	0	7		0	0	0
PDSS2	Lat	p.Pro93Ser	6	107780213	rs143121266	G	A	E G	FALSE	p.Pro93Ser	c.277C>T	277	missense	19	276954	0	6.86e-05		1	34416	0	2.90563e-05	7.3564e-07	0.00016188		8.44266e-10	5.41167e-13	2.62052e-08		0	0	16		0	0	1
PDSS2	Oth	p.Pro93Thr	6	107780213	rs143121266	G	T	E	FALSE	p.Pro93Thr	c.277C>A	277	missense	1	245984	0	4.07e-06		0	5478	0	0	0	0.000673172		0	0	4.53161e-07		0	0	0		0	0	0
PDSS2	Oth	p.Pro93Ala	6	107780213	rs143121266	G	C	E G	FALSE	p.Pro93Ala	c.277C>G	277	missense	2	276954	0	7.22e-06		0	6458	0	0	0	0.000571048		0	0	3.26095e-07		0	0	0		0	0	0
PDSS2	Oth	p.Pro93Ser	6	107780213	rs143121266	G	A	E G	FALSE	p.Pro93Ser	c.277C>T	277	missense	19	276954	0	6.86e-05		1	6458	0	0.000154847	3.92037e-06	0.000862445		2.39775e-08	1.53693e-11	7.43812e-07		0	0	0		0	0	0
PDSS2	SAs	p.Pro93Thr	6	107780213	rs143121266	G	T	E	FALSE	p.Pro93Thr	c.277C>A	277	missense	1	245984	0	4.07e-06		0	30780	0	0	0	0.000119839		0	0	1.43615e-08		0	0	26		0	0	0
PDSS2	SAs	p.Pro93Ala	6	107780213	rs143121266	G	C	E G	FALSE	p.Pro93Ala	c.277C>G	277	missense	2	276954	0	7.22e-06		0	30780	0	0	0	0.000119839		0	0	1.43615e-08		0	0	26		0	0	0
PDSS2	SAs	p.Pro93Ser	6	107780213	rs143121266	G	A	E G	FALSE	p.Pro93Ser	c.277C>T	277	missense	19	276954	0	6.86e-05		0	30780	0	0	0	0.000119839		0	0	1.43615e-08		0	0	26		0	0	0
PDSS2	Afr	p.Pro93Arg	6	107780212	rs768899441	G	C	E	FALSE	p.Pro93Arg	c.278C>G	278	missense	1	245988	0	4.07e-06		0	15286	0	0	0	0.000241295		0	0	5.82232e-08		0	0	69		0	0	2
PDSS2	Ash	p.Pro93Arg	6	107780212	rs768899441	G	C	E	FALSE	p.Pro93Arg	c.278C>G	278	missense	1	245988	0	4.07e-06		0	9834	0	0	0	0.000375045		0	0	1.40658e-07		0	0	1		0	0	0
PDSS2	EAs	p.Pro93Arg	6	107780212	rs768899441	G	C	E	FALSE	p.Pro93Arg	c.278C>G	278	missense	1	245988	0	4.07e-06		1	17240	0	5.80046e-05	1.46855e-06	0.000323138		3.36454e-09	2.15664e-12	1.04418e-07		5	0	168		0	0	0
PDSS2	Eur	p.Pro93Arg	6	107780212	rs768899441	G	C	E	FALSE	p.Pro93Arg	c.278C>G	278	missense	1	245988	0	4.07e-06		0	111526	0	0	0	3.30759e-05		0	0	1.09401e-09		0	0	0		0	0	0
PDSS2	Fin	p.Pro93Arg	6	107780212	rs768899441	G	C	E	FALSE	p.Pro93Arg	c.278C>G	278	missense	1	245988	0	4.07e-06		0	22268	0	0	0	0.000165645		0	0	2.74381e-08		0	0	0		0	0	0
PDSS2	Lat	p.Pro93Arg	6	107780212	rs768899441	G	C	E	FALSE	p.Pro93Arg	c.278C>G	278	missense	1	245988	0	4.07e-06		0	33576	0	0	0	0.000109861		0	0	1.20693e-08		0	0	7		0	0	0
PDSS2	Oth	p.Pro93Arg	6	107780212	rs768899441	G	C	E	FALSE	p.Pro93Arg	c.278C>G	278	missense	1	245988	0	4.07e-06		0	5480	0	0	0	0.000672927		0	0	4.5283e-07		0	0	0		0	0	0
PDSS2	SAs	p.Pro93Arg	6	107780212	rs768899441	G	C	E	FALSE	p.Pro93Arg	c.278C>G	278	missense	1	245988	0	4.07e-06		0	30778	0	0	0	0.000119847		0	0	1.43634e-08		0	0	26		0	0	0
PDSS2	Afr	p.Leu94Pro	6	107780209	rs201366565	A	G	E G	FALSE	p.Leu94Pro	c.281T>C	281	missense	42	276980	0	0.0001516		0	24014	0	0	0	0.000153602		0	0	2.35935e-08		0	0	27		0	0	0
PDSS2	Ash	p.Leu94Pro	6	107780209	rs201366565	A	G	E G	FALSE	p.Leu94Pro	c.281T>C	281	missense	42	276980	0	0.0001516		0	10140	0	0	0	0.000363729		0	0	1.32299e-07		0	0	1		0	0	0
PDSS2	EAs	p.Leu94Pro	6	107780209	rs201366565	A	G	E G	FALSE	p.Leu94Pro	c.281T>C	281	missense	42	276980	0	0.0001516		42	18866	0	0.00222623	0.00160493	0.00300803		4.95609e-06	2.57579e-06	9.04827e-06		7990	4152	14588		29	15	53
PDSS2	Eur	p.Leu94Pro	6	107780209	rs201366565	A	G	E G	FALSE	p.Leu94Pro	c.281T>C	281	missense	42	276980	0	0.0001516		0	126552	0	0	0	2.91487e-05		0	0	8.49646e-10		0	0	0		0	0	0
PDSS2	Fin	p.Leu94Pro	6	107780209	rs201366565	A	G	E G	FALSE	p.Leu94Pro	c.281T>C	281	missense	42	276980	0	0.0001516		0	25750	0	0	0	0.000143247		0	0	2.05198e-08		0	0	0		0	0	0
PDSS2	Lat	p.Leu94Pro	6	107780209	rs201366565	A	G	E G	FALSE	p.Leu94Pro	c.281T>C	281	missense	42	276980	0	0.0001516		0	34416	0	0	0	0.000107179		0	0	1.14874e-08		0	0	7		0	0	0
PDSS2	Oth	p.Leu94Pro	6	107780209	rs201366565	A	G	E G	FALSE	p.Leu94Pro	c.281T>C	281	missense	42	276980	0	0.0001516		0	6462	0	0	0	0.000570694		0	0	3.25692e-07		0	0	0		0	0	0
PDSS2	SAs	p.Leu94Pro	6	107780209	rs201366565	A	G	E G	FALSE	p.Leu94Pro	c.281T>C	281	missense	42	276980	0	0.0001516		0	30780	0	0	0	0.000119839		0	0	1.43615e-08		0	0	26		0	0	0
PDSS2	Afr	p.Val102TyrfsTer10	6	107655529	.	CA	C	E	FALSE	p.Val102TyrfsTer10	c.303delT	303	frameshift	1	246116	0	4.06e-06		0	15284	0	0	0	0.000241327		0	0	5.82385e-08		0	0	69		0	0	2
PDSS2	Ash	p.Val102TyrfsTer10	6	107655529	.	CA	C	E	FALSE	p.Val102TyrfsTer10	c.303delT	303	frameshift	1	246116	0	4.06e-06		0	9842	0	0	0	0.00037474		0	0	1.4043e-07		0	0	1		0	0	0
PDSS2	EAs	p.Val102TyrfsTer10	6	107655529	.	CA	C	E	FALSE	p.Val102TyrfsTer10	c.303delT	303	frameshift	1	246116	0	4.06e-06		0	17240	0	0	0	0.000213949		0	0	4.57743e-08		0	0	73		0	0	0
PDSS2	Eur	p.Val102TyrfsTer10	6	107655529	.	CA	C	E	FALSE	p.Val102TyrfsTer10	c.303delT	303	frameshift	1	246116	0	4.06e-06		1	111640	0	8.95736e-06	2.26781e-07	4.99062e-05		8.02344e-11	5.14295e-14	2.49063e-09		0	0	1		0	0	0
PDSS2	Fin	p.Val102TyrfsTer10	6	107655529	.	CA	C	E	FALSE	p.Val102TyrfsTer10	c.303delT	303	frameshift	1	246116	0	4.06e-06		0	22272	0	0	0	0.000165615		0	0	2.74283e-08		0	0	0		0	0	0
PDSS2	Lat	p.Val102TyrfsTer10	6	107655529	.	CA	C	E	FALSE	p.Val102TyrfsTer10	c.303delT	303	frameshift	1	246116	0	4.06e-06		0	33578	0	0	0	0.000109854		0	0	1.20679e-08		0	0	7		0	0	0
PDSS2	Oth	p.Val102TyrfsTer10	6	107655529	.	CA	C	E	FALSE	p.Val102TyrfsTer10	c.303delT	303	frameshift	1	246116	0	4.06e-06		0	5480	0	0	0	0.000672927		0	0	4.5283e-07		0	0	0		0	0	0
PDSS2	SAs	p.Val102TyrfsTer10	6	107655529	.	CA	C	E	FALSE	p.Val102TyrfsTer10	c.303delT	303	frameshift	1	246116	0	4.06e-06		0	30780	0	0	0	0.000119839		0	0	1.43615e-08		0	0	26		0	0	0
PDSS2	Afr	p.Gln110Arg	6	107655504	rs776279846	T	C	E G	FALSE	p.Gln110Arg	c.329A>G	329	missense	3	277110	0	1.08e-05		0	24004	0	0	0	0.000153666		0	0	2.36132e-08		0	0	28		0	0	0
PDSS2	Ash	p.Gln110Arg	6	107655504	rs776279846	T	C	E G	FALSE	p.Gln110Arg	c.329A>G	329	missense	3	277110	0	1.08e-05		0	10144	0	0	0	0.000363585		0	0	1.32194e-07		0	0	1		0	0	0
PDSS2	EAs	p.Gln110Arg	6	107655504	rs776279846	T	C	E G	FALSE	p.Gln110Arg	c.329A>G	329	missense	3	277110	0	1.08e-05		3	18858	0	0.000159084	3.28081e-05	0.000464839		2.53076e-08	1.07637e-09	2.16075e-07		40	1	348		0	0	1
PDSS2	Eur	p.Gln110Arg	6	107655504	rs776279846	T	C	E G	FALSE	p.Gln110Arg	c.329A>G	329	missense	3	277110	0	1.08e-05		0	126654	0	0	0	2.91252e-05		0	0	8.48278e-10		0	0	0		0	0	0
PDSS2	Fin	p.Gln110Arg	6	107655504	rs776279846	T	C	E G	FALSE	p.Gln110Arg	c.329A>G	329	missense	3	277110	0	1.08e-05		0	25786	0	0	0	0.000143047		0	0	2.04625e-08		0	0	0		0	0	0
PDSS2	Lat	p.Gln110Arg	6	107655504	rs776279846	T	C	E G	FALSE	p.Gln110Arg	c.329A>G	329	missense	3	277110	0	1.08e-05		0	34418	0	0	0	0.000107173		0	0	1.14861e-08		0	0	7		0	0	0
PDSS2	Oth	p.Gln110Arg	6	107655504	rs776279846	T	C	E G	FALSE	p.Gln110Arg	c.329A>G	329	missense	3	277110	0	1.08e-05		0	6464	0	0	0	0.000570518		0	0	3.25491e-07		0	0	0		0	0	0
PDSS2	SAs	p.Gln110Arg	6	107655504	rs776279846	T	C	E G	FALSE	p.Gln110Arg	c.329A>G	329	missense	3	277110	0	1.08e-05		0	30782	0	0	0	0.000119832		0	0	1.43596e-08		0	0	26		0	0	0
PDSS2	Afr	p.Gly113Ser	6	107655496	rs542264096	C	T	E	FALSE	p.Gly113Ser	c.337G>A	337	missense	11	246176	0	4.47e-05		0	15296	0	0	0	0.000241137		0	0	5.81472e-08		0	0	68		0	0	2
PDSS2	Ash	p.Gly113Ser	6	107655496	rs542264096	C	T	E	FALSE	p.Gly113Ser	c.337G>A	337	missense	11	246176	0	4.47e-05		0	9842	0	0	0	0.00037474		0	0	1.4043e-07		0	0	1		0	0	0
PDSS2	EAs	p.Gly113Ser	6	107655496	rs542264096	C	T	E	FALSE	p.Gly113Ser	c.337G>A	337	missense	11	246176	0	4.47e-05		0	17242	0	0	0	0.000213924		0	0	4.57637e-08		0	0	73		0	0	0
PDSS2	Eur	p.Gly113Ser	6	107655496	rs542264096	C	T	E	FALSE	p.Gly113Ser	c.337G>A	337	missense	11	246176	0	4.47e-05		0	111664	0	0	0	3.3035e-05		0	0	1.09131e-09		0	0	0		0	0	0
PDSS2	Fin	p.Gly113Ser	6	107655496	rs542264096	C	T	E	FALSE	p.Gly113Ser	c.337G>A	337	missense	11	246176	0	4.47e-05		0	22288	0	0	0	0.000165496		0	0	2.73889e-08		0	0	0		0	0	0
PDSS2	Lat	p.Gly113Ser	6	107655496	rs542264096	C	T	E	FALSE	p.Gly113Ser	c.337G>A	337	missense	11	246176	0	4.47e-05		0	33582	0	0	0	0.000109841		0	0	1.2065e-08		0	0	7		0	0	0
PDSS2	Oth	p.Gly113Ser	6	107655496	rs542264096	C	T	E	FALSE	p.Gly113Ser	c.337G>A	337	missense	11	246176	0	4.47e-05		1	5482	0	0.000182415	4.61834e-06	0.00101593		3.32753e-08	2.13291e-11	1.03211e-06		0	0	0		0	0	0
PDSS2	SAs	p.Gly113Ser	6	107655496	rs542264096	C	T	E	FALSE	p.Gly113Ser	c.337G>A	337	missense	11	246176	0	4.47e-05		10	30780	0	0.000324886	0.000155806	0.000597396		1.05551e-07	2.42756e-08	3.56882e-07		192	44	650		0	0	1
PDSS2	Afr	p.Gly113Asp	6	107655495	rs746665680	C	T	E	FALSE	p.Gly113Asp	c.338G>A	338	missense	1	246172	0	4.06e-06		0	15292	0	0	0	0.0002412		0	0	5.81776e-08		0	0	68		0	0	2
PDSS2	Ash	p.Gly113Asp	6	107655495	rs746665680	C	T	E	FALSE	p.Gly113Asp	c.338G>A	338	missense	1	246172	0	4.06e-06		0	9842	0	0	0	0.00037474		0	0	1.4043e-07		0	0	1		0	0	0
PDSS2	EAs	p.Gly113Asp	6	107655495	rs746665680	C	T	E	FALSE	p.Gly113Asp	c.338G>A	338	missense	1	246172	0	4.06e-06		0	17240	0	0	0	0.000213949		0	0	4.57743e-08		0	0	73		0	0	0
PDSS2	Eur	p.Gly113Asp	6	107655495	rs746665680	C	T	E	FALSE	p.Gly113Asp	c.338G>A	338	missense	1	246172	0	4.06e-06		1	111664	0	8.95544e-06	2.26732e-07	4.98955e-05		8.01999e-11	5.14074e-14	2.48956e-09		0	0	1		0	0	0
PDSS2	Fin	p.Gly113Asp	6	107655495	rs746665680	C	T	E	FALSE	p.Gly113Asp	c.338G>A	338	missense	1	246172	0	4.06e-06		0	22288	0	0	0	0.000165496		0	0	2.73889e-08		0	0	0		0	0	0
PDSS2	Lat	p.Gly113Asp	6	107655495	rs746665680	C	T	E	FALSE	p.Gly113Asp	c.338G>A	338	missense	1	246172	0	4.06e-06		0	33582	0	0	0	0.000109841		0	0	1.2065e-08		0	0	7		0	0	0
PDSS2	Oth	p.Gly113Asp	6	107655495	rs746665680	C	T	E	FALSE	p.Gly113Asp	c.338G>A	338	missense	1	246172	0	4.06e-06		0	5482	0	0	0	0.000672681		0	0	4.525e-07		0	0	0		0	0	0
PDSS2	SAs	p.Gly113Asp	6	107655495	rs746665680	C	T	E	FALSE	p.Gly113Asp	c.338G>A	338	missense	1	246172	0	4.06e-06		0	30782	0	0	0	0.000119832		0	0	1.43596e-08		0	0	26		0	0	0
PDSS2	Afr	p.Ser120Phe	6	107655474	.	G	A	E	FALSE	p.Ser120Phe	c.359C>T	359	missense	1	246136	0	4.06e-06		0	15284	0	0	0	0.000241327		0	0	5.82385e-08		0	0	69		0	0	2
PDSS2	Ash	p.Ser120Phe	6	107655474	.	G	A	E	FALSE	p.Ser120Phe	c.359C>T	359	missense	1	246136	0	4.06e-06		0	9840	0	0	0	0.000374816		0	0	1.40487e-07		0	0	1		0	0	0
PDSS2	EAs	p.Ser120Phe	6	107655474	.	G	A	E	FALSE	p.Ser120Phe	c.359C>T	359	missense	1	246136	0	4.06e-06		0	17242	0	0	0	0.000213924		0	0	4.57637e-08		0	0	73		0	0	0
PDSS2	Eur	p.Ser120Phe	6	107655474	.	G	A	E	FALSE	p.Ser120Phe	c.359C>T	359	missense	1	246136	0	4.06e-06		0	111650	0	0	0	3.30391e-05		0	0	1.09158e-09		0	0	0		0	0	0
PDSS2	Fin	p.Ser120Phe	6	107655474	.	G	A	E	FALSE	p.Ser120Phe	c.359C>T	359	missense	1	246136	0	4.06e-06		0	22276	0	0	0	0.000165585		0	0	2.74184e-08		0	0	0		0	0	0
PDSS2	Lat	p.Ser120Phe	6	107655474	.	G	A	E	FALSE	p.Ser120Phe	c.359C>T	359	missense	1	246136	0	4.06e-06		1	33582	0	2.97779e-05	7.5391e-07	0.0001659		8.86721e-10	5.6838e-13	2.75229e-08		0	0	17		0	0	1
PDSS2	Oth	p.Ser120Phe	6	107655474	.	G	A	E	FALSE	p.Ser120Phe	c.359C>T	359	missense	1	246136	0	4.06e-06		0	5480	0	0	0	0.000672927		0	0	4.5283e-07		0	0	0		0	0	0
PDSS2	SAs	p.Ser120Phe	6	107655474	.	G	A	E	FALSE	p.Ser120Phe	c.359C>T	359	missense	1	246136	0	4.06e-06		0	30782	0	0	0	0.000119832		0	0	1.43596e-08		0	0	26		0	0	0
PDSS2	Afr	p.Asn129LysfsTer26	6	107655445	rs766688370	TG	T	E	FALSE	p.Asn129LysfsTer26	c.387delC	387	frameshift	1	246150	0	4.06e-06		0	15290	0	0	0	0.000241232		0	0	5.81928e-08		0	0	69		0	0	2
PDSS2	Ash	p.Asn129LysfsTer26	6	107655445	rs766688370	TG	T	E	FALSE	p.Asn129LysfsTer26	c.387delC	387	frameshift	1	246150	0	4.06e-06		0	9840	0	0	0	0.000374816		0	0	1.40487e-07		0	0	1		0	0	0
PDSS2	EAs	p.Asn129LysfsTer26	6	107655445	rs766688370	TG	T	E	FALSE	p.Asn129LysfsTer26	c.387delC	387	frameshift	1	246150	0	4.06e-06		1	17238	0	5.80114e-05	1.46872e-06	0.000323176		3.36532e-09	2.15714e-12	1.04443e-07		5	0	168		0	0	0
PDSS2	Eur	p.Asn129LysfsTer26	6	107655445	rs766688370	TG	T	E	FALSE	p.Asn129LysfsTer26	c.387delC	387	frameshift	1	246150	0	4.06e-06		0	111658	0	0	0	3.30368e-05		0	0	1.09143e-09		0	0	0		0	0	0
PDSS2	Fin	p.Asn129LysfsTer26	6	107655445	rs766688370	TG	T	E	FALSE	p.Asn129LysfsTer26	c.387delC	387	frameshift	1	246150	0	4.06e-06		0	22280	0	0	0	0.000165555		0	0	2.74086e-08		0	0	0		0	0	0
PDSS2	Lat	p.Asn129LysfsTer26	6	107655445	rs766688370	TG	T	E	FALSE	p.Asn129LysfsTer26	c.387delC	387	frameshift	1	246150	0	4.06e-06		0	33582	0	0	0	0.000109841		0	0	1.2065e-08		0	0	7		0	0	0
PDSS2	Oth	p.Asn129LysfsTer26	6	107655445	rs766688370	TG	T	E	FALSE	p.Asn129LysfsTer26	c.387delC	387	frameshift	1	246150	0	4.06e-06		0	5484	0	0	0	0.000672436		0	0	4.5217e-07		0	0	0		0	0	0
PDSS2	SAs	p.Asn129LysfsTer26	6	107655445	rs766688370	TG	T	E	FALSE	p.Asn129LysfsTer26	c.387delC	387	frameshift	1	246150	0	4.06e-06		0	30778	0	0	0	0.000119847		0	0	1.43634e-08		0	0	26		0	0	0
PDSS2	Afr	p.Ile141Ser	6	107655411	.	A	C	E	FALSE	p.Ile141Ser	c.422T>G	422	missense	3	246134	0	1.22e-05		0	15302	0	0	0	0.000241043		0	0	5.81016e-08		0	0	68		0	0	2
PDSS2	Ash	p.Ile141Ser	6	107655411	.	A	C	E	FALSE	p.Ile141Ser	c.422T>G	422	missense	3	246134	0	1.22e-05		0	9844	0	0	0	0.000374664		0	0	1.40373e-07		0	0	1		0	0	0
PDSS2	EAs	p.Ile141Ser	6	107655411	.	A	C	E	FALSE	p.Ile141Ser	c.422T>G	422	missense	3	246134	0	1.22e-05		0	17248	0	0	0	0.00021385		0	0	4.57318e-08		0	0	73		0	0	0
PDSS2	Eur	p.Ile141Ser	6	107655411	.	A	C	E	FALSE	p.Ile141Ser	c.422T>G	422	missense	3	246134	0	1.22e-05		3	111662	0	2.68668e-05	5.54061e-06	7.85141e-05		7.21825e-10	3.06984e-11	6.16447e-09		0	0	4		0	0	1
PDSS2	Fin	p.Ile141Ser	6	107655411	.	A	C	E	FALSE	p.Ile141Ser	c.422T>G	422	missense	3	246134	0	1.22e-05		0	22234	0	0	0	0.000165898		0	0	2.75221e-08		0	0	0		0	0	0
PDSS2	Lat	p.Ile141Ser	6	107655411	.	A	C	E	FALSE	p.Ile141Ser	c.422T>G	422	missense	3	246134	0	1.22e-05		0	33580	0	0	0	0.000109847		0	0	1.20665e-08		0	0	7		0	0	0
PDSS2	Oth	p.Ile141Ser	6	107655411	.	A	C	E	FALSE	p.Ile141Ser	c.422T>G	422	missense	3	246134	0	1.22e-05		0	5486	0	0	0	0.000672191		0	0	4.51841e-07		0	0	0		0	0	0
PDSS2	SAs	p.Ile141Ser	6	107655411	.	A	C	E	FALSE	p.Ile141Ser	c.422T>G	422	missense	3	246134	0	1.22e-05		0	30778	0	0	0	0.000119847		0	0	1.43634e-08		0	0	26		0	0	0
PDSS2	Afr	p.Ser147Cys	6	107595424	.	T	A	E	FALSE	p.Ser147Cys	c.439A>T	439	missense	1	245984	0	4.07e-06		1	15284	0	6.54279e-05	1.65649e-06	0.000364486		4.28081e-09	2.74396e-12	1.3285e-07		5	0	157		0	0	5
PDSS2	Ash	p.Ser147Cys	6	107595424	.	T	A	E	FALSE	p.Ser147Cys	c.439A>T	439	missense	1	245984	0	4.07e-06		0	9844	0	0	0	0.000374664		0	0	1.40373e-07		0	0	1		0	0	0
PDSS2	EAs	p.Ser147Cys	6	107595424	.	T	A	E	FALSE	p.Ser147Cys	c.439A>T	439	missense	1	245984	0	4.07e-06		0	17218	0	0	0	0.000214223		0	0	4.58913e-08		0	0	73		0	0	0
PDSS2	Eur	p.Ser147Cys	6	107595424	.	T	A	E	FALSE	p.Ser147Cys	c.439A>T	439	missense	1	245984	0	4.07e-06		0	111518	0	0	0	3.30782e-05		0	0	1.09417e-09		0	0	0		0	0	0
PDSS2	Fin	p.Ser147Cys	6	107595424	.	T	A	E	FALSE	p.Ser147Cys	c.439A>T	439	missense	1	245984	0	4.07e-06		0	22296	0	0	0	0.000165437		0	0	2.73693e-08		0	0	0		0	0	0
PDSS2	Lat	p.Ser147Cys	6	107595424	.	T	A	E	FALSE	p.Ser147Cys	c.439A>T	439	missense	1	245984	0	4.07e-06		0	33570	0	0	0	0.00010988		0	0	1.20736e-08		0	0	7		0	0	0
PDSS2	Oth	p.Ser147Cys	6	107595424	.	T	A	E	FALSE	p.Ser147Cys	c.439A>T	439	missense	1	245984	0	4.07e-06		0	5478	0	0	0	0.000673172		0	0	4.53161e-07		0	0	0		0	0	0
PDSS2	SAs	p.Ser147Cys	6	107595424	.	T	A	E	FALSE	p.Ser147Cys	c.439A>T	439	missense	1	245984	0	4.07e-06		0	30776	0	0	0	0.000119855		0	0	1.43652e-08		0	0	26		0	0	0
PDSS2	Afr	p.Thr152Met	6	107595408	rs138673517	G	A	E	FALSE	p.Thr152Met	c.455C>T	455	missense	12	246094	0	4.88e-05		1	15300	0	6.53595e-05	1.65476e-06	0.000364105		4.27186e-09	2.73822e-12	1.32573e-07		5	0	157		0	0	5
PDSS2	Ash	p.Thr152Met	6	107595408	rs138673517	G	A	E	FALSE	p.Thr152Met	c.455C>T	455	missense	12	246094	0	4.88e-05		0	9846	0	0	0	0.000374587		0	0	1.40316e-07		0	0	1		0	0	0
PDSS2	EAs	p.Thr152Met	6	107595408	rs138673517	G	A	E	FALSE	p.Thr152Met	c.455C>T	455	missense	12	246094	0	4.88e-05		0	17228	0	0	0	0.000214098		0	0	4.58381e-08		0	0	73		0	0	0
PDSS2	Eur	p.Thr152Met	6	107595408	rs138673517	G	A	E	FALSE	p.Thr152Met	c.455C>T	455	missense	12	246094	0	4.88e-05		6	111590	0	5.37683e-05	1.97323e-05	0.000117027		2.89103e-09	3.89362e-10	1.36954e-08		2	0	10		0	0	2
PDSS2	Fin	p.Thr152Met	6	107595408	rs138673517	G	A	E	FALSE	p.Thr152Met	c.455C>T	455	missense	12	246094	0	4.88e-05		0	22296	0	0	0	0.000165437		0	0	2.73693e-08		0	0	0		0	0	0
PDSS2	Lat	p.Thr152Met	6	107595408	rs138673517	G	A	E	FALSE	p.Thr152Met	c.455C>T	455	missense	12	246094	0	4.88e-05		0	33574	0	0	0	0.000109867		0	0	1.20708e-08		0	0	7		0	0	0
PDSS2	Oth	p.Thr152Met	6	107595408	rs138673517	G	A	E	FALSE	p.Thr152Met	c.455C>T	455	missense	12	246094	0	4.88e-05		0	5480	0	0	0	0.000672927		0	0	4.5283e-07		0	0	0		0	0	0
PDSS2	SAs	p.Thr152Met	6	107595408	rs138673517	G	A	E	FALSE	p.Thr152Met	c.455C>T	455	missense	12	246094	0	4.88e-05		5	30780	0	0.000162443	5.27469e-05	0.000379047		2.63878e-08	2.78223e-09	1.43677e-07		48	5	261		0	0	0
PDSS2	Afr	p.His162Tyr	6	107595379	.	G	A	E	FALSE	p.His162Tyr	c.484C>T	484	missense	1	246130	0	4.06e-06		0	15302	0	0	0	0.000241043		0	0	5.81016e-08		0	0	68		0	0	2
PDSS2	Ash	p.His162Tyr	6	107595379	.	G	A	E	FALSE	p.His162Tyr	c.484C>T	484	missense	1	246130	0	4.06e-06		0	9846	0	0	0	0.000374587		0	0	1.40316e-07		0	0	1		0	0	0
PDSS2	EAs	p.His162Tyr	6	107595379	.	G	A	E	FALSE	p.His162Tyr	c.484C>T	484	missense	1	246130	0	4.06e-06		1	17238	0	5.80114e-05	1.46872e-06	0.000323176		3.36532e-09	2.15714e-12	1.04443e-07		5	0	168		0	0	0
PDSS2	Eur	p.His162Tyr	6	107595379	.	G	A	E	FALSE	p.His162Tyr	c.484C>T	484	missense	1	246130	0	4.06e-06		0	111602	0	0	0	3.30533e-05		0	0	1.09252e-09		0	0	0		0	0	0
PDSS2	Fin	p.His162Tyr	6	107595379	.	G	A	E	FALSE	p.His162Tyr	c.484C>T	484	missense	1	246130	0	4.06e-06		0	22300	0	0	0	0.000165407		0	0	2.73594e-08		0	0	0		0	0	0
PDSS2	Lat	p.His162Tyr	6	107595379	.	G	A	E	FALSE	p.His162Tyr	c.484C>T	484	missense	1	246130	0	4.06e-06		0	33578	0	0	0	0.000109854		0	0	1.20679e-08		0	0	7		0	0	0
PDSS2	Oth	p.His162Tyr	6	107595379	.	G	A	E	FALSE	p.His162Tyr	c.484C>T	484	missense	1	246130	0	4.06e-06		0	5482	0	0	0	0.000672681		0	0	4.525e-07		0	0	0		0	0	0
PDSS2	SAs	p.His162Tyr	6	107595379	.	G	A	E	FALSE	p.His162Tyr	c.484C>T	484	missense	1	246130	0	4.06e-06		0	30782	0	0	0	0.000119832		0	0	1.43596e-08		0	0	26		0	0	0
PDSS2	Afr	p.His162Pro	6	107595378	.	T	G	E	FALSE	p.His162Pro	c.485A>C	485	missense	1	246130	0	4.06e-06		0	15302	0	0	0	0.000241043		0	0	5.81016e-08		0	0	68		0	0	2
PDSS2	Ash	p.His162Pro	6	107595378	.	T	G	E	FALSE	p.His162Pro	c.485A>C	485	missense	1	246130	0	4.06e-06		0	9844	0	0	0	0.000374664		0	0	1.40373e-07		0	0	1		0	0	0
PDSS2	EAs	p.His162Pro	6	107595378	.	T	G	E	FALSE	p.His162Pro	c.485A>C	485	missense	1	246130	0	4.06e-06		0	17238	0	0	0	0.000213974		0	0	4.57849e-08		0	0	73		0	0	0
PDSS2	Eur	p.His162Pro	6	107595378	.	T	G	E	FALSE	p.His162Pro	c.485A>C	485	missense	1	246130	0	4.06e-06		0	111604	0	0	0	3.30527e-05		0	0	1.09248e-09		0	0	0		0	0	0
PDSS2	Fin	p.His162Pro	6	107595378	.	T	G	E	FALSE	p.His162Pro	c.485A>C	485	missense	1	246130	0	4.06e-06		0	22300	0	0	0	0.000165407		0	0	2.73594e-08		0	0	0		0	0	0
PDSS2	Lat	p.His162Pro	6	107595378	.	T	G	E	FALSE	p.His162Pro	c.485A>C	485	missense	1	246130	0	4.06e-06		1	33578	0	2.97814e-05	7.54e-07	0.00016592		8.86932e-10	5.68515e-13	2.75295e-08		0	0	17		0	0	1
PDSS2	Oth	p.His162Pro	6	107595378	.	T	G	E	FALSE	p.His162Pro	c.485A>C	485	missense	1	246130	0	4.06e-06		0	5482	0	0	0	0.000672681		0	0	4.525e-07		0	0	0		0	0	0
PDSS2	SAs	p.His162Pro	6	107595378	.	T	G	E	FALSE	p.His162Pro	c.485A>C	485	missense	1	246130	0	4.06e-06		0	30782	0	0	0	0.000119832		0	0	1.43596e-08		0	0	26		0	0	0
PDSS2	Afr	p.Arg163Cys	6	107595376	rs760480466	G	A	E	FALSE	p.Arg163Cys	c.487C>T	487	missense	1	246126	0	4.06e-06		0	15302	0	0	0	0.000241043		0	0	5.81016e-08		0	0	68		0	0	2
PDSS2	Ash	p.Arg163Cys	6	107595376	rs760480466	G	A	E	FALSE	p.Arg163Cys	c.487C>T	487	missense	1	246126	0	4.06e-06		0	9844	0	0	0	0.000374664		0	0	1.40373e-07		0	0	1		0	0	0
PDSS2	EAs	p.Arg163Cys	6	107595376	rs760480466	G	A	E	FALSE	p.Arg163Cys	c.487C>T	487	missense	1	246126	0	4.06e-06		0	17238	0	0	0	0.000213974		0	0	4.57849e-08		0	0	73		0	0	0
PDSS2	Eur	p.Arg163Cys	6	107595376	rs760480466	G	A	E	FALSE	p.Arg163Cys	c.487C>T	487	missense	1	246126	0	4.06e-06		1	111602	0	8.96041e-06	2.26858e-07	4.99232e-05		8.0289e-11	5.14645e-14	2.49233e-09		0	0	1		0	0	0
PDSS2	Fin	p.Arg163Cys	6	107595376	rs760480466	G	A	E	FALSE	p.Arg163Cys	c.487C>T	487	missense	1	246126	0	4.06e-06		0	22298	0	0	0	0.000165422		0	0	2.73644e-08		0	0	0		0	0	0
PDSS2	Lat	p.Arg163Cys	6	107595376	rs760480466	G	A	E	FALSE	p.Arg163Cys	c.487C>T	487	missense	1	246126	0	4.06e-06		0	33578	0	0	0	0.000109854		0	0	1.20679e-08		0	0	7		0	0	0
PDSS2	Oth	p.Arg163Cys	6	107595376	rs760480466	G	A	E	FALSE	p.Arg163Cys	c.487C>T	487	missense	1	246126	0	4.06e-06		0	5482	0	0	0	0.000672681		0	0	4.525e-07		0	0	0		0	0	0
PDSS2	SAs	p.Arg163Cys	6	107595376	rs760480466	G	A	E	FALSE	p.Arg163Cys	c.487C>T	487	missense	1	246126	0	4.06e-06		0	30782	0	0	0	0.000119832		0	0	1.43596e-08		0	0	26		0	0	0
PDSS2	Afr	p.Arg163His	6	107595375	rs142617068	C	T	E G	FALSE	p.Arg163His	c.488G>A	488	missense	14	277094	0	5.05e-05		2	24032	0	8.32224e-05	1.00788e-05	0.000300595		6.92596e-09	1.01582e-10	9.03574e-08		8	0	107		0	0	3
PDSS2	Ash	p.Arg163His	6	107595375	rs142617068	C	T	E G	FALSE	p.Arg163His	c.488G>A	488	missense	14	277094	0	5.05e-05		0	10146	0	0	0	0.000363514		0	0	1.32142e-07		0	0	1		0	0	0
PDSS2	EAs	p.Arg163His	6	107595375	rs142617068	C	T	E G	FALSE	p.Arg163His	c.488G>A	488	missense	14	277094	0	5.05e-05		0	18860	0	0	0	0.000195574		0	0	3.8249e-08		0	0	61		0	0	0
PDSS2	Eur	p.Arg163His	6	107595375	rs142617068	C	T	E G	FALSE	p.Arg163His	c.488G>A	488	missense	14	277094	0	5.05e-05		6	126602	0	4.73926e-05	1.73924e-05	0.000103151		2.24606e-09	3.02497e-10	1.06401e-08		1	0	7		0	0	2
PDSS2	Fin	p.Arg163His	6	107595375	rs142617068	C	T	E G	FALSE	p.Arg163His	c.488G>A	488	missense	14	277094	0	5.05e-05		0	25794	0	0	0	0.000143003		0	0	2.04498e-08		0	0	0		0	0	0
PDSS2	Lat	p.Arg163His	6	107595375	rs142617068	C	T	E G	FALSE	p.Arg163His	c.488G>A	488	missense	14	277094	0	5.05e-05		0	34416	0	0	0	0.000107179		0	0	1.14874e-08		0	0	7		0	0	0
PDSS2	Oth	p.Arg163His	6	107595375	rs142617068	C	T	E G	FALSE	p.Arg163His	c.488G>A	488	missense	14	277094	0	5.05e-05		1	6462	0	0.000154751	3.91794e-06	0.000861912		2.39478e-08	1.53503e-11	7.42892e-07		0	0	0		0	0	0
PDSS2	SAs	p.Arg163His	6	107595375	rs142617068	C	T	E G	FALSE	p.Arg163His	c.488G>A	488	missense	14	277094	0	5.05e-05		5	30782	0	0.000162433	5.27435e-05	0.000379022		2.63843e-08	2.78187e-09	1.43658e-07		48	5	261		0	0	0
PDSS2	Afr	p.Asn167Ser	6	107595363	rs201218141	T	C	E	FALSE	p.Asn167Ser	c.500A>G	500	missense	2	246118	0	8.13e-06		0	15302	0	0	0	0.000241043		0	0	5.81016e-08		0	0	68		0	0	2
PDSS2	Ash	p.Asn167Ser	6	107595363	rs201218141	T	C	E	FALSE	p.Asn167Ser	c.500A>G	500	missense	2	246118	0	8.13e-06		0	9846	0	0	0	0.000374587		0	0	1.40316e-07		0	0	1		0	0	0
PDSS2	EAs	p.Asn167Ser	6	107595363	rs201218141	T	C	E	FALSE	p.Asn167Ser	c.500A>G	500	missense	2	246118	0	8.13e-06		0	17242	0	0	0	0.000213924		0	0	4.57637e-08		0	0	73		0	0	0
PDSS2	Eur	p.Asn167Ser	6	107595363	rs201218141	T	C	E	FALSE	p.Asn167Ser	c.500A>G	500	missense	2	246118	0	8.13e-06		2	111588	0	1.79231e-05	2.17057e-06	6.47428e-05		3.21237e-10	4.71139e-12	4.19163e-09		0	0	3		0	0	0
PDSS2	Fin	p.Asn167Ser	6	107595363	rs201218141	T	C	E	FALSE	p.Asn167Ser	c.500A>G	500	missense	2	246118	0	8.13e-06		0	22296	0	0	0	0.000165437		0	0	2.73693e-08		0	0	0		0	0	0
PDSS2	Lat	p.Asn167Ser	6	107595363	rs201218141	T	C	E	FALSE	p.Asn167Ser	c.500A>G	500	missense	2	246118	0	8.13e-06		0	33578	0	0	0	0.000109854		0	0	1.20679e-08		0	0	7		0	0	0
PDSS2	Oth	p.Asn167Ser	6	107595363	rs201218141	T	C	E	FALSE	p.Asn167Ser	c.500A>G	500	missense	2	246118	0	8.13e-06		0	5484	0	0	0	0.000672436		0	0	4.5217e-07		0	0	0		0	0	0
PDSS2	SAs	p.Asn167Ser	6	107595363	rs201218141	T	C	E	FALSE	p.Asn167Ser	c.500A>G	500	missense	2	246118	0	8.13e-06		0	30782	0	0	0	0.000119832		0	0	1.43596e-08		0	0	26		0	0	0
PDSS2	Afr	p.Gln172Ter	6	107595349	.	G	A	E	FALSE	p.Gln172Ter	c.514C>T	514	stop gained	1	246078	0	4.06e-06		0	15304	0	0	0	0.000241011		0	0	5.80864e-08		0	0	68		0	0	2
PDSS2	Ash	p.Gln172Ter	6	107595349	.	G	A	E	FALSE	p.Gln172Ter	c.514C>T	514	stop gained	1	246078	0	4.06e-06		0	9846	0	0	0	0.000374587		0	0	1.40316e-07		0	0	1		0	0	0
PDSS2	EAs	p.Gln172Ter	6	107595349	.	G	A	E	FALSE	p.Gln172Ter	c.514C>T	514	stop gained	1	246078	0	4.06e-06		1	17240	0	5.80046e-05	1.46855e-06	0.000323138		3.36454e-09	2.15664e-12	1.04418e-07		5	0	168		0	0	0
PDSS2	Eur	p.Gln172Ter	6	107595349	.	G	A	E	FALSE	p.Gln172Ter	c.514C>T	514	stop gained	1	246078	0	4.06e-06		0	111544	0	0	0	3.30705e-05		0	0	1.09366e-09		0	0	0		0	0	0
PDSS2	Fin	p.Gln172Ter	6	107595349	.	G	A	E	FALSE	p.Gln172Ter	c.514C>T	514	stop gained	1	246078	0	4.06e-06		0	22300	0	0	0	0.000165407		0	0	2.73594e-08		0	0	0		0	0	0
PDSS2	Lat	p.Gln172Ter	6	107595349	.	G	A	E	FALSE	p.Gln172Ter	c.514C>T	514	stop gained	1	246078	0	4.06e-06		0	33578	0	0	0	0.000109854		0	0	1.20679e-08		0	0	7		0	0	0
PDSS2	Oth	p.Gln172Ter	6	107595349	.	G	A	E	FALSE	p.Gln172Ter	c.514C>T	514	stop gained	1	246078	0	4.06e-06		0	5484	0	0	0	0.000672436		0	0	4.5217e-07		0	0	0		0	0	0
PDSS2	SAs	p.Gln172Ter	6	107595349	.	G	A	E	FALSE	p.Gln172Ter	c.514C>T	514	stop gained	1	246078	0	4.06e-06		0	30782	0	0	0	0.000119832		0	0	1.43596e-08		0	0	26		0	0	0
PDSS2	Afr	p.Asp180His	6	107595325	rs528977401	C	G	E	FALSE	p.Asp180His	c.538G>C	538	missense	1	246068	0	4.06e-06		0	15304	0	0	0	0.000241011		0	0	5.80864e-08		0	0	68		0	0	2
PDSS2	Ash	p.Asp180His	6	107595325	rs528977401	C	G	E	FALSE	p.Asp180His	c.538G>C	538	missense	1	246068	0	4.06e-06		0	9846	0	0	0	0.000374587		0	0	1.40316e-07		0	0	1		0	0	0
PDSS2	EAs	p.Asp180His	6	107595325	rs528977401	C	G	E	FALSE	p.Asp180His	c.538G>C	538	missense	1	246068	0	4.06e-06		1	17240	0	5.80046e-05	1.46855e-06	0.000323138		3.36454e-09	2.15664e-12	1.04418e-07		5	0	168		0	0	0
PDSS2	Eur	p.Asp180His	6	107595325	rs528977401	C	G	E	FALSE	p.Asp180His	c.538G>C	538	missense	1	246068	0	4.06e-06		0	111538	0	0	0	3.30723e-05		0	0	1.09378e-09		0	0	0		0	0	0
PDSS2	Fin	p.Asp180His	6	107595325	rs528977401	C	G	E	FALSE	p.Asp180His	c.538G>C	538	missense	1	246068	0	4.06e-06		0	22298	0	0	0	0.000165422		0	0	2.73644e-08		0	0	0		0	0	0
PDSS2	Lat	p.Asp180His	6	107595325	rs528977401	C	G	E	FALSE	p.Asp180His	c.538G>C	538	missense	1	246068	0	4.06e-06		0	33576	0	0	0	0.000109861		0	0	1.20693e-08		0	0	7		0	0	0
PDSS2	Oth	p.Asp180His	6	107595325	rs528977401	C	G	E	FALSE	p.Asp180His	c.538G>C	538	missense	1	246068	0	4.06e-06		0	5484	0	0	0	0.000672436		0	0	4.5217e-07		0	0	0		0	0	0
PDSS2	SAs	p.Asp180His	6	107595325	rs528977401	C	G	E	FALSE	p.Asp180His	c.538G>C	538	missense	1	246068	0	4.06e-06		0	30782	0	0	0	0.000119832		0	0	1.43596e-08		0	0	26		0	0	0
PDSS2	Afr	p.Ser191Asn	6	107595291	.	C	T	E	FALSE	p.Ser191Asn	c.572G>A	572	missense	1	246058	0	4.06e-06		0	15302	0	0	0	0.000241043		0	0	5.81016e-08		0	0	68		0	0	2
PDSS2	Ash	p.Ser191Asn	6	107595291	.	C	T	E	FALSE	p.Ser191Asn	c.572G>A	572	missense	1	246058	0	4.06e-06		0	9846	0	0	0	0.000374587		0	0	1.40316e-07		0	0	1		0	0	0
PDSS2	EAs	p.Ser191Asn	6	107595291	.	C	T	E	FALSE	p.Ser191Asn	c.572G>A	572	missense	1	246058	0	4.06e-06		0	17244	0	0	0	0.0002139		0	0	4.5753e-08		0	0	73		0	0	0
PDSS2	Eur	p.Ser191Asn	6	107595291	.	C	T	E	FALSE	p.Ser191Asn	c.572G>A	572	missense	1	246058	0	4.06e-06		0	111528	0	0	0	3.30753e-05		0	0	1.09397e-09		0	0	0		0	0	0
PDSS2	Fin	p.Ser191Asn	6	107595291	.	C	T	E	FALSE	p.Ser191Asn	c.572G>A	572	missense	1	246058	0	4.06e-06		0	22296	0	0	0	0.000165437		0	0	2.73693e-08		0	0	0		0	0	0
PDSS2	Lat	p.Ser191Asn	6	107595291	.	C	T	E	FALSE	p.Ser191Asn	c.572G>A	572	missense	1	246058	0	4.06e-06		0	33578	0	0	0	0.000109854		0	0	1.20679e-08		0	0	7		0	0	0
PDSS2	Oth	p.Ser191Asn	6	107595291	.	C	T	E	FALSE	p.Ser191Asn	c.572G>A	572	missense	1	246058	0	4.06e-06		0	5482	0	0	0	0.000672681		0	0	4.525e-07		0	0	0		0	0	0
PDSS2	SAs	p.Ser191Asn	6	107595291	.	C	T	E	FALSE	p.Ser191Asn	c.572G>A	572	missense	1	246058	0	4.06e-06		1	30782	0	3.24865e-05	8.22487e-07	0.00018099		1.05537e-09	6.76485e-13	3.27573e-08		1	0	59		0	0	0
PDSS2	Afr	p.Ala199Val	6	107595267	rs758439210	G	A	E	FALSE	p.Ala199Val	c.596C>T	596	missense	2	245978	0	8.13e-06		0	15302	0	0	0	0.000241043		0	0	5.81016e-08		0	0	68		0	0	2
PDSS2	Ash	p.Ala199Val	6	107595267	rs758439210	G	A	E	FALSE	p.Ala199Val	c.596C>T	596	missense	2	245978	0	8.13e-06		0	9844	0	0	0	0.000374664		0	0	1.40373e-07		0	0	1		0	0	0
PDSS2	EAs	p.Ala199Val	6	107595267	rs758439210	G	A	E	FALSE	p.Ala199Val	c.596C>T	596	missense	2	245978	0	8.13e-06		0	17246	0	0	0	0.000213875		0	0	4.57424e-08		0	0	73		0	0	0
PDSS2	Eur	p.Ala199Val	6	107595267	rs758439210	G	A	E	FALSE	p.Ala199Val	c.596C>T	596	missense	2	245978	0	8.13e-06		0	111454	0	0	0	3.30972e-05		0	0	1.09543e-09		0	0	0		0	0	0
PDSS2	Fin	p.Ala199Val	6	107595267	rs758439210	G	A	E	FALSE	p.Ala199Val	c.596C>T	596	missense	2	245978	0	8.13e-06		0	22290	0	0	0	0.000165481		0	0	2.7384e-08		0	0	0		0	0	0
PDSS2	Lat	p.Ala199Val	6	107595267	rs758439210	G	A	E	FALSE	p.Ala199Val	c.596C>T	596	missense	2	245978	0	8.13e-06		0	33578	0	0	0	0.000109854		0	0	1.20679e-08		0	0	7		0	0	0
PDSS2	Oth	p.Ala199Val	6	107595267	rs758439210	G	A	E	FALSE	p.Ala199Val	c.596C>T	596	missense	2	245978	0	8.13e-06		0	5482	0	0	0	0.000672681		0	0	4.525e-07		0	0	0		0	0	0
PDSS2	SAs	p.Ala199Val	6	107595267	rs758439210	G	A	E	FALSE	p.Ala199Val	c.596C>T	596	missense	2	245978	0	8.13e-06		2	30782	0	6.4973e-05	7.86863e-06	0.000234685		4.2215e-09	6.19154e-11	5.50771e-08		7	0	100		0	0	0
PDSS2	Afr	p.Cys200AlafsTer4	6	107595265	.	AG	A	E	FALSE	p.Cys200AlafsTer4	c.597delC	597	frameshift	1	245998	0	4.07e-06		0	15302	0	0	0	0.000241043		0	0	5.81016e-08		0	0	68		0	0	2
PDSS2	Ash	p.Cys200AlafsTer4	6	107595265	.	AG	A	E	FALSE	p.Cys200AlafsTer4	c.597delC	597	frameshift	1	245998	0	4.07e-06		0	9842	0	0	0	0.00037474		0	0	1.4043e-07		0	0	1		0	0	0
PDSS2	EAs	p.Cys200AlafsTer4	6	107595265	.	AG	A	E	FALSE	p.Cys200AlafsTer4	c.597delC	597	frameshift	1	245998	0	4.07e-06		0	17248	0	0	0	0.00021385		0	0	4.57318e-08		0	0	73		0	0	0
PDSS2	Eur	p.Cys200AlafsTer4	6	107595265	.	AG	A	E	FALSE	p.Cys200AlafsTer4	c.597delC	597	frameshift	1	245998	0	4.07e-06		1	111468	0	8.97118e-06	2.27131e-07	4.99832e-05		8.04822e-11	5.15884e-14	2.49832e-09		0	0	1		0	0	0
PDSS2	Fin	p.Cys200AlafsTer4	6	107595265	.	AG	A	E	FALSE	p.Cys200AlafsTer4	c.597delC	597	frameshift	1	245998	0	4.07e-06		0	22296	0	0	0	0.000165437		0	0	2.73693e-08		0	0	0		0	0	0
PDSS2	Lat	p.Cys200AlafsTer4	6	107595265	.	AG	A	E	FALSE	p.Cys200AlafsTer4	c.597delC	597	frameshift	1	245998	0	4.07e-06		0	33578	0	0	0	0.000109854		0	0	1.20679e-08		0	0	7		0	0	0
PDSS2	Oth	p.Cys200AlafsTer4	6	107595265	.	AG	A	E	FALSE	p.Cys200AlafsTer4	c.597delC	597	frameshift	1	245998	0	4.07e-06		0	5482	0	0	0	0.000672681		0	0	4.525e-07		0	0	0		0	0	0
PDSS2	SAs	p.Cys200AlafsTer4	6	107595265	.	AG	A	E	FALSE	p.Cys200AlafsTer4	c.597delC	597	frameshift	1	245998	0	4.07e-06		0	30782	0	0	0	0.000119832		0	0	1.43596e-08		0	0	26		0	0	0
PDSS2	Afr	p.Asn208Ile	6	107595240	rs764045206	T	A	E	FALSE	p.Asn208Ile	c.623A>T	623	missense	1	245944	0	4.07e-06		0	15302	0	0	0	0.000241043		0	0	5.81016e-08		0	0	68		0	0	2
PDSS2	Ash	p.Asn208Ile	6	107595240	rs764045206	T	A	E	FALSE	p.Asn208Ile	c.623A>T	623	missense	1	245944	0	4.07e-06		0	9846	0	0	0	0.000374587		0	0	1.40316e-07		0	0	1		0	0	0
PDSS2	EAs	p.Asn208Ile	6	107595240	rs764045206	T	A	E	FALSE	p.Asn208Ile	c.623A>T	623	missense	1	245944	0	4.07e-06		0	17240	0	0	0	0.000213949		0	0	4.57743e-08		0	0	73		0	0	0
PDSS2	Eur	p.Asn208Ile	6	107595240	rs764045206	T	A	E	FALSE	p.Asn208Ile	c.623A>T	623	missense	1	245944	0	4.07e-06		1	111454	0	8.97231e-06	2.27159e-07	4.99895e-05		8.05024e-11	5.16013e-14	2.49895e-09		0	0	1		0	0	0
PDSS2	Fin	p.Asn208Ile	6	107595240	rs764045206	T	A	E	FALSE	p.Asn208Ile	c.623A>T	623	missense	1	245944	0	4.07e-06		0	22260	0	0	0	0.000165704		0	0	2.74579e-08		0	0	0		0	0	0
PDSS2	Lat	p.Asn208Ile	6	107595240	rs764045206	T	A	E	FALSE	p.Asn208Ile	c.623A>T	623	missense	1	245944	0	4.07e-06		0	33578	0	0	0	0.000109854		0	0	1.20679e-08		0	0	7		0	0	0
PDSS2	Oth	p.Asn208Ile	6	107595240	rs764045206	T	A	E	FALSE	p.Asn208Ile	c.623A>T	623	missense	1	245944	0	4.07e-06		0	5482	0	0	0	0.000672681		0	0	4.525e-07		0	0	0		0	0	0
PDSS2	SAs	p.Asn208Ile	6	107595240	rs764045206	T	A	E	FALSE	p.Asn208Ile	c.623A>T	623	missense	1	245944	0	4.07e-06		0	30782	0	0	0	0.000119832		0	0	1.43596e-08		0	0	26		0	0	0
PDSS2	Afr	c.630+1G>A	6	107595232	rs201390153	C	T	E G	FALSE		c.630+1G>A	630	splice donor	3	276848	0	1.08e-05		0	24032	0	0	0	0.000153487		0	0	2.35582e-08		0	0	27		0	0	0
PDSS2	Ash	c.630+1G>A	6	107595232	rs201390153	C	T	E G	FALSE		c.630+1G>A	630	splice donor	3	276848	0	1.08e-05		0	10144	0	0	0	0.000363585		0	0	1.32194e-07		0	0	1		0	0	0
PDSS2	EAs	c.630+1G>A	6	107595232	rs201390153	C	T	E G	FALSE		c.630+1G>A	630	splice donor	3	276848	0	1.08e-05		0	18856	0	0	0	0.000195615		0	0	3.82653e-08		0	0	61		0	0	0
PDSS2	Eur	c.630+1G>A	6	107595232	rs201390153	C	T	E G	FALSE		c.630+1G>A	630	splice donor	3	276848	0	1.08e-05		3	126422	0	2.373e-05	4.89373e-06	6.93477e-05		5.63115e-10	2.39486e-11	4.8091e-09		0	0	3		0	0	0
PDSS2	Fin	c.630+1G>A	6	107595232	rs201390153	C	T	E G	FALSE		c.630+1G>A	630	splice donor	3	276848	0	1.08e-05		0	25732	0	0	0	0.000143347		0	0	2.05485e-08		0	0	0		0	0	0
PDSS2	Lat	c.630+1G>A	6	107595232	rs201390153	C	T	E G	FALSE		c.630+1G>A	630	splice donor	3	276848	0	1.08e-05		0	34416	0	0	0	0.000107179		0	0	1.14874e-08		0	0	7		0	0	0
PDSS2	Oth	c.630+1G>A	6	107595232	rs201390153	C	T	E G	FALSE		c.630+1G>A	630	splice donor	3	276848	0	1.08e-05		0	6464	0	0	0	0.000570518		0	0	3.25491e-07		0	0	0		0	0	0
PDSS2	SAs	c.630+1G>A	6	107595232	rs201390153	C	T	E G	FALSE		c.630+1G>A	630	splice donor	3	276848	0	1.08e-05		0	30782	0	0	0	0.000119832		0	0	1.43596e-08		0	0	26		0	0	0
PDSS2	Afr	p.Asp221Asn	6	107566793	rs747327705	C	T	E	FALSE	p.Asp221Asn	c.661G>A	661	missense	2	240956	0	8.3e-06		1	15000	0	6.66667e-05	1.68785e-06	0.000371386		4.44444e-09	2.84885e-12	1.37928e-07		5	0	163		0	0	5
PDSS2	Ash	p.Asp221Asn	6	107566793	rs747327705	C	T	E	FALSE	p.Asp221Asn	c.661G>A	661	missense	2	240956	0	8.3e-06		0	9642	0	0	0	0.000382511		0	0	1.46315e-07		0	0	1		0	0	0
PDSS2	EAs	p.Asp221Asn	6	107566793	rs747327705	C	T	E	FALSE	p.Asp221Asn	c.661G>A	661	missense	2	240956	0	8.3e-06		0	16864	0	0	0	0.000218719		0	0	4.7838e-08		0	0	77		0	0	0
PDSS2	Eur	p.Asp221Asn	6	107566793	rs747327705	C	T	E	FALSE	p.Asp221Asn	c.661G>A	661	missense	2	240956	0	8.3e-06		1	109488	0	9.13342e-06	2.31238e-07	5.08871e-05		8.34194e-11	5.34711e-14	2.5895e-09		0	0	1		0	0	0
PDSS2	Fin	p.Asp221Asn	6	107566793	rs747327705	C	T	E	FALSE	p.Asp221Asn	c.661G>A	661	missense	2	240956	0	8.3e-06		0	22170	0	0	0	0.000166377		0	0	2.76812e-08		0	0	0		0	0	0
PDSS2	Lat	p.Asp221Asn	6	107566793	rs747327705	C	T	E	FALSE	p.Asp221Asn	c.661G>A	661	missense	2	240956	0	8.3e-06		0	33008	0	0	0	0.000111751		0	0	1.24883e-08		0	0	7		0	0	0
PDSS2	Oth	p.Asp221Asn	6	107566793	rs747327705	C	T	E	FALSE	p.Asp221Asn	c.661G>A	661	missense	2	240956	0	8.3e-06		0	5370	0	0	0	0.000686706		0	0	4.71566e-07		0	0	0		0	0	0
PDSS2	SAs	p.Asp221Asn	6	107566793	rs747327705	C	T	E	FALSE	p.Asp221Asn	c.661G>A	661	missense	2	240956	0	8.3e-06		0	29414	0	0	0	0.000125405		0	0	1.57263e-08		0	0	28		0	0	0
PDSS2	Afr	p.Val223Gly	6	107566786	.	A	C	G	FALSE	p.Val223Gly	c.668T>G	668	missense	1	30908	0	3.24e-05		1	8728	0	0.000114574	2.90075e-06	0.000638197		1.31272e-08	8.41437e-12	4.07296e-07		15	0	483		0	0	16
PDSS2	Ash	p.Val223Gly	6	107566786	.	A	C	G	FALSE	p.Val223Gly	c.668T>G	668	missense	1	30908	0	3.24e-05		0	302	0	0	0	0.0121405		0	0	0.000147393		0	0	1473		0	0	756
PDSS2	EAs	p.Val223Gly	6	107566786	.	A	C	G	FALSE	p.Val223Gly	c.668T>G	668	missense	1	30908	0	3.24e-05		0	1622	0	0	0	0.00227169		0	0	5.16059e-06		0	0	8320		0	0	30
PDSS2	Eur	p.Val223Gly	6	107566786	.	A	C	G	FALSE	p.Val223Gly	c.668T>G	668	missense	1	30908	0	3.24e-05		0	15008	0	0	0	0.000245764		0	0	6.03999e-08		0	0	44		0	0	11
PDSS2	Fin	p.Val223Gly	6	107566786	.	A	C	G	FALSE	p.Val223Gly	c.668T>G	668	missense	1	30908	0	3.24e-05		0	3440	0	0	0	0.00107177		0	0	1.1487e-06		0	0	6		0	0	0
PDSS2	Lat	p.Val223Gly	6	107566786	.	A	C	G	FALSE	p.Val223Gly	c.668T>G	668	missense	1	30908	0	3.24e-05		0	830	0	0	0	0.00443457		0	0	1.96654e-05		0	0	12467		0	0	1111
PDSS2	Oth	p.Val223Gly	6	107566786	.	A	C	G	FALSE	p.Val223Gly	c.668T>G	668	missense	1	30908	0	3.24e-05		0	978	0	0	0	0.00376476		0	0	1.41734e-05		0	0	0		0	0	0
PDSS2	SAs	p.Val223Gly	6	107566786	.	A	C	G	FALSE	p.Val223Gly	c.668T>G	668	missense	1	30908	0	3.24e-05		0	0	0		0	0			0	0		0	0	0		0	0	0
PDSS2	Afr	c.703-2A>T	6	107533488	.	T	A	E	FALSE		c.703-2A>T	703	splice acceptor	1	242216	0	4.13e-06		0	15218	0	0	0	0.000242373		0	0	5.87447e-08		0	0	69		0	0	2
PDSS2	Afr	c.703-1G>A	6	107533487	rs750120050	C	T	E	FALSE		c.703-1G>A	703	splice acceptor	1	242632	0	4.12e-06		0	15234	0	0	0	0.000242118		0	0	5.86214e-08		0	0	69		0	0	2
PDSS2	Ash	c.703-2A>T	6	107533488	.	T	A	E	FALSE		c.703-2A>T	703	splice acceptor	1	242216	0	4.13e-06		0	9712	0	0	0	0.000379755		0	0	1.44214e-07		0	0	1		0	0	0
PDSS2	Ash	c.703-1G>A	6	107533487	rs750120050	C	T	E	FALSE		c.703-1G>A	703	splice acceptor	1	242632	0	4.12e-06		0	9728	0	0	0	0.00037913		0	0	1.4374e-07		0	0	1		0	0	0
PDSS2	EAs	c.703-2A>T	6	107533488	.	T	A	E	FALSE		c.703-2A>T	703	splice acceptor	1	242216	0	4.13e-06		0	17044	0	0	0	0.000216409		0	0	4.6833e-08		0	0	75		0	0	0
PDSS2	EAs	c.703-1G>A	6	107533487	rs750120050	C	T	E	FALSE		c.703-1G>A	703	splice acceptor	1	242632	0	4.12e-06		0	17068	0	0	0	0.000216105		0	0	4.67014e-08		0	0	75		0	0	0
PDSS2	Eur	c.703-2A>T	6	107533488	.	T	A	E	FALSE		c.703-2A>T	703	splice acceptor	1	242216	0	4.13e-06		1	110298	0	9.06635e-06	2.2954e-07	5.05134e-05		8.21987e-11	5.26886e-14	2.5516e-09		0	0	1		0	0	0
PDSS2	Eur	c.703-1G>A	6	107533487	rs750120050	C	T	E	FALSE		c.703-1G>A	703	splice acceptor	1	242632	0	4.12e-06		1	110466	0	9.05256e-06	2.29191e-07	5.04366e-05		8.19488e-11	5.25285e-14	2.54385e-09		0	0	1		0	0	0
PDSS2	Fin	c.703-2A>T	6	107533488	.	T	A	E	FALSE		c.703-2A>T	703	splice acceptor	1	242216	0	4.13e-06		0	22104	0	0	0	0.000166873		0	0	2.78468e-08		0	0	0		0	0	0
PDSS2	Fin	c.703-1G>A	6	107533487	rs750120050	C	T	E	FALSE		c.703-1G>A	703	splice acceptor	1	242632	0	4.12e-06		0	22116	0	0	0	0.000166783		0	0	2.78166e-08		0	0	0		0	0	0
PDSS2	Lat	c.703-2A>T	6	107533488	.	T	A	E	FALSE		c.703-2A>T	703	splice acceptor	1	242216	0	4.13e-06		0	33068	0	0	0	0.000111548		0	0	1.2443e-08		0	0	7		0	0	0
PDSS2	Lat	c.703-1G>A	6	107533487	rs750120050	C	T	E	FALSE		c.703-1G>A	703	splice acceptor	1	242632	0	4.12e-06		0	33146	0	0	0	0.000111286		0	0	1.23845e-08		0	0	7		0	0	0
PDSS2	Oth	c.703-2A>T	6	107533488	.	T	A	E	FALSE		c.703-2A>T	703	splice acceptor	1	242216	0	4.13e-06		0	5412	0	0	0	0.000681379		0	0	4.64277e-07		0	0	0		0	0	0
PDSS2	Oth	c.703-1G>A	6	107533487	rs750120050	C	T	E	FALSE		c.703-1G>A	703	splice acceptor	1	242632	0	4.12e-06		0	5416	0	0	0	0.000680876		0	0	4.63592e-07		0	0	0		0	0	0
PDSS2	SAs	c.703-2A>T	6	107533488	.	T	A	E	FALSE		c.703-2A>T	703	splice acceptor	1	242216	0	4.13e-06		0	29360	0	0	0	0.000125635		0	0	1.57842e-08		0	0	28		0	0	0
PDSS2	SAs	c.703-1G>A	6	107533487	rs750120050	C	T	E	FALSE		c.703-1G>A	703	splice acceptor	1	242632	0	4.12e-06		0	29458	0	0	0	0.000125217		0	0	1.56793e-08		0	0	28		0	0	0
PDSS2	Afr	p.Trp247Ser	6	107533449	.	C	G	E	FALSE	p.Trp247Ser	c.740G>C	740	missense	2	246032	0	8.13e-06		0	15302	0	0	0	0.000241043		0	0	5.81016e-08		0	0	68		0	0	2
PDSS2	Ash	p.Trp247Ser	6	107533449	.	C	G	E	FALSE	p.Trp247Ser	c.740G>C	740	missense	2	246032	0	8.13e-06		0	9844	0	0	0	0.000374664		0	0	1.40373e-07		0	0	1		0	0	0
PDSS2	EAs	p.Trp247Ser	6	107533449	.	C	G	E	FALSE	p.Trp247Ser	c.740G>C	740	missense	2	246032	0	8.13e-06		0	17234	0	0	0	0.000214024		0	0	4.58062e-08		0	0	73		0	0	0
PDSS2	Eur	p.Trp247Ser	6	107533449	.	C	G	E	FALSE	p.Trp247Ser	c.740G>C	740	missense	2	246032	0	8.13e-06		0	111650	0	0	0	3.30391e-05		0	0	1.09158e-09		0	0	0		0	0	0
PDSS2	Fin	p.Trp247Ser	6	107533449	.	C	G	E	FALSE	p.Trp247Ser	c.740G>C	740	missense	2	246032	0	8.13e-06		0	22290	0	0	0	0.000165481		0	0	2.7384e-08		0	0	0		0	0	0
PDSS2	Lat	p.Trp247Ser	6	107533449	.	C	G	E	FALSE	p.Trp247Ser	c.740G>C	740	missense	2	246032	0	8.13e-06		0	33566	0	0	0	0.000109893		0	0	1.20765e-08		0	0	7		0	0	0
PDSS2	Oth	p.Trp247Ser	6	107533449	.	C	G	E	FALSE	p.Trp247Ser	c.740G>C	740	missense	2	246032	0	8.13e-06		0	5482	0	0	0	0.000672681		0	0	4.525e-07		0	0	0		0	0	0
PDSS2	SAs	p.Trp247Ser	6	107533449	.	C	G	E	FALSE	p.Trp247Ser	c.740G>C	740	missense	2	246032	0	8.13e-06		2	30664	0	6.52231e-05	7.89891e-06	0.000235588		4.25405e-09	6.23928e-11	5.55017e-08		7	0	101		0	0	0
PDSS2	Afr	p.Gly256Asp	6	107533422	rs770989579	C	T	E	FALSE	p.Gly256Asp	c.767G>A	767	missense	6	246190	0	2.44e-05		0	15304	0	0	0	0.000241011		0	0	5.80864e-08		0	0	68		0	0	2
PDSS2	Ash	p.Gly256Asp	6	107533422	rs770989579	C	T	E	FALSE	p.Gly256Asp	c.767G>A	767	missense	6	246190	0	2.44e-05		0	9850	0	0	0	0.000374435		0	0	1.40202e-07		0	0	1		0	0	0
PDSS2	EAs	p.Gly256Asp	6	107533422	rs770989579	C	T	E	FALSE	p.Gly256Asp	c.767G>A	767	missense	6	246190	0	2.44e-05		0	17244	0	0	0	0.0002139		0	0	4.5753e-08		0	0	73		0	0	0
PDSS2	Eur	p.Gly256Asp	6	107533422	rs770989579	C	T	E	FALSE	p.Gly256Asp	c.767G>A	767	missense	6	246190	0	2.44e-05		6	111666	0	5.37317e-05	1.97188e-05	0.000116948		2.88709e-09	3.88832e-10	1.36767e-08		2	0	10		0	0	2
PDSS2	Fin	p.Gly256Asp	6	107533422	rs770989579	C	T	E	FALSE	p.Gly256Asp	c.767G>A	767	missense	6	246190	0	2.44e-05		0	22298	0	0	0	0.000165422		0	0	2.73644e-08		0	0	0		0	0	0
PDSS2	Lat	p.Gly256Asp	6	107533422	rs770989579	C	T	E	FALSE	p.Gly256Asp	c.767G>A	767	missense	6	246190	0	2.44e-05		0	33578	0	0	0	0.000109854		0	0	1.20679e-08		0	0	7		0	0	0
PDSS2	Oth	p.Gly256Asp	6	107533422	rs770989579	C	T	E	FALSE	p.Gly256Asp	c.767G>A	767	missense	6	246190	0	2.44e-05		0	5482	0	0	0	0.000672681		0	0	4.525e-07		0	0	0		0	0	0
PDSS2	SAs	p.Gly256Asp	6	107533422	rs770989579	C	T	E	FALSE	p.Gly256Asp	c.767G>A	767	missense	6	246190	0	2.44e-05		0	30768	0	0	0	0.000119886		0	0	1.43727e-08		0	0	26		0	0	0
PDSS2	Afr	p.Lys261Thr	6	107533407	rs763229733	T	G	E	FALSE	p.Lys261Thr	c.782A>C	782	missense	2	246222	0	8.12e-06		0	15304	0	0	0	0.000241011		0	0	5.80864e-08		0	0	68		0	0	2
PDSS2	Ash	p.Lys261Thr	6	107533407	rs763229733	T	G	E	FALSE	p.Lys261Thr	c.782A>C	782	missense	2	246222	0	8.12e-06		0	9850	0	0	0	0.000374435		0	0	1.40202e-07		0	0	1		0	0	0
PDSS2	EAs	p.Lys261Thr	6	107533407	rs763229733	T	G	E	FALSE	p.Lys261Thr	c.782A>C	782	missense	2	246222	0	8.12e-06		0	17244	0	0	0	0.0002139		0	0	4.5753e-08		0	0	73		0	0	0
PDSS2	Eur	p.Lys261Thr	6	107533407	rs763229733	T	G	E	FALSE	p.Lys261Thr	c.782A>C	782	missense	2	246222	0	8.12e-06		2	111678	0	1.79086e-05	2.16883e-06	6.46906e-05		3.20719e-10	4.7038e-12	4.18488e-09		0	0	3		0	0	0
PDSS2	Fin	p.Lys261Thr	6	107533407	rs763229733	T	G	E	FALSE	p.Lys261Thr	c.782A>C	782	missense	2	246222	0	8.12e-06		0	22300	0	0	0	0.000165407		0	0	2.73594e-08		0	0	0		0	0	0
PDSS2	Lat	p.Lys261Thr	6	107533407	rs763229733	T	G	E	FALSE	p.Lys261Thr	c.782A>C	782	missense	2	246222	0	8.12e-06		0	33582	0	0	0	0.000109841		0	0	1.2065e-08		0	0	7		0	0	0
PDSS2	Oth	p.Lys261Thr	6	107533407	rs763229733	T	G	E	FALSE	p.Lys261Thr	c.782A>C	782	missense	2	246222	0	8.12e-06		0	5484	0	0	0	0.000672436		0	0	4.5217e-07		0	0	0		0	0	0
PDSS2	SAs	p.Lys261Thr	6	107533407	rs763229733	T	G	E	FALSE	p.Lys261Thr	c.782A>C	782	missense	2	246222	0	8.12e-06		0	30780	0	0	0	0.000119839		0	0	1.43615e-08		0	0	26		0	0	0
PDSS2	Afr	p.Ala270Ser	6	107533381	rs143680679	C	A	E	FALSE	p.Ala270Ser	c.808G>T	808	missense	2	246218	0	8.12e-06		0	15304	0	0	0	0.000241011		0	0	5.80864e-08		0	0	68		0	0	2
PDSS2	Ash	p.Ala270Ser	6	107533381	rs143680679	C	A	E	FALSE	p.Ala270Ser	c.808G>T	808	missense	2	246218	0	8.12e-06		0	9846	0	0	0	0.000374587		0	0	1.40316e-07		0	0	1		0	0	0
PDSS2	EAs	p.Ala270Ser	6	107533381	rs143680679	C	A	E	FALSE	p.Ala270Ser	c.808G>T	808	missense	2	246218	0	8.12e-06		0	17248	0	0	0	0.00021385		0	0	4.57318e-08		0	0	73		0	0	0
PDSS2	Eur	p.Ala270Ser	6	107533381	rs143680679	C	A	E	FALSE	p.Ala270Ser	c.808G>T	808	missense	2	246218	0	8.12e-06		2	111672	0	1.79096e-05	2.16894e-06	6.46941e-05		3.20753e-10	4.70431e-12	4.18533e-09		0	0	3		0	0	0
PDSS2	Fin	p.Ala270Ser	6	107533381	rs143680679	C	A	E	FALSE	p.Ala270Ser	c.808G>T	808	missense	2	246218	0	8.12e-06		0	22300	0	0	0	0.000165407		0	0	2.73594e-08		0	0	0		0	0	0
PDSS2	Lat	p.Ala270Ser	6	107533381	rs143680679	C	A	E	FALSE	p.Ala270Ser	c.808G>T	808	missense	2	246218	0	8.12e-06		0	33582	0	0	0	0.000109841		0	0	1.2065e-08		0	0	7		0	0	0
PDSS2	Oth	p.Ala270Ser	6	107533381	rs143680679	C	A	E	FALSE	p.Ala270Ser	c.808G>T	808	missense	2	246218	0	8.12e-06		0	5484	0	0	0	0.000672436		0	0	4.5217e-07		0	0	0		0	0	0
PDSS2	SAs	p.Ala270Ser	6	107533381	rs143680679	C	A	E	FALSE	p.Ala270Ser	c.808G>T	808	missense	2	246218	0	8.12e-06		0	30782	0	0	0	0.000119832		0	0	1.43596e-08		0	0	26		0	0	0
PDSS2	Afr	p.Gln277His	6	107533358	.	C	G	E	FALSE	p.Gln277His	c.831G>C	831	missense	2	246216	0	8.12e-06		0	15304	0	0	0	0.000241011		0	0	5.80864e-08		0	0	68		0	0	2
PDSS2	Ash	p.Gln277His	6	107533358	.	C	G	E	FALSE	p.Gln277His	c.831G>C	831	missense	2	246216	0	8.12e-06		0	9850	0	0	0	0.000374435		0	0	1.40202e-07		0	0	1		0	0	0
PDSS2	EAs	p.Gln277His	6	107533358	.	C	G	E	FALSE	p.Gln277His	c.831G>C	831	missense	2	246216	0	8.12e-06		2	17248	0	0.000115955	1.40431e-05	0.000418808		1.34457e-08	1.97207e-10	1.754e-07		21	0	282		0	0	1
PDSS2	Eur	p.Gln277His	6	107533358	.	C	G	E	FALSE	p.Gln277His	c.831G>C	831	missense	2	246216	0	8.12e-06		0	111666	0	0	0	3.30344e-05		0	0	1.09127e-09		0	0	0		0	0	0
PDSS2	Fin	p.Gln277His	6	107533358	.	C	G	E	FALSE	p.Gln277His	c.831G>C	831	missense	2	246216	0	8.12e-06		0	22300	0	0	0	0.000165407		0	0	2.73594e-08		0	0	0		0	0	0
PDSS2	Lat	p.Gln277His	6	107533358	.	C	G	E	FALSE	p.Gln277His	c.831G>C	831	missense	2	246216	0	8.12e-06		0	33582	0	0	0	0.000109841		0	0	1.2065e-08		0	0	7		0	0	0
PDSS2	Oth	p.Gln277His	6	107533358	.	C	G	E	FALSE	p.Gln277His	c.831G>C	831	missense	2	246216	0	8.12e-06		0	5484	0	0	0	0.000672436		0	0	4.5217e-07		0	0	0		0	0	0
PDSS2	SAs	p.Gln277His	6	107533358	.	C	G	E	FALSE	p.Gln277His	c.831G>C	831	missense	2	246216	0	8.12e-06		0	30782	0	0	0	0.000119832		0	0	1.43596e-08		0	0	26		0	0	0
PDSS2	Afr	p.Tyr283Ter	6	107533340	rs777315112	A	T	E	FALSE	p.Tyr283Ter	c.849T>A	849	stop gained	1	246210	0	4.06e-06		0	15304	0	0	0	0.000241011		0	0	5.80864e-08		0	0	68		0	0	2
PDSS2	Ash	p.Tyr283Ter	6	107533340	rs777315112	A	T	E	FALSE	p.Tyr283Ter	c.849T>A	849	stop gained	1	246210	0	4.06e-06		0	9850	0	0	0	0.000374435		0	0	1.40202e-07		0	0	1		0	0	0
PDSS2	EAs	p.Tyr283Ter	6	107533340	rs777315112	A	T	E	FALSE	p.Tyr283Ter	c.849T>A	849	stop gained	1	246210	0	4.06e-06		0	17248	0	0	0	0.00021385		0	0	4.57318e-08		0	0	73		0	0	0
PDSS2	Eur	p.Tyr283Ter	6	107533340	rs777315112	A	T	E	FALSE	p.Tyr283Ter	c.849T>A	849	stop gained	1	246210	0	4.06e-06		0	111668	0	0	0	3.30338e-05		0	0	1.09123e-09		0	0	0		0	0	0
PDSS2	Fin	p.Tyr283Ter	6	107533340	rs777315112	A	T	E	FALSE	p.Tyr283Ter	c.849T>A	849	stop gained	1	246210	0	4.06e-06		0	22292	0	0	0	0.000165466		0	0	2.73791e-08		0	0	0		0	0	0
PDSS2	Lat	p.Tyr283Ter	6	107533340	rs777315112	A	T	E	FALSE	p.Tyr283Ter	c.849T>A	849	stop gained	1	246210	0	4.06e-06		0	33582	0	0	0	0.000109841		0	0	1.2065e-08		0	0	7		0	0	0
PDSS2	Oth	p.Tyr283Ter	6	107533340	rs777315112	A	T	E	FALSE	p.Tyr283Ter	c.849T>A	849	stop gained	1	246210	0	4.06e-06		0	5484	0	0	0	0.000672436		0	0	4.5217e-07		0	0	0		0	0	0
PDSS2	SAs	p.Tyr283Ter	6	107533340	rs777315112	A	T	E	FALSE	p.Tyr283Ter	c.849T>A	849	stop gained	1	246210	0	4.06e-06		1	30782	0	3.24865e-05	8.22487e-07	0.00018099		1.05537e-09	6.76485e-13	3.27573e-08		1	0	59		0	0	0
PDSS2	Afr	p.Ala288Thr	6	107533327	rs759961328	C	T	E	FALSE	p.Ala288Thr	c.862G>A	862	missense	1	246188	0	4.06e-06		1	15304	0	6.53424e-05	1.65432e-06	0.00036401		4.26963e-09	2.73679e-12	1.32503e-07		5	0	157		0	0	5
PDSS2	Ash	p.Ala288Thr	6	107533327	rs759961328	C	T	E	FALSE	p.Ala288Thr	c.862G>A	862	missense	1	246188	0	4.06e-06		0	9848	0	0	0	0.000374511		0	0	1.40259e-07		0	0	1		0	0	0
PDSS2	EAs	p.Ala288Thr	6	107533327	rs759961328	C	T	E	FALSE	p.Ala288Thr	c.862G>A	862	missense	1	246188	0	4.06e-06		0	17248	0	0	0	0.00021385		0	0	4.57318e-08		0	0	73		0	0	0
PDSS2	Eur	p.Ala288Thr	6	107533327	rs759961328	C	T	E	FALSE	p.Ala288Thr	c.862G>A	862	missense	1	246188	0	4.06e-06		0	111658	0	0	0	3.30368e-05		0	0	1.09143e-09		0	0	0		0	0	0
PDSS2	Fin	p.Ala288Thr	6	107533327	rs759961328	C	T	E	FALSE	p.Ala288Thr	c.862G>A	862	missense	1	246188	0	4.06e-06		0	22282	0	0	0	0.000165541		0	0	2.74037e-08		0	0	0		0	0	0
PDSS2	Lat	p.Ala288Thr	6	107533327	rs759961328	C	T	E	FALSE	p.Ala288Thr	c.862G>A	862	missense	1	246188	0	4.06e-06		0	33582	0	0	0	0.000109841		0	0	1.2065e-08		0	0	7		0	0	0
PDSS2	Oth	p.Ala288Thr	6	107533327	rs759961328	C	T	E	FALSE	p.Ala288Thr	c.862G>A	862	missense	1	246188	0	4.06e-06		0	5484	0	0	0	0.000672436		0	0	4.5217e-07		0	0	0		0	0	0
PDSS2	SAs	p.Ala288Thr	6	107533327	rs759961328	C	T	E	FALSE	p.Ala288Thr	c.862G>A	862	missense	1	246188	0	4.06e-06		0	30782	0	0	0	0.000119832		0	0	1.43596e-08		0	0	26		0	0	0
PDSS2	Afr	c.876+1G>A	6	107533312	.	C	T	E	FALSE		c.876+1G>A	876	splice donor	1	246190	0	4.06e-06		0	15304	0	0	0	0.000241011		0	0	5.80864e-08		0	0	68		0	0	2
PDSS2	Ash	c.876+1G>A	6	107533312	.	C	T	E	FALSE		c.876+1G>A	876	splice donor	1	246190	0	4.06e-06		0	9848	0	0	0	0.000374511		0	0	1.40259e-07		0	0	1		0	0	0
PDSS2	EAs	c.876+1G>A	6	107533312	.	C	T	E	FALSE		c.876+1G>A	876	splice donor	1	246190	0	4.06e-06		0	17246	0	0	0	0.000213875		0	0	4.57424e-08		0	0	73		0	0	0
PDSS2	Eur	c.876+1G>A	6	107533312	.	C	T	E	FALSE		c.876+1G>A	876	splice donor	1	246190	0	4.06e-06		0	111662	0	0	0	3.30356e-05		0	0	1.09135e-09		0	0	0		0	0	0
PDSS2	Fin	c.876+1G>A	6	107533312	.	C	T	E	FALSE		c.876+1G>A	876	splice donor	1	246190	0	4.06e-06		0	22282	0	0	0	0.000165541		0	0	2.74037e-08		0	0	0		0	0	0
PDSS2	Lat	c.876+1G>A	6	107533312	.	C	T	E	FALSE		c.876+1G>A	876	splice donor	1	246190	0	4.06e-06		0	33582	0	0	0	0.000109841		0	0	1.2065e-08		0	0	7		0	0	0
PDSS2	Oth	c.876+1G>A	6	107533312	.	C	T	E	FALSE		c.876+1G>A	876	splice donor	1	246190	0	4.06e-06		0	5484	0	0	0	0.000672436		0	0	4.5217e-07		0	0	0		0	0	0
PDSS2	SAs	c.876+1G>A	6	107533312	.	C	T	E	FALSE		c.876+1G>A	876	splice donor	1	246190	0	4.06e-06		1	30782	0	3.24865e-05	8.22487e-07	0.00018099		1.05537e-09	6.76485e-13	3.27573e-08		1	0	59		0	0	0
PDSS2	Afr	p.Pro299Thr	6	107531756	.	G	T	E	FALSE	p.Pro299Thr	c.895C>A	895	missense	1	245766	0	4.07e-06		0	15240	0	0	0	0.000242023		0	0	5.85752e-08		0	0	69		0	0	2
PDSS2	Ash	p.Pro299Thr	6	107531756	.	G	T	E	FALSE	p.Pro299Thr	c.895C>A	895	missense	1	245766	0	4.07e-06		0	9844	0	0	0	0.000374664		0	0	1.40373e-07		0	0	1		0	0	0
PDSS2	EAs	p.Pro299Thr	6	107531756	.	G	T	E	FALSE	p.Pro299Thr	c.895C>A	895	missense	1	245766	0	4.07e-06		0	17202	0	0	0	0.000214422		0	0	4.59767e-08		0	0	74		0	0	0
PDSS2	Eur	p.Pro299Thr	6	107531756	.	G	T	E	FALSE	p.Pro299Thr	c.895C>A	895	missense	1	245766	0	4.07e-06		0	111504	0	0	0	3.30824e-05		0	0	1.09444e-09		0	0	0		0	0	0
PDSS2	Fin	p.Pro299Thr	6	107531756	.	G	T	E	FALSE	p.Pro299Thr	c.895C>A	895	missense	1	245766	0	4.07e-06		0	22150	0	0	0	0.000166527		0	0	2.77312e-08		0	0	0		0	0	0
PDSS2	Lat	p.Pro299Thr	6	107531756	.	G	T	E	FALSE	p.Pro299Thr	c.895C>A	895	missense	1	245766	0	4.07e-06		0	33570	0	0	0	0.00010988		0	0	1.20736e-08		0	0	7		0	0	0
PDSS2	Oth	p.Pro299Thr	6	107531756	.	G	T	E	FALSE	p.Pro299Thr	c.895C>A	895	missense	1	245766	0	4.07e-06		0	5484	0	0	0	0.000672436		0	0	4.5217e-07		0	0	0		0	0	0
PDSS2	SAs	p.Pro299Thr	6	107531756	.	G	T	E	FALSE	p.Pro299Thr	c.895C>A	895	missense	1	245766	0	4.07e-06		1	30772	0	3.24971e-05	8.22754e-07	0.000181049		1.05606e-09	6.76925e-13	3.27786e-08		1	0	59		0	0	0
PDSS2	Afr	p.Pro299Arg	6	107531755	.	G	C	E	FALSE	p.Pro299Arg	c.896C>G	896	missense	1	245778	0	4.07e-06		0	15242	0	0	0	0.000241991		0	0	5.85598e-08		0	0	69		0	0	2
PDSS2	Ash	p.Pro299Arg	6	107531755	.	G	C	E	FALSE	p.Pro299Arg	c.896C>G	896	missense	1	245778	0	4.07e-06		0	9844	0	0	0	0.000374664		0	0	1.40373e-07		0	0	1		0	0	0
PDSS2	EAs	p.Pro299Arg	6	107531755	.	G	C	E	FALSE	p.Pro299Arg	c.896C>G	896	missense	1	245778	0	4.07e-06		0	17204	0	0	0	0.000214397		0	0	4.5966e-08		0	0	74		0	0	0
PDSS2	Eur	p.Pro299Arg	6	107531755	.	G	C	E	FALSE	p.Pro299Arg	c.896C>G	896	missense	1	245778	0	4.07e-06		0	111506	0	0	0	3.30818e-05		0	0	1.09441e-09		0	0	0		0	0	0
PDSS2	Fin	p.Pro299Arg	6	107531755	.	G	C	E	FALSE	p.Pro299Arg	c.896C>G	896	missense	1	245778	0	4.07e-06		0	22156	0	0	0	0.000166482		0	0	2.77162e-08		0	0	0		0	0	0
PDSS2	Lat	p.Pro299Arg	6	107531755	.	G	C	E	FALSE	p.Pro299Arg	c.896C>G	896	missense	1	245778	0	4.07e-06		0	33570	0	0	0	0.00010988		0	0	1.20736e-08		0	0	7		0	0	0
PDSS2	Oth	p.Pro299Arg	6	107531755	.	G	C	E	FALSE	p.Pro299Arg	c.896C>G	896	missense	1	245778	0	4.07e-06		0	5484	0	0	0	0.000672436		0	0	4.5217e-07		0	0	0		0	0	0
PDSS2	SAs	p.Pro299Arg	6	107531755	.	G	C	E	FALSE	p.Pro299Arg	c.896C>G	896	missense	1	245778	0	4.07e-06		1	30772	0	3.24971e-05	8.22754e-07	0.000181049		1.05606e-09	6.76925e-13	3.27786e-08		1	0	59		0	0	0
PDSS2	Afr	p.Phe311Ter	6	107531717	.	TAA	T	E	FALSE	p.Phe311Ter	c.932_933delTT	932	frameshift	1	246018	0	4.07e-06		0	15280	0	0	0	0.00024139		0	0	5.8269e-08		0	0	69		0	0	2
PDSS2	Afr	p.Phe311Ser	6	107531719	rs776919608	A	G	E	FALSE	p.Phe311Ser	c.932T>C	932	missense	1	246028	0	4.07e-06		0	15278	0	0	0	0.000241421		0	0	5.82842e-08		0	0	69		0	0	2
PDSS2	Ash	p.Phe311Ter	6	107531717	.	TAA	T	E	FALSE	p.Phe311Ter	c.932_933delTT	932	frameshift	1	246018	0	4.07e-06		0	9846	0	0	0	0.000374587		0	0	1.40316e-07		0	0	1		0	0	0
PDSS2	Ash	p.Phe311Ser	6	107531719	rs776919608	A	G	E	FALSE	p.Phe311Ser	c.932T>C	932	missense	1	246028	0	4.07e-06		0	9846	0	0	0	0.000374587		0	0	1.40316e-07		0	0	1		0	0	0
PDSS2	EAs	p.Phe311Ter	6	107531717	.	TAA	T	E	FALSE	p.Phe311Ter	c.932_933delTT	932	frameshift	1	246018	0	4.07e-06		0	17234	0	0	0	0.000214024		0	0	4.58062e-08		0	0	73		0	0	0
PDSS2	EAs	p.Phe311Ser	6	107531719	rs776919608	A	G	E	FALSE	p.Phe311Ser	c.932T>C	932	missense	1	246028	0	4.07e-06		0	17234	0	0	0	0.000214024		0	0	4.58062e-08		0	0	73		0	0	0
PDSS2	Eur	p.Phe311Ter	6	107531717	.	TAA	T	E	FALSE	p.Phe311Ter	c.932_933delTT	932	frameshift	1	246018	0	4.07e-06		0	111578	0	0	0	3.30604e-05		0	0	1.09299e-09		0	0	0		0	0	0
PDSS2	Eur	p.Phe311Ser	6	107531719	rs776919608	A	G	E	FALSE	p.Phe311Ser	c.932T>C	932	missense	1	246028	0	4.07e-06		1	111584	0	8.96186e-06	2.26895e-07	4.99313e-05		8.03149e-11	5.14812e-14	2.49313e-09		0	0	1		0	0	0
PDSS2	Fin	p.Phe311Ter	6	107531717	.	TAA	T	E	FALSE	p.Phe311Ter	c.932_933delTT	932	frameshift	1	246018	0	4.07e-06		0	22250	0	0	0	0.000165779		0	0	2.74825e-08		0	0	0		0	0	0
PDSS2	Fin	p.Phe311Ser	6	107531719	rs776919608	A	G	E	FALSE	p.Phe311Ser	c.932T>C	932	missense	1	246028	0	4.07e-06		0	22256	0	0	0	0.000165734		0	0	2.74677e-08		0	0	0		0	0	0
PDSS2	Lat	p.Phe311Ter	6	107531717	.	TAA	T	E	FALSE	p.Phe311Ter	c.932_933delTT	932	frameshift	1	246018	0	4.07e-06		0	33574	0	0	0	0.000109867		0	0	1.20708e-08		0	0	7		0	0	0
PDSS2	Lat	p.Phe311Ser	6	107531719	rs776919608	A	G	E	FALSE	p.Phe311Ser	c.932T>C	932	missense	1	246028	0	4.07e-06		0	33576	0	0	0	0.000109861		0	0	1.20693e-08		0	0	7		0	0	0
PDSS2	Oth	p.Phe311Ter	6	107531717	.	TAA	T	E	FALSE	p.Phe311Ter	c.932_933delTT	932	frameshift	1	246018	0	4.07e-06		1	5482	0	0.000182415	4.61834e-06	0.00101593		3.32753e-08	2.13291e-11	1.03211e-06		0	0	0		0	0	0
PDSS2	Oth	p.Phe311Ser	6	107531719	rs776919608	A	G	E	FALSE	p.Phe311Ser	c.932T>C	932	missense	1	246028	0	4.07e-06		0	5482	0	0	0	0.000672681		0	0	4.525e-07		0	0	0		0	0	0
PDSS2	SAs	p.Phe311Ter	6	107531717	.	TAA	T	E	FALSE	p.Phe311Ter	c.932_933delTT	932	frameshift	1	246018	0	4.07e-06		0	30774	0	0	0	0.000119863		0	0	1.43671e-08		0	0	26		0	0	0
PDSS2	SAs	p.Phe311Ser	6	107531719	rs776919608	A	G	E	FALSE	p.Phe311Ser	c.932T>C	932	missense	1	246028	0	4.07e-06		0	30772	0	0	0	0.000119871		0	0	1.4369e-08		0	0	26		0	0	0
PDSS2	Afr	p.Gln322Ter	6	107531687	rs118203955	G	A	E	TRUE	p.Gln322Ter	c.964C>T	964	stop gained	1	245982	0	4.07e-06		0	15288	0	0	0	0.000241263		0	0	5.8208e-08		0	0	69		0	0	2
PDSS2	Ash	p.Gln322Ter	6	107531687	rs118203955	G	A	E	TRUE	p.Gln322Ter	c.964C>T	964	stop gained	1	245982	0	4.07e-06		0	9844	0	0	0	0.000374664		0	0	1.40373e-07		0	0	1		0	0	0
PDSS2	EAs	p.Gln322Ter	6	107531687	rs118203955	G	A	E	TRUE	p.Gln322Ter	c.964C>T	964	stop gained	1	245982	0	4.07e-06		0	17240	0	0	0	0.000213949		0	0	4.57743e-08		0	0	73		0	0	0
PDSS2	Eur	p.Gln322Ter	6	107531687	rs118203955	G	A	E	TRUE	p.Gln322Ter	c.964C>T	964	stop gained	1	245982	0	4.07e-06		1	111562	0	8.96363e-06	2.26939e-07	4.99411e-05		8.03466e-11	5.15015e-14	2.49411e-09		0	0	1		0	0	0
PDSS2	Fin	p.Gln322Ter	6	107531687	rs118203955	G	A	E	TRUE	p.Gln322Ter	c.964C>T	964	stop gained	1	245982	0	4.07e-06		0	22210	0	0	0	0.000166077		0	0	2.75816e-08		0	0	0		0	0	0
PDSS2	Lat	p.Gln322Ter	6	107531687	rs118203955	G	A	E	TRUE	p.Gln322Ter	c.964C>T	964	stop gained	1	245982	0	4.07e-06		0	33578	0	0	0	0.000109854		0	0	1.20679e-08		0	0	7		0	0	0
PDSS2	Oth	p.Gln322Ter	6	107531687	rs118203955	G	A	E	TRUE	p.Gln322Ter	c.964C>T	964	stop gained	1	245982	0	4.07e-06		0	5480	0	0	0	0.000672927		0	0	4.5283e-07		0	0	0		0	0	0
PDSS2	SAs	p.Gln322Ter	6	107531687	rs118203955	G	A	E	TRUE	p.Gln322Ter	c.964C>T	964	stop gained	1	245982	0	4.07e-06		0	30780	0	0	0	0.000119839		0	0	1.43615e-08		0	0	26		0	0	0
PDSS2	Afr	p.Gly335Ter	6	107531648	rs17853951	C	A	E	FALSE	p.Gly335Ter	c.1003G>T	1003	stop gained	1	245820	0	4.07e-06		0	15294	0	0	0	0.000241169		0	0	5.81624e-08		0	0	68		0	0	2
PDSS2	Ash	p.Gly335Ter	6	107531648	rs17853951	C	A	E	FALSE	p.Gly335Ter	c.1003G>T	1003	stop gained	1	245820	0	4.07e-06		0	9842	0	0	0	0.00037474		0	0	1.4043e-07		0	0	1		0	0	0
PDSS2	EAs	p.Gly335Ter	6	107531648	rs17853951	C	A	E	FALSE	p.Gly335Ter	c.1003G>T	1003	stop gained	1	245820	0	4.07e-06		0	17238	0	0	0	0.000213974		0	0	4.57849e-08		0	0	73		0	0	0
PDSS2	Eur	p.Gly335Ter	6	107531648	rs17853951	C	A	E	FALSE	p.Gly335Ter	c.1003G>T	1003	stop gained	1	245820	0	4.07e-06		0	111582	0	0	0	3.30593e-05		0	0	1.09291e-09		0	0	0		0	0	0
PDSS2	Fin	p.Gly335Ter	6	107531648	rs17853951	C	A	E	FALSE	p.Gly335Ter	c.1003G>T	1003	stop gained	1	245820	0	4.07e-06		0	22032	0	0	0	0.000167419		0	0	2.8029e-08		0	0	0		0	0	0
PDSS2	Lat	p.Gly335Ter	6	107531648	rs17853951	C	A	E	FALSE	p.Gly335Ter	c.1003G>T	1003	stop gained	1	245820	0	4.07e-06		0	33576	0	0	0	0.000109861		0	0	1.20693e-08		0	0	7		0	0	0
PDSS2	Oth	p.Gly335Ter	6	107531648	rs17853951	C	A	E	FALSE	p.Gly335Ter	c.1003G>T	1003	stop gained	1	245820	0	4.07e-06		0	5476	0	0	0	0.000673418		0	0	4.53492e-07		0	0	0		0	0	0
PDSS2	SAs	p.Gly335Ter	6	107531648	rs17853951	C	A	E	FALSE	p.Gly335Ter	c.1003G>T	1003	stop gained	1	245820	0	4.07e-06		1	30780	0	3.24886e-05	8.22541e-07	0.000181002		1.05551e-09	6.76573e-13	3.27616e-08		1	0	59		0	0	0
PDSS2	Afr	c.1008+1G>T	6	107531642	rs780560462	C	A	E	FALSE		c.1008+1G>T	1008	splice donor	1	245706	0	4.07e-06		0	15294	0	0	0	0.000241169		0	0	5.81624e-08		0	0	68		0	0	2
PDSS2	Ash	c.1008+1G>T	6	107531642	rs780560462	C	A	E	FALSE		c.1008+1G>T	1008	splice donor	1	245706	0	4.07e-06		0	9844	0	0	0	0.000374664		0	0	1.40373e-07		0	0	1		0	0	0
PDSS2	EAs	c.1008+1G>T	6	107531642	rs780560462	C	A	E	FALSE		c.1008+1G>T	1008	splice donor	1	245706	0	4.07e-06		0	17238	0	0	0	0.000213974		0	0	4.57849e-08		0	0	73		0	0	0
PDSS2	Eur	c.1008+1G>T	6	107531642	rs780560462	C	A	E	FALSE		c.1008+1G>T	1008	splice donor	1	245706	0	4.07e-06		1	111580	0	8.96218e-06	2.26903e-07	4.9933e-05		8.03207e-11	5.14848e-14	2.49331e-09		0	0	1		0	0	0
PDSS2	Fin	c.1008+1G>T	6	107531642	rs780560462	C	A	E	FALSE		c.1008+1G>T	1008	splice donor	1	245706	0	4.07e-06		0	21940	0	0	0	0.000168121		0	0	2.82646e-08		0	0	0		0	0	0
PDSS2	Lat	c.1008+1G>T	6	107531642	rs780560462	C	A	E	FALSE		c.1008+1G>T	1008	splice donor	1	245706	0	4.07e-06		0	33566	0	0	0	0.000109893		0	0	1.20765e-08		0	0	7		0	0	0
PDSS2	Oth	c.1008+1G>T	6	107531642	rs780560462	C	A	E	FALSE		c.1008+1G>T	1008	splice donor	1	245706	0	4.07e-06		0	5474	0	0	0	0.000673664		0	0	4.53823e-07		0	0	0		0	0	0
PDSS2	SAs	c.1008+1G>T	6	107531642	rs780560462	C	A	E	FALSE		c.1008+1G>T	1008	splice donor	1	245706	0	4.07e-06		0	30770	0	0	0	0.000119878		0	0	1.43708e-08		0	0	26		0	0	0
PDSS2	Afr	c.1009-1G>A	6	107515059	.	C	T	E	FALSE		c.1009-1G>A	1009	splice acceptor	1	246076	0	4.06e-06		0	15298	0	0	0	0.000241106		0	0	5.8132e-08		0	0	68		0	0	2
PDSS2	Ash	c.1009-1G>A	6	107515059	.	C	T	E	FALSE		c.1009-1G>A	1009	splice acceptor	1	246076	0	4.06e-06		0	9846	0	0	0	0.000374587		0	0	1.40316e-07		0	0	1		0	0	0
PDSS2	EAs	c.1009-1G>A	6	107515059	.	C	T	E	FALSE		c.1009-1G>A	1009	splice acceptor	1	246076	0	4.06e-06		1	17230	0	5.80383e-05	1.4694e-06	0.000323326		3.36844e-09	2.15914e-12	1.0454e-07		5	0	168		0	0	0
PDSS2	Eur	c.1009-1G>A	6	107515059	.	C	T	E	FALSE		c.1009-1G>A	1009	splice acceptor	1	246076	0	4.06e-06		0	111612	0	0	0	3.30504e-05		0	0	1.09233e-09		0	0	0		0	0	0
PDSS2	Fin	c.1009-1G>A	6	107515059	.	C	T	E	FALSE		c.1009-1G>A	1009	splice acceptor	1	246076	0	4.06e-06		0	22262	0	0	0	0.000165689		0	0	2.74529e-08		0	0	0		0	0	0
PDSS2	Lat	c.1009-1G>A	6	107515059	.	C	T	E	FALSE		c.1009-1G>A	1009	splice acceptor	1	246076	0	4.06e-06		0	33570	0	0	0	0.00010988		0	0	1.20736e-08		0	0	7		0	0	0
PDSS2	Oth	c.1009-1G>A	6	107515059	.	C	T	E	FALSE		c.1009-1G>A	1009	splice acceptor	1	246076	0	4.06e-06		0	5478	0	0	0	0.000673172		0	0	4.53161e-07		0	0	0		0	0	0
PDSS2	SAs	c.1009-1G>A	6	107515059	.	C	T	E	FALSE		c.1009-1G>A	1009	splice acceptor	1	246076	0	4.06e-06		0	30780	0	0	0	0.000119839		0	0	1.43615e-08		0	0	26		0	0	0
PDSS2	Afr	c.1042-2A>G	6	107475983	rs782755643	T	C	E	FALSE		c.1042-2A>G	1042	splice acceptor	1	245964	0	4.07e-06		0	15280	0	0	0	0.00024139		0	0	5.8269e-08		0	0	69		0	0	2
PDSS2	Afr	c.1042-1G>A	6	107475982	rs201622517	C	T	E	FALSE		c.1042-1G>A	1042	splice acceptor	2	245968	0	8.13e-06		0	15278	0	0	0	0.000241421		0	0	5.82842e-08		0	0	69		0	0	2
PDSS2	Ash	c.1042-2A>G	6	107475983	rs782755643	T	C	E	FALSE		c.1042-2A>G	1042	splice acceptor	1	245964	0	4.07e-06		0	9834	0	0	0	0.000375045		0	0	1.40658e-07		0	0	1		0	0	0
PDSS2	Ash	c.1042-1G>A	6	107475982	rs201622517	C	T	E	FALSE		c.1042-1G>A	1042	splice acceptor	2	245968	0	8.13e-06		0	9836	0	0	0	0.000374968		0	0	1.40601e-07		0	0	1		0	0	0
PDSS2	EAs	c.1042-2A>G	6	107475983	rs782755643	T	C	E	FALSE		c.1042-2A>G	1042	splice acceptor	1	245964	0	4.07e-06		0	17236	0	0	0	0.000213999		0	0	4.57955e-08		0	0	73		0	0	0
PDSS2	EAs	c.1042-1G>A	6	107475982	rs201622517	C	T	E	FALSE		c.1042-1G>A	1042	splice acceptor	2	245968	0	8.13e-06		0	17238	0	0	0	0.000213974		0	0	4.57849e-08		0	0	73		0	0	0
PDSS2	Eur	c.1042-2A>G	6	107475983	rs782755643	T	C	E	FALSE		c.1042-2A>G	1042	splice acceptor	1	245964	0	4.07e-06		1	111482	0	8.97006e-06	2.27102e-07	4.99769e-05		8.04619e-11	5.15754e-14	2.49769e-09		0	0	1		0	0	0
PDSS2	Eur	c.1042-1G>A	6	107475982	rs201622517	C	T	E	FALSE		c.1042-1G>A	1042	splice acceptor	2	245968	0	8.13e-06		1	111482	0	8.97006e-06	2.27102e-07	4.99769e-05		8.04619e-11	5.15754e-14	2.49769e-09		0	0	1		0	0	0
PDSS2	Fin	c.1042-2A>G	6	107475983	rs782755643	T	C	E	FALSE		c.1042-2A>G	1042	splice acceptor	1	245964	0	4.07e-06		0	22298	0	0	0	0.000165422		0	0	2.73644e-08		0	0	0		0	0	0
PDSS2	Fin	c.1042-1G>A	6	107475982	rs201622517	C	T	E	FALSE		c.1042-1G>A	1042	splice acceptor	2	245968	0	8.13e-06		0	22300	0	0	0	0.000165407		0	0	2.73594e-08		0	0	0		0	0	0
PDSS2	Lat	c.1042-2A>G	6	107475983	rs782755643	T	C	E	FALSE		c.1042-2A>G	1042	splice acceptor	1	245964	0	4.07e-06		0	33578	0	0	0	0.000109854		0	0	1.20679e-08		0	0	7		0	0	0
PDSS2	Lat	c.1042-1G>A	6	107475982	rs201622517	C	T	E	FALSE		c.1042-1G>A	1042	splice acceptor	2	245968	0	8.13e-06		1	33578	0	2.97814e-05	7.54e-07	0.00016592		8.86932e-10	5.68515e-13	2.75295e-08		0	0	17		0	0	1
PDSS2	Oth	c.1042-2A>G	6	107475983	rs782755643	T	C	E	FALSE		c.1042-2A>G	1042	splice acceptor	1	245964	0	4.07e-06		0	5480	0	0	0	0.000672927		0	0	4.5283e-07		0	0	0		0	0	0
PDSS2	Oth	c.1042-1G>A	6	107475982	rs201622517	C	T	E	FALSE		c.1042-1G>A	1042	splice acceptor	2	245968	0	8.13e-06		0	5480	0	0	0	0.000672927		0	0	4.5283e-07		0	0	0		0	0	0
PDSS2	SAs	c.1042-2A>G	6	107475983	rs782755643	T	C	E	FALSE		c.1042-2A>G	1042	splice acceptor	1	245964	0	4.07e-06		0	30776	0	0	0	0.000119855		0	0	1.43652e-08		0	0	26		0	0	0
PDSS2	SAs	c.1042-1G>A	6	107475982	rs201622517	C	T	E	FALSE		c.1042-1G>A	1042	splice acceptor	2	245968	0	8.13e-06		0	30776	0	0	0	0.000119855		0	0	1.43652e-08		0	0	26		0	0	0
PDSS2	Afr	p.Arg349Ter	6	107475978	rs370370070	G	A	E	FALSE	p.Arg349Ter	c.1045C>T	1045	stop gained	17	245966	0	6.91e-05		0	15282	0	0	0	0.000241358		0	0	5.82537e-08		0	0	69		0	0	2
PDSS2	Ash	p.Arg349Ter	6	107475978	rs370370070	G	A	E	FALSE	p.Arg349Ter	c.1045C>T	1045	stop gained	17	245966	0	6.91e-05		14	9832	0	0.00142392	0.000778683	0.00238795		2.02755e-06	6.06347e-07	5.70229e-06		20	6	57		10	3	29
PDSS2	EAs	p.Arg349Ter	6	107475978	rs370370070	G	A	E	FALSE	p.Arg349Ter	c.1045C>T	1045	stop gained	17	245966	0	6.91e-05		0	17234	0	0	0	0.000214024		0	0	4.58062e-08		0	0	73		0	0	0
PDSS2	Eur	p.Arg349Ter	6	107475978	rs370370070	G	A	E	FALSE	p.Arg349Ter	c.1045C>T	1045	stop gained	17	245966	0	6.91e-05		1	111494	0	8.96909e-06	2.27078e-07	4.99716e-05		8.04446e-11	5.15643e-14	2.49716e-09		0	0	1		0	0	0
PDSS2	Fin	p.Arg349Ter	6	107475978	rs370370070	G	A	E	FALSE	p.Arg349Ter	c.1045C>T	1045	stop gained	17	245966	0	6.91e-05		0	22290	0	0	0	0.000165481		0	0	2.7384e-08		0	0	0		0	0	0
PDSS2	Lat	p.Arg349Ter	6	107475978	rs370370070	G	A	E	FALSE	p.Arg349Ter	c.1045C>T	1045	stop gained	17	245966	0	6.91e-05		0	33576	0	0	0	0.000109861		0	0	1.20693e-08		0	0	7		0	0	0
PDSS2	Oth	p.Arg349Ter	6	107475978	rs370370070	G	A	E	FALSE	p.Arg349Ter	c.1045C>T	1045	stop gained	17	245966	0	6.91e-05		2	5484	0	0.000364697	4.41696e-05	0.00131678		1.33004e-07	1.95095e-09	1.73392e-06		0	0	0		0	0	0
PDSS2	SAs	p.Arg349Ter	6	107475978	rs370370070	G	A	E	FALSE	p.Arg349Ter	c.1045C>T	1045	stop gained	17	245966	0	6.91e-05		0	30774	0	0	0	0.000119863		0	0	1.43671e-08		0	0	26		0	0	0
PDSS2	Afr	p.Cys365Ter	6	107475928	rs782134711	A	AT	E	FALSE	p.Cys365Ter	c.1094_1095insA	1094	stop gained	1	246220	0	4.06e-06		0	15304	0	0	0	0.000241011		0	0	5.80864e-08		0	0	68		0	0	2
PDSS2	Ash	p.Cys365Ter	6	107475928	rs782134711	A	AT	E	FALSE	p.Cys365Ter	c.1094_1095insA	1094	stop gained	1	246220	0	4.06e-06		0	9848	0	0	0	0.000374511		0	0	1.40259e-07		0	0	1		0	0	0
PDSS2	EAs	p.Cys365Ter	6	107475928	rs782134711	A	AT	E	FALSE	p.Cys365Ter	c.1094_1095insA	1094	stop gained	1	246220	0	4.06e-06		0	17244	0	0	0	0.0002139		0	0	4.5753e-08		0	0	73		0	0	0
PDSS2	Eur	p.Cys365Ter	6	107475928	rs782134711	A	AT	E	FALSE	p.Cys365Ter	c.1094_1095insA	1094	stop gained	1	246220	0	4.06e-06		1	111678	0	8.95432e-06	2.26704e-07	4.98892e-05		8.01798e-11	5.13945e-14	2.48894e-09		0	0	1		0	0	0
PDSS2	Fin	p.Cys365Ter	6	107475928	rs782134711	A	AT	E	FALSE	p.Cys365Ter	c.1094_1095insA	1094	stop gained	1	246220	0	4.06e-06		0	22298	0	0	0	0.000165422		0	0	2.73644e-08		0	0	0		0	0	0
PDSS2	Lat	p.Cys365Ter	6	107475928	rs782134711	A	AT	E	FALSE	p.Cys365Ter	c.1094_1095insA	1094	stop gained	1	246220	0	4.06e-06		0	33582	0	0	0	0.000109841		0	0	1.2065e-08		0	0	7		0	0	0
PDSS2	Oth	p.Cys365Ter	6	107475928	rs782134711	A	AT	E	FALSE	p.Cys365Ter	c.1094_1095insA	1094	stop gained	1	246220	0	4.06e-06		0	5484	0	0	0	0.000672436		0	0	4.5217e-07		0	0	0		0	0	0
PDSS2	SAs	p.Cys365Ter	6	107475928	rs782134711	A	AT	E	FALSE	p.Cys365Ter	c.1094_1095insA	1094	stop gained	1	246220	0	4.06e-06		0	30782	0	0	0	0.000119832		0	0	1.43596e-08		0	0	26		0	0	0
PDSS2	Afr	p.Leu376Pro	6	107475896	rs782503387	A	G	E	FALSE	p.Leu376Pro	c.1127T>C	1127	missense	5	246228	0	2.03e-05		0	15304	0	0	0	0.000241011		0	0	5.80864e-08		0	0	68		0	0	2
PDSS2	Ash	p.Leu376Pro	6	107475896	rs782503387	A	G	E	FALSE	p.Leu376Pro	c.1127T>C	1127	missense	5	246228	0	2.03e-05		0	9848	0	0	0	0.000374511		0	0	1.40259e-07		0	0	1		0	0	0
PDSS2	EAs	p.Leu376Pro	6	107475896	rs782503387	A	G	E	FALSE	p.Leu376Pro	c.1127T>C	1127	missense	5	246228	0	2.03e-05		0	17242	0	0	0	0.000213924		0	0	4.57637e-08		0	0	73		0	0	0
PDSS2	Eur	p.Leu376Pro	6	107475896	rs782503387	A	G	E	FALSE	p.Leu376Pro	c.1127T>C	1127	missense	5	246228	0	2.03e-05		3	111686	0	2.6861e-05	5.53942e-06	7.84973e-05		7.21514e-10	3.06852e-11	6.16182e-09		0	0	4		0	0	1
PDSS2	Fin	p.Leu376Pro	6	107475896	rs782503387	A	G	E	FALSE	p.Leu376Pro	c.1127T>C	1127	missense	5	246228	0	2.03e-05		0	22300	0	0	0	0.000165407		0	0	2.73594e-08		0	0	0		0	0	0
PDSS2	Lat	p.Leu376Pro	6	107475896	rs782503387	A	G	E	FALSE	p.Leu376Pro	c.1127T>C	1127	missense	5	246228	0	2.03e-05		2	33582	0	5.95557e-05	7.21255e-06	0.000215119		3.54688e-09	5.20209e-11	4.62762e-08		2	0	29		0	0	2
PDSS2	Oth	p.Leu376Pro	6	107475896	rs782503387	A	G	E	FALSE	p.Leu376Pro	c.1127T>C	1127	missense	5	246228	0	2.03e-05		0	5486	0	0	0	0.000672191		0	0	4.51841e-07		0	0	0		0	0	0
PDSS2	SAs	p.Leu376Pro	6	107475896	rs782503387	A	G	E	FALSE	p.Leu376Pro	c.1127T>C	1127	missense	5	246228	0	2.03e-05		0	30780	0	0	0	0.000119839		0	0	1.43615e-08		0	0	26		0	0	0
PDSS2	Afr	p.Ser382Leu	6	107475878	rs118203956	G	A	E	TRUE	p.Ser382Leu	c.1145C>T	1145	missense	7	246220	0	2.84e-05		0	15304	0	0	0	0.000241011		0	0	5.80864e-08		0	0	68		0	0	2
PDSS2	Ash	p.Ser382Leu	6	107475878	rs118203956	G	A	E	TRUE	p.Ser382Leu	c.1145C>T	1145	missense	7	246220	0	2.84e-05		0	9848	0	0	0	0.000374511		0	0	1.40259e-07		0	0	1		0	0	0
PDSS2	EAs	p.Ser382Leu	6	107475878	rs118203956	G	A	E	TRUE	p.Ser382Leu	c.1145C>T	1145	missense	7	246220	0	2.84e-05		1	17240	0	5.80046e-05	1.46855e-06	0.000323138		3.36454e-09	2.15664e-12	1.04418e-07		5	0	168		0	0	0
PDSS2	Eur	p.Ser382Leu	6	107475878	rs118203956	G	A	E	TRUE	p.Ser382Leu	c.1145C>T	1145	missense	7	246220	0	2.84e-05		5	111682	0	4.477e-05	1.45368e-05	0.000104475		2.00435e-09	2.1132e-10	1.0915e-08		1	0	7		0	0	2
PDSS2	Fin	p.Ser382Leu	6	107475878	rs118203956	G	A	E	TRUE	p.Ser382Leu	c.1145C>T	1145	missense	7	246220	0	2.84e-05		0	22296	0	0	0	0.000165437		0	0	2.73693e-08		0	0	0		0	0	0
PDSS2	Lat	p.Ser382Leu	6	107475878	rs118203956	G	A	E	TRUE	p.Ser382Leu	c.1145C>T	1145	missense	7	246220	0	2.84e-05		1	33582	0	2.97779e-05	7.5391e-07	0.0001659		8.86721e-10	5.6838e-13	2.75229e-08		0	0	17		0	0	1
PDSS2	Oth	p.Ser382Leu	6	107475878	rs118203956	G	A	E	TRUE	p.Ser382Leu	c.1145C>T	1145	missense	7	246220	0	2.84e-05		0	5486	0	0	0	0.000672191		0	0	4.51841e-07		0	0	0		0	0	0
PDSS2	SAs	p.Ser382Leu	6	107475878	rs118203956	G	A	E	TRUE	p.Ser382Leu	c.1145C>T	1145	missense	7	246220	0	2.84e-05		0	30782	0	0	0	0.000119832		0	0	1.43596e-08		0	0	26		0	0	0
PDSS2	Afr	p.Ala384Val	6	107475872	.	G	A	E	FALSE	p.Ala384Val	c.1151C>T	1151	missense	1	246226	0	4.06e-06		1	15302	0	6.53509e-05	1.65454e-06	0.000364058		4.27074e-09	2.73751e-12	1.32538e-07		5	0	157		0	0	5
PDSS2	Ash	p.Ala384Val	6	107475872	.	G	A	E	FALSE	p.Ala384Val	c.1151C>T	1151	missense	1	246226	0	4.06e-06		0	9846	0	0	0	0.000374587		0	0	1.40316e-07		0	0	1		0	0	0
PDSS2	EAs	p.Ala384Val	6	107475872	.	G	A	E	FALSE	p.Ala384Val	c.1151C>T	1151	missense	1	246226	0	4.06e-06		0	17244	0	0	0	0.0002139		0	0	4.5753e-08		0	0	73		0	0	0
PDSS2	Eur	p.Ala384Val	6	107475872	.	G	A	E	FALSE	p.Ala384Val	c.1151C>T	1151	missense	1	246226	0	4.06e-06		0	111684	0	0	0	3.30291e-05		0	0	1.09092e-09		0	0	0		0	0	0
PDSS2	Fin	p.Ala384Val	6	107475872	.	G	A	E	FALSE	p.Ala384Val	c.1151C>T	1151	missense	1	246226	0	4.06e-06		0	22300	0	0	0	0.000165407		0	0	2.73594e-08		0	0	0		0	0	0
PDSS2	Lat	p.Ala384Val	6	107475872	.	G	A	E	FALSE	p.Ala384Val	c.1151C>T	1151	missense	1	246226	0	4.06e-06		0	33582	0	0	0	0.000109841		0	0	1.2065e-08		0	0	7		0	0	0
PDSS2	Oth	p.Ala384Val	6	107475872	.	G	A	E	FALSE	p.Ala384Val	c.1151C>T	1151	missense	1	246226	0	4.06e-06		0	5486	0	0	0	0.000672191		0	0	4.51841e-07		0	0	0		0	0	0
PDSS2	SAs	p.Ala384Val	6	107475872	.	G	A	E	FALSE	p.Ala384Val	c.1151C>T	1151	missense	1	246226	0	4.06e-06		0	30782	0	0	0	0.000119832		0	0	1.43596e-08		0	0	26		0	0	0
PDSS2	Afr	p.Asn390Ser	6	107475854	rs782099223	T	C	E G	FALSE	p.Asn390Ser	c.1169A>G	1169	missense	4	277216	0	1.44e-05		0	24038	0	0	0	0.000153449		0	0	2.35465e-08		0	0	27		0	0	0
PDSS2	Ash	p.Asn390Ser	6	107475854	rs782099223	T	C	E G	FALSE	p.Asn390Ser	c.1169A>G	1169	missense	4	277216	0	1.44e-05		0	10152	0	0	0	0.000363299		0	0	1.31986e-07		0	0	1		0	0	0
PDSS2	EAs	p.Asn390Ser	6	107475854	rs782099223	T	C	E G	FALSE	p.Asn390Ser	c.1169A>G	1169	missense	4	277216	0	1.44e-05		0	18860	0	0	0	0.000195574		0	0	3.8249e-08		0	0	61		0	0	0
PDSS2	Eur	p.Asn390Ser	6	107475854	rs782099223	T	C	E G	FALSE	p.Asn390Ser	c.1169A>G	1169	missense	4	277216	0	1.44e-05		4	126704	0	3.15696e-05	8.60173e-06	8.08288e-05		9.96642e-10	7.39898e-11	6.5333e-09		0	0	4		0	0	1
PDSS2	Fin	p.Asn390Ser	6	107475854	rs782099223	T	C	E G	FALSE	p.Asn390Ser	c.1169A>G	1169	missense	4	277216	0	1.44e-05		0	25794	0	0	0	0.000143003		0	0	2.04498e-08		0	0	0		0	0	0
PDSS2	Lat	p.Asn390Ser	6	107475854	rs782099223	T	C	E G	FALSE	p.Asn390Ser	c.1169A>G	1169	missense	4	277216	0	1.44e-05		0	34420	0	0	0	0.000107167		0	0	1.14847e-08		0	0	7		0	0	0
PDSS2	Oth	p.Asn390Ser	6	107475854	rs782099223	T	C	E G	FALSE	p.Asn390Ser	c.1169A>G	1169	missense	4	277216	0	1.44e-05		0	6466	0	0	0	0.000570341		0	0	3.25289e-07		0	0	0		0	0	0
PDSS2	SAs	p.Asn390Ser	6	107475854	rs782099223	T	C	E G	FALSE	p.Asn390Ser	c.1169A>G	1169	missense	4	277216	0	1.44e-05		0	30782	0	0	0	0.000119832		0	0	1.43596e-08		0	0	26		0	0	0
COQ2	Afr	p.Ser78GlnfsTer87	4	84205818	.	CACGCGCCAGGGCGAAGGAGCGG	C	E G	FALSE	p.Ser78GlnfsTer87	c.228_249delCCGCTCCTTCGCCCTGGCGCGT	228	frameshift	1	30636	0	3.26e-05		1	8660	0	0.000115473	2.92353e-06	0.000643207		1.33341e-08	8.54703e-12	4.13715e-07		15	0	490		0	0	16
COQ2	Ash	p.Ser78GlnfsTer87	4	84205818	.	CACGCGCCAGGGCGAAGGAGCGG	C	E G	FALSE	p.Ser78GlnfsTer87	c.228_249delCCGCTCCTTCGCCCTGGCGCGT	228	frameshift	1	30636	0	3.26e-05		0	294	0	0	0	0.0124688		0	0	0.000155471		0	0	1554		0	0	797
COQ2	EAs	p.Ser78GlnfsTer87	4	84205818	.	CACGCGCCAGGGCGAAGGAGCGG	C	E G	FALSE	p.Ser78GlnfsTer87	c.228_249delCCGCTCCTTCGCCCTGGCGCGT	228	frameshift	1	30636	0	3.26e-05		0	1620	0	0	0	0.0022745		0	0	5.17333e-06		0	0	8340		0	0	30
COQ2	Eur	p.Ser78GlnfsTer87	4	84205818	.	CACGCGCCAGGGCGAAGGAGCGG	C	E G	FALSE	p.Ser78GlnfsTer87	c.228_249delCCGCTCCTTCGCCCTGGCGCGT	228	frameshift	1	30636	0	3.26e-05		0	14908	0	0	0	0.000247412		0	0	6.12129e-08		0	0	44		0	0	12
COQ2	Fin	p.Ser78GlnfsTer87	4	84205818	.	CACGCGCCAGGGCGAAGGAGCGG	C	E G	FALSE	p.Ser78GlnfsTer87	c.228_249delCCGCTCCTTCGCCCTGGCGCGT	228	frameshift	1	30636	0	3.26e-05		0	3388	0	0	0	0.00108821		0	0	1.18421e-06		0	0	6		0	0	0
COQ2	Lat	p.Ser78GlnfsTer87	4	84205818	.	CACGCGCCAGGGCGAAGGAGCGG	C	E G	FALSE	p.Ser78GlnfsTer87	c.228_249delCCGCTCCTTCGCCCTGGCGCGT	228	frameshift	1	30636	0	3.26e-05		0	800	0	0	0	0.00460048		0	0	2.11645e-05		0	0	13418		0	0	1195
COQ2	Oth	p.Ser78GlnfsTer87	4	84205818	.	CACGCGCCAGGGCGAAGGAGCGG	C	E G	FALSE	p.Ser78GlnfsTer87	c.228_249delCCGCTCCTTCGCCCTGGCGCGT	228	frameshift	1	30636	0	3.26e-05		0	966	0	0	0	0.00381143		0	0	1.4527e-05		0	0	0		0	0	0
COQ2	SAs	p.Ser78GlnfsTer87	4	84205818	.	CACGCGCCAGGGCGAAGGAGCGG	C	E G	FALSE	p.Ser78GlnfsTer87	c.228_249delCCGCTCCTTCGCCCTGGCGCGT	228	frameshift	1	30636	0	3.26e-05		0	0	0		0	0			0	0		0	0	0		0	0	0
COQ2	Afr	p.Cys98Ter	4	84205774	rs768146881	A	T	E	FALSE	p.Cys98Ter	c.294T>A	294	stop gained	1	109368	0	9.14e-06		0	1694	0	0	0	0.00217525		0	0	4.73169e-06		0	0	5611		0	0	192
COQ2	Ash	p.Cys98Ter	4	84205774	rs768146881	A	T	E	FALSE	p.Cys98Ter	c.294T>A	294	stop gained	1	109368	0	9.14e-06		0	6910	0	0	0	0.000533704		0	0	2.8484e-07		0	0	2		0	0	1
COQ2	EAs	p.Cys98Ter	4	84205774	rs768146881	A	T	E	FALSE	p.Cys98Ter	c.294T>A	294	stop gained	1	109368	0	9.14e-06		0	6352	0	0	0	0.000580574		0	0	3.37067e-07		0	0	543		0	0	1
COQ2	Eur	p.Cys98Ter	4	84205774	rs768146881	A	T	E	FALSE	p.Cys98Ter	c.294T>A	294	stop gained	1	109368	0	9.14e-06		0	37070	0	0	0	9.95062e-05		0	0	9.90149e-09		0	0	7		0	0	1
COQ2	Fin	p.Cys98Ter	4	84205774	rs768146881	A	T	E	FALSE	p.Cys98Ter	c.294T>A	294	stop gained	1	109368	0	9.14e-06		0	13450	0	0	0	0.000274229		0	0	7.52013e-08		0	0	0		0	0	0
COQ2	Lat	p.Cys98Ter	4	84205774	rs768146881	A	T	E	FALSE	p.Cys98Ter	c.294T>A	294	stop gained	1	109368	0	9.14e-06		0	20866	0	0	0	0.000176773		0	0	3.12488e-08		0	0	19		0	0	1
COQ2	Oth	p.Cys98Ter	4	84205774	rs768146881	A	T	E	FALSE	p.Cys98Ter	c.294T>A	294	stop gained	1	109368	0	9.14e-06		0	2986	0	0	0	0.00123463		0	0	1.52431e-06		0	0	0		0	0	0
COQ2	SAs	p.Cys98Ter	4	84205774	rs768146881	A	T	E	FALSE	p.Cys98Ter	c.294T>A	294	stop gained	1	109368	0	9.14e-06		1	20040	0	4.99002e-05	1.26336e-06	0.000277994		2.49003e-09	1.59609e-12	7.72809e-08		4	0	140		0	0	0
COQ2	Afr	p.Pro123Arg	4	84205700	.	G	C	E	FALSE	p.Pro123Arg	c.368C>G	368	missense	2	166306	0	1.2e-05		0	7154	0	0	0	0.000515506		0	0	2.65746e-07		0	0	315		0	0	10
COQ2	Ash	p.Pro123Arg	4	84205700	.	G	C	E	FALSE	p.Pro123Arg	c.368C>G	368	missense	2	166306	0	1.2e-05		0	8180	0	0	0	0.000450862		0	0	2.03276e-07		0	0	2		0	0	1
COQ2	EAs	p.Pro123Arg	4	84205700	.	G	C	E	FALSE	p.Pro123Arg	c.368C>G	368	missense	2	166306	0	1.2e-05		0	11984	0	0	0	0.00030777		0	0	9.47222e-08		0	0	152		0	0	0
COQ2	Eur	p.Pro123Arg	4	84205700	.	G	C	E	FALSE	p.Pro123Arg	c.368C>G	368	missense	2	166306	0	1.2e-05		2	67084	0	2.98134e-05	3.61056e-06	0.000107692		8.88837e-10	1.30361e-11	1.15976e-08		0	0	8		0	0	2
COQ2	Fin	p.Pro123Arg	4	84205700	.	G	C	E	FALSE	p.Pro123Arg	c.368C>G	368	missense	2	166306	0	1.2e-05		0	16340	0	0	0	0.000225732		0	0	5.0955e-08		0	0	0		0	0	0
COQ2	Lat	p.Pro123Arg	4	84205700	.	G	C	E	FALSE	p.Pro123Arg	c.368C>G	368	missense	2	166306	0	1.2e-05		0	26934	0	0	0	0.000136951		0	0	1.87555e-08		0	0	11		0	0	1
COQ2	Oth	p.Pro123Arg	4	84205700	.	G	C	E	FALSE	p.Pro123Arg	c.368C>G	368	missense	2	166306	0	1.2e-05		0	3970	0	0	0	0.000928757		0	0	8.6259e-07		0	0	0		0	0	0
COQ2	SAs	p.Pro123Arg	4	84205700	.	G	C	E	FALSE	p.Pro123Arg	c.368C>G	368	missense	2	166306	0	1.2e-05		0	24660	0	0	0	0.000149578		0	0	2.23737e-08		0	0	40		0	0	0
COQ2	Afr	p.Arg126SerfsTer47	4	84205692	rs868158482	G	GCT	G	FALSE	p.Arg126SerfsTer47	c.375_376insAG	375	frameshift	1	30904	0	3.24e-05		1	8696	0	0.000114995	2.91143e-06	0.000640545		1.32239e-08	8.47641e-12	4.10298e-07		15	0	486		0	0	16
COQ2	Ash	p.Arg126SerfsTer47	4	84205692	rs868158482	G	GCT	G	FALSE	p.Arg126SerfsTer47	c.375_376insAG	375	frameshift	1	30904	0	3.24e-05		0	302	0	0	0	0.0121405		0	0	0.000147393		0	0	1473		0	0	756
COQ2	EAs	p.Arg126SerfsTer47	4	84205692	rs868158482	G	GCT	G	FALSE	p.Arg126SerfsTer47	c.375_376insAG	375	frameshift	1	30904	0	3.24e-05		0	1620	0	0	0	0.0022745		0	0	5.17333e-06		0	0	8340		0	0	30
COQ2	Eur	p.Arg126SerfsTer47	4	84205692	rs868158482	G	GCT	G	FALSE	p.Arg126SerfsTer47	c.375_376insAG	375	frameshift	1	30904	0	3.24e-05		0	14988	0	0	0	0.000246092		0	0	6.05612e-08		0	0	44		0	0	11
COQ2	Fin	p.Arg126SerfsTer47	4	84205692	rs868158482	G	GCT	G	FALSE	p.Arg126SerfsTer47	c.375_376insAG	375	frameshift	1	30904	0	3.24e-05		0	3482	0	0	0	0.00105885		0	0	1.12117e-06		0	0	6		0	0	0
COQ2	Lat	p.Arg126SerfsTer47	4	84205692	rs868158482	G	GCT	G	FALSE	p.Arg126SerfsTer47	c.375_376insAG	375	frameshift	1	30904	0	3.24e-05		0	834	0	0	0	0.00441335		0	0	1.94777e-05		0	0	12348		0	0	1100
COQ2	Oth	p.Arg126SerfsTer47	4	84205692	rs868158482	G	GCT	G	FALSE	p.Arg126SerfsTer47	c.375_376insAG	375	frameshift	1	30904	0	3.24e-05		0	982	0	0	0	0.00374945		0	0	1.40584e-05		0	0	0		0	0	0
COQ2	SAs	p.Arg126SerfsTer47	4	84205692	rs868158482	G	GCT	G	FALSE	p.Arg126SerfsTer47	c.375_376insAG	375	frameshift	1	30904	0	3.24e-05		0	0	0		0	0			0	0		0	0	0		0	0	0
COQ2	Afr	p.Leu138Arg	4	84200258	.	A	C	E	FALSE	p.Leu138Arg	c.413T>G	413	missense	1	170804	0	5.86e-06		0	10698	0	0	0	0.00034476		0	0	1.1886e-07		0	0	140		0	0	4
COQ2	Ash	p.Leu138Arg	4	84200258	.	A	C	E	FALSE	p.Leu138Arg	c.413T>G	413	missense	1	170804	0	5.86e-06		0	7970	0	0	0	0.000462739		0	0	2.14127e-07		0	0	2		0	0	1
COQ2	EAs	p.Leu138Arg	4	84200258	.	A	C	E	FALSE	p.Leu138Arg	c.413T>G	413	missense	1	170804	0	5.86e-06		1	12446	0	8.03471e-05	2.03421e-06	0.000447583		6.45566e-09	4.13801e-12	2.00331e-07		10	0	322		0	0	1
COQ2	Eur	p.Leu138Arg	4	84200258	.	A	C	E	FALSE	p.Leu138Arg	c.413T>G	413	missense	1	170804	0	5.86e-06		0	76714	0	0	0	4.8085e-05		0	0	2.31216e-09		0	0	1		0	0	0
COQ2	Fin	p.Leu138Arg	4	84200258	.	A	C	E	FALSE	p.Leu138Arg	c.413T>G	413	missense	1	170804	0	5.86e-06		0	19270	0	0	0	0.000191413		0	0	3.66389e-08		0	0	0		0	0	0
COQ2	Lat	p.Leu138Arg	4	84200258	.	A	C	E	FALSE	p.Leu138Arg	c.413T>G	413	missense	1	170804	0	5.86e-06		0	19892	0	0	0	0.000185428		0	0	3.43836e-08		0	0	21		0	0	1
COQ2	Oth	p.Leu138Arg	4	84200258	.	A	C	E	FALSE	p.Leu138Arg	c.413T>G	413	missense	1	170804	0	5.86e-06		0	4066	0	0	0	0.000906839		0	0	8.22357e-07		0	0	0		0	0	0
COQ2	SAs	p.Leu138Arg	4	84200258	.	A	C	E	FALSE	p.Leu138Arg	c.413T>G	413	missense	1	170804	0	5.86e-06		0	19748	0	0	0	0.00018678		0	0	3.48868e-08		0	0	63		0	0	0
COQ2	Afr	p.Pro142Ala	4	84200247	.	G	C	E G	FALSE	p.Pro142Ala	c.424C>G	424	missense	1	30958	0	3.23e-05		0	8718	0	0	0	0.000423044		0	0	1.78966e-07		0	0	212		0	0	7
COQ2	Ash	p.Pro142Ala	4	84200247	.	G	C	E G	FALSE	p.Pro142Ala	c.424C>G	424	missense	1	30958	0	3.23e-05		0	302	0	0	0	0.0121405		0	0	0.000147393		0	0	1473		0	0	756
COQ2	EAs	p.Pro142Ala	4	84200247	.	G	C	E G	FALSE	p.Pro142Ala	c.424C>G	424	missense	1	30958	0	3.23e-05		0	1622	0	0	0	0.00227169		0	0	5.16059e-06		0	0	8320		0	0	30
COQ2	Eur	p.Pro142Ala	4	84200247	.	G	C	E G	FALSE	p.Pro142Ala	c.424C>G	424	missense	1	30958	0	3.23e-05		0	15008	0	0	0	0.000245764		0	0	6.03999e-08		0	0	44		0	0	11
COQ2	Fin	p.Pro142Ala	4	84200247	.	G	C	E G	FALSE	p.Pro142Ala	c.424C>G	424	missense	1	30958	0	3.23e-05		0	3490	0	0	0	0.00105643		0	0	1.11604e-06		0	0	6		0	0	0
COQ2	Lat	p.Pro142Ala	4	84200247	.	G	C	E G	FALSE	p.Pro142Ala	c.424C>G	424	missense	1	30958	0	3.23e-05		0	838	0	0	0	0.00439233		0	0	1.92926e-05		0	0	12231		0	0	1089
COQ2	Oth	p.Pro142Ala	4	84200247	.	G	C	E G	FALSE	p.Pro142Ala	c.424C>G	424	missense	1	30958	0	3.23e-05		1	980	0	0.00102041	2.58342e-05	0.00567211		1.04123e-06	6.67404e-10	3.21728e-05		0	0	0		0	0	0
COQ2	SAs	p.Pro142Ala	4	84200247	.	G	C	E G	FALSE	p.Pro142Ala	c.424C>G	424	missense	1	30958	0	3.23e-05		0	0	0		0	0			0	0		0	0	0		0	0	0
COQ2	Afr	p.Cys143Arg	4	84200244	rs760507800	A	G	E	FALSE	p.Cys143Arg	c.427T>C	427	missense	2	198430	0	1.01e-05		0	12054	0	0	0	0.000305983		0	0	9.36254e-08		0	0	111		0	0	3
COQ2	Ash	p.Cys143Arg	4	84200244	rs760507800	A	G	E	FALSE	p.Cys143Arg	c.427T>C	427	missense	2	198430	0	1.01e-05		0	8836	0	0	0	0.000417396		0	0	1.74219e-07		0	0	1		0	0	0
COQ2	EAs	p.Cys143Arg	4	84200244	rs760507800	A	G	E	FALSE	p.Cys143Arg	c.427T>C	427	missense	2	198430	0	1.01e-05		0	14388	0	0	0	0.000256353		0	0	6.57168e-08		0	0	105		0	0	0
COQ2	Eur	p.Cys143Arg	4	84200244	rs760507800	A	G	E	FALSE	p.Cys143Arg	c.427T>C	427	missense	2	198430	0	1.01e-05		2	87586	0	2.28347e-05	2.7654e-06	8.24843e-05		5.21424e-10	7.64744e-12	6.80366e-09		0	0	4		0	0	1
COQ2	Fin	p.Cys143Arg	4	84200244	rs760507800	A	G	E	FALSE	p.Cys143Arg	c.427T>C	427	missense	2	198430	0	1.01e-05		0	20266	0	0	0	0.000182007		0	0	3.31264e-08		0	0	0		0	0	0
COQ2	Lat	p.Cys143Arg	4	84200244	rs760507800	A	G	E	FALSE	p.Cys143Arg	c.427T>C	427	missense	2	198430	0	1.01e-05		0	26336	0	0	0	0.00014006		0	0	1.96168e-08		0	0	12		0	0	1
COQ2	Oth	p.Cys143Arg	4	84200244	rs760507800	A	G	E	FALSE	p.Cys143Arg	c.427T>C	427	missense	2	198430	0	1.01e-05		0	4606	0	0	0	0.000800565		0	0	6.40904e-07		0	0	0		0	0	0
COQ2	SAs	p.Cys143Arg	4	84200244	rs760507800	A	G	E	FALSE	p.Cys143Arg	c.427T>C	427	missense	2	198430	0	1.01e-05		0	24358	0	0	0	0.000151433		0	0	2.29319e-08		0	0	41		0	0	0
COQ2	Afr	p.Ser146Asn	4	84200234	rs121918233	C	T	E G	TRUE	p.Ser146Asn	c.437G>A	437	missense	4	239392	0	1.67e-05		0	21300	0	0	0	0.000173172		0	0	2.99885e-08		0	0	35		0	0	1
COQ2	Ash	p.Ser146Asn	4	84200234	rs121918233	C	T	E G	TRUE	p.Ser146Asn	c.437G>A	437	missense	4	239392	0	1.67e-05		0	9338	0	0	0	0.000394962		0	0	1.55995e-07		0	0	1		0	0	0
COQ2	EAs	p.Ser146Asn	4	84200234	rs121918233	C	T	E G	TRUE	p.Ser146Asn	c.437G>A	437	missense	4	239392	0	1.67e-05		0	16578	0	0	0	0.000222492		0	0	4.95026e-08		0	0	79		0	0	0
COQ2	Eur	p.Ser146Asn	4	84200234	rs121918233	C	T	E G	TRUE	p.Ser146Asn	c.437G>A	437	missense	4	239392	0	1.67e-05		4	107234	0	3.73016e-05	1.01635e-05	9.55041e-05		1.39141e-09	1.03297e-10	9.12104e-09		1	0	6		0	0	1
COQ2	Fin	p.Ser146Asn	4	84200234	rs121918233	C	T	E G	TRUE	p.Ser146Asn	c.437G>A	437	missense	4	239392	0	1.67e-05		0	24140	0	0	0	0.0001528		0	0	2.33479e-08		0	0	0		0	0	0
COQ2	Lat	p.Ser146Asn	4	84200234	rs121918233	C	T	E G	TRUE	p.Ser146Asn	c.437G>A	437	missense	4	239392	0	1.67e-05		0	29132	0	0	0	0.000126618		0	0	1.60322e-08		0	0	10		0	0	0
COQ2	Oth	p.Ser146Asn	4	84200234	rs121918233	C	T	E G	TRUE	p.Ser146Asn	c.437G>A	437	missense	4	239392	0	1.67e-05		0	5812	0	0	0	0.000634499		0	0	4.02589e-07		0	0	0		0	0	0
COQ2	SAs	p.Ser146Asn	4	84200234	rs121918233	C	T	E G	TRUE	p.Ser146Asn	c.437G>A	437	missense	4	239392	0	1.67e-05		0	25858	0	0	0	0.000142649		0	0	2.03487e-08		0	0	37		0	0	0
COQ2	Afr	p.Gly168Arg	4	84200169	.	C	T	G	FALSE	p.Gly168Arg	c.502G>A	502	missense	1	30982	0	3.23e-05		1	8734	0	0.000114495	2.89876e-06	0.000637759		1.31091e-08	8.40281e-12	4.06736e-07		15	0	482		0	0	16
COQ2	Ash	p.Gly168Arg	4	84200169	.	C	T	G	FALSE	p.Gly168Arg	c.502G>A	502	missense	1	30982	0	3.23e-05		0	302	0	0	0	0.0121405		0	0	0.000147393		0	0	1473		0	0	756
COQ2	EAs	p.Gly168Arg	4	84200169	.	C	T	G	FALSE	p.Gly168Arg	c.502G>A	502	missense	1	30982	0	3.23e-05		0	1622	0	0	0	0.00227169		0	0	5.16059e-06		0	0	8320		0	0	30
COQ2	Eur	p.Gly168Arg	4	84200169	.	C	T	G	FALSE	p.Gly168Arg	c.502G>A	502	missense	1	30982	0	3.23e-05		0	15012	0	0	0	0.000245699		0	0	6.03678e-08		0	0	44		0	0	11
COQ2	Fin	p.Gly168Arg	4	84200169	.	C	T	G	FALSE	p.Gly168Arg	c.502G>A	502	missense	1	30982	0	3.23e-05		0	3492	0	0	0	0.00105582		0	0	1.11476e-06		0	0	6		0	0	0
COQ2	Lat	p.Gly168Arg	4	84200169	.	C	T	G	FALSE	p.Gly168Arg	c.502G>A	502	missense	1	30982	0	3.23e-05		0	838	0	0	0	0.00439233		0	0	1.92926e-05		0	0	12231		0	0	1089
COQ2	Oth	p.Gly168Arg	4	84200169	.	C	T	G	FALSE	p.Gly168Arg	c.502G>A	502	missense	1	30982	0	3.23e-05		0	982	0	0	0	0.00374945		0	0	1.40584e-05		0	0	0		0	0	0
COQ2	SAs	p.Gly168Arg	4	84200169	.	C	T	G	FALSE	p.Gly168Arg	c.502G>A	502	missense	1	30982	0	3.23e-05		0	0	0		0	0			0	0		0	0	0		0	0	0
COQ2	Afr	p.Arg173Gly	4	84200154	rs758103492	G	C	E	FALSE	p.Arg173Gly	c.517C>G	517	missense	1	238052	0	4.2e-06		0	14558	0	0	0	0.00025336		0	0	6.41912e-08		0	0	76		0	0	2
COQ2	Ash	p.Arg173Gly	4	84200154	rs758103492	G	C	E	FALSE	p.Arg173Gly	c.517C>G	517	missense	1	238052	0	4.2e-06		0	9642	0	0	0	0.000382511		0	0	1.46315e-07		0	0	1		0	0	0
COQ2	EAs	p.Arg173Gly	4	84200154	rs758103492	G	C	E	FALSE	p.Arg173Gly	c.517C>G	517	missense	1	238052	0	4.2e-06		0	16808	0	0	0	0.000219448		0	0	4.81572e-08		0	0	77		0	0	0
COQ2	Eur	p.Arg173Gly	4	84200154	rs758103492	G	C	E	FALSE	p.Arg173Gly	c.517C>G	517	missense	1	238052	0	4.2e-06		0	108168	0	0	0	3.41027e-05		0	0	1.16299e-09		0	0	0		0	0	0
COQ2	Fin	p.Arg173Gly	4	84200154	rs758103492	G	C	E	FALSE	p.Arg173Gly	c.517C>G	517	missense	1	238052	0	4.2e-06		0	22052	0	0	0	0.000167267		0	0	2.79782e-08		0	0	0		0	0	0
COQ2	Lat	p.Arg173Gly	4	84200154	rs758103492	G	C	E	FALSE	p.Arg173Gly	c.517C>G	517	missense	1	238052	0	4.2e-06		0	32232	0	0	0	0.000114441		0	0	1.30968e-08		0	0	8		0	0	0
COQ2	Oth	p.Arg173Gly	4	84200154	rs758103492	G	C	E	FALSE	p.Arg173Gly	c.517C>G	517	missense	1	238052	0	4.2e-06		0	5316	0	0	0	0.000693679		0	0	4.81191e-07		0	0	0		0	0	0
COQ2	SAs	p.Arg173Gly	4	84200154	rs758103492	G	C	E	FALSE	p.Arg173Gly	c.517C>G	517	missense	1	238052	0	4.2e-06		1	29276	0	3.41577e-05	8.64797e-07	0.0001903		1.16675e-09	7.47874e-13	3.62139e-08		2	0	66		0	0	0
COQ2	Afr	p.Arg173His	4	84200153	rs752363398	C	T	E G	FALSE	p.Arg173His	c.518G>A	518	missense	20	269552	0	7.42e-05		0	23354	0	0	0	0.000157942		0	0	2.49458e-08		0	0	29		0	0	1
COQ2	Ash	p.Arg173His	4	84200153	rs752363398	C	T	E G	FALSE	p.Arg173His	c.518G>A	518	missense	20	269552	0	7.42e-05		13	9958	0	0.00130548	0.000695292	0.00223138		1.70429e-06	4.83431e-07	4.97906e-06		17	4	49		8	2	25
COQ2	EAs	p.Arg173His	4	84200153	rs752363398	C	T	E G	FALSE	p.Arg173His	c.518G>A	518	missense	20	269552	0	7.42e-05		1	18464	0	5.41594e-05	1.3712e-06	0.00030172		2.93325e-09	1.88018e-12	9.10348e-08		4	0	146		0	0	0
COQ2	Eur	p.Arg173His	4	84200153	rs752363398	C	T	E G	FALSE	p.Arg173His	c.518G>A	518	missense	20	269552	0	7.42e-05		1	123394	0	8.10412e-06	2.05179e-07	4.51524e-05		6.56768e-11	4.20982e-14	2.03874e-09		0	0	1		0	0	0
COQ2	Fin	p.Arg173His	4	84200153	rs752363398	C	T	E G	FALSE	p.Arg173His	c.518G>A	518	missense	20	269552	0	7.42e-05		0	25570	0	0	0	0.000144256		0	0	2.08097e-08		0	0	0		0	0	0
COQ2	Lat	p.Arg173His	4	84200153	rs752363398	C	T	E G	FALSE	p.Arg173His	c.518G>A	518	missense	20	269552	0	7.42e-05		3	33134	0	9.05414e-05	1.86722e-05	0.000264577		8.19775e-09	3.48651e-10	7.00012e-08		5	0	44		0	0	3
COQ2	Oth	p.Arg173His	4	84200153	rs752363398	C	T	E G	FALSE	p.Arg173His	c.518G>A	518	missense	20	269552	0	7.42e-05		1	6302	0	0.00015868	4.01742e-06	0.000883787		2.51793e-08	1.61396e-11	7.81079e-07		0	0	0		0	0	0
COQ2	SAs	p.Arg173His	4	84200153	rs752363398	C	T	E G	FALSE	p.Arg173His	c.518G>A	518	missense	20	269552	0	7.42e-05		1	29376	0	3.40414e-05	8.61853e-07	0.000189652		1.15882e-09	7.42791e-13	3.59678e-08		2	0	65		0	0	0
COQ2	Afr	p.Asp181Gly	4	84200129	.	T	C	E	FALSE	p.Asp181Gly	c.542A>G	542	missense	1	236916	0	4.22e-06		0	14580	0	0	0	0.000252978		0	0	6.39976e-08		0	0	75		0	0	2
COQ2	Ash	p.Asp181Gly	4	84200129	.	T	C	E	FALSE	p.Asp181Gly	c.542A>G	542	missense	1	236916	0	4.22e-06		0	9624	0	0	0	0.000383227		0	0	1.46863e-07		0	0	1		0	0	0
COQ2	EAs	p.Asp181Gly	4	84200129	.	T	C	E	FALSE	p.Asp181Gly	c.542A>G	542	missense	1	236916	0	4.22e-06		0	16648	0	0	0	0.000221556		0	0	4.90872e-08		0	0	79		0	0	0
COQ2	Eur	p.Asp181Gly	4	84200129	.	T	C	E	FALSE	p.Asp181Gly	c.542A>G	542	missense	1	236916	0	4.22e-06		0	108338	0	0	0	3.40491e-05		0	0	1.15934e-09		0	0	0		0	0	0
COQ2	Fin	p.Asp181Gly	4	84200129	.	T	C	E	FALSE	p.Asp181Gly	c.542A>G	542	missense	1	236916	0	4.22e-06		0	22092	0	0	0	0.000166964		0	0	2.7877e-08		0	0	0		0	0	0
COQ2	Lat	p.Asp181Gly	4	84200129	.	T	C	E	FALSE	p.Asp181Gly	c.542A>G	542	missense	1	236916	0	4.22e-06		0	31412	0	0	0	0.000117428		0	0	1.37894e-08		0	0	8		0	0	0
COQ2	Oth	p.Asp181Gly	4	84200129	.	T	C	E	FALSE	p.Asp181Gly	c.542A>G	542	missense	1	236916	0	4.22e-06		0	5246	0	0	0	0.000702932		0	0	4.94114e-07		0	0	0		0	0	0
COQ2	SAs	p.Asp181Gly	4	84200129	.	T	C	E	FALSE	p.Asp181Gly	c.542A>G	542	missense	1	236916	0	4.22e-06		1	28976	0	3.45113e-05	8.73751e-07	0.00019227		1.19103e-09	7.6344e-13	3.69676e-08		2	0	67		0	0	0
COQ2	Afr	p.Met182CysfsTer18	4	84200126	rs777343041	AT	A	E	FALSE	p.Met182CysfsTer18	c.544delA	544	frameshift	1	235992	0	4.24e-06		0	14512	0	0	0	0.000254163		0	0	6.45987e-08		0	0	76		0	0	2
COQ2	Ash	p.Met182CysfsTer18	4	84200126	rs777343041	AT	A	E	FALSE	p.Met182CysfsTer18	c.544delA	544	frameshift	1	235992	0	4.24e-06		0	9598	0	0	0	0.000384264		0	0	1.47659e-07		0	0	1		0	0	0
COQ2	EAs	p.Met182CysfsTer18	4	84200126	rs777343041	AT	A	E	FALSE	p.Met182CysfsTer18	c.544delA	544	frameshift	1	235992	0	4.24e-06		0	16578	0	0	0	0.000222492		0	0	4.95026e-08		0	0	79		0	0	0
COQ2	Eur	p.Met182CysfsTer18	4	84200126	rs777343041	AT	A	E	FALSE	p.Met182CysfsTer18	c.544delA	544	frameshift	1	235992	0	4.24e-06		0	108130	0	0	0	3.41146e-05		0	0	1.16381e-09		0	0	0		0	0	0
COQ2	Fin	p.Met182CysfsTer18	4	84200126	rs777343041	AT	A	E	FALSE	p.Met182CysfsTer18	c.544delA	544	frameshift	1	235992	0	4.24e-06		0	22096	0	0	0	0.000166934		0	0	2.78669e-08		0	0	0		0	0	0
COQ2	Lat	p.Met182CysfsTer18	4	84200126	rs777343041	AT	A	E	FALSE	p.Met182CysfsTer18	c.544delA	544	frameshift	1	235992	0	4.24e-06		0	31164	0	0	0	0.000118363		0	0	1.40098e-08		0	0	8		0	0	0
COQ2	Oth	p.Met182CysfsTer18	4	84200126	rs777343041	AT	A	E	FALSE	p.Met182CysfsTer18	c.544delA	544	frameshift	1	235992	0	4.24e-06		0	5202	0	0	0	0.000708876		0	0	5.02505e-07		0	0	0		0	0	0
COQ2	SAs	p.Met182CysfsTer18	4	84200126	rs777343041	AT	A	E	FALSE	p.Met182CysfsTer18	c.544delA	544	frameshift	1	235992	0	4.24e-06		1	28712	0	3.48286e-05	8.81785e-07	0.000194037		1.21303e-09	7.77544e-13	3.76505e-08		2	0	68		0	0	0
COQ2	Afr	p.Lys190Ter	4	84200103	rs753752213	T	A	E	FALSE	p.Lys190Ter	c.568A>T	568	stop gained	1	212734	0	4.7e-06		0	13094	0	0	0	0.000281683		0	0	7.93454e-08		0	0	94		0	0	3
COQ2	Ash	p.Lys190Ter	4	84200103	rs753752213	T	A	E	FALSE	p.Lys190Ter	c.568A>T	568	stop gained	1	212734	0	4.7e-06		0	8832	0	0	0	0.000417585		0	0	1.74377e-07		0	0	1		0	0	0
COQ2	EAs	p.Lys190Ter	4	84200103	rs753752213	T	A	E	FALSE	p.Lys190Ter	c.568A>T	568	stop gained	1	212734	0	4.7e-06		0	14616	0	0	0	0.000252355		0	0	6.36828e-08		0	0	102		0	0	0
COQ2	Eur	p.Lys190Ter	4	84200103	rs753752213	T	A	E	FALSE	p.Lys190Ter	c.568A>T	568	stop gained	1	212734	0	4.7e-06		1	100342	0	9.96592e-06	2.52315e-07	5.55253e-05		9.93195e-11	6.36629e-14	3.08306e-09		0	0	2		0	0	0
COQ2	Fin	p.Lys190Ter	4	84200103	rs753752213	T	A	E	FALSE	p.Lys190Ter	c.568A>T	568	stop gained	1	212734	0	4.7e-06		0	21624	0	0	0	0.000170577		0	0	2.90966e-08		0	0	0		0	0	0
COQ2	Lat	p.Lys190Ter	4	84200103	rs753752213	T	A	E	FALSE	p.Lys190Ter	c.568A>T	568	stop gained	1	212734	0	4.7e-06		0	25384	0	0	0	0.000145312		0	0	2.11157e-08		0	0	13		0	0	1
COQ2	Oth	p.Lys190Ter	4	84200103	rs753752213	T	A	E	FALSE	p.Lys190Ter	c.568A>T	568	stop gained	1	212734	0	4.7e-06		0	4630	0	0	0	0.000796417		0	0	6.3428e-07		0	0	0		0	0	0
COQ2	SAs	p.Lys190Ter	4	84200103	rs753752213	T	A	E	FALSE	p.Lys190Ter	c.568A>T	568	stop gained	1	212734	0	4.7e-06		0	24212	0	0	0	0.000152346		0	0	2.32093e-08		0	0	42		0	0	0
COQ2	Afr	p.Thr194Arg	4	84194760	.	G	C	E	FALSE	p.Thr194Arg	c.581C>G	581	missense	1	245436	0	4.07e-06		0	15256	0	0	0	0.000241769		0	0	5.84524e-08		0	0	69		0	0	2
COQ2	Ash	p.Thr194Arg	4	84194760	.	G	C	E	FALSE	p.Thr194Arg	c.581C>G	581	missense	1	245436	0	4.07e-06		0	9838	0	0	0	0.000374892		0	0	1.40544e-07		0	0	1		0	0	0
COQ2	EAs	p.Thr194Arg	4	84194760	.	G	C	E	FALSE	p.Thr194Arg	c.581C>G	581	missense	1	245436	0	4.07e-06		0	17156	0	0	0	0.000214997		0	0	4.62236e-08		0	0	74		0	0	0
COQ2	Eur	p.Thr194Arg	4	84194760	.	G	C	E	FALSE	p.Thr194Arg	c.581C>G	581	missense	1	245436	0	4.07e-06		1	111418	0	8.97521e-06	2.27233e-07	5.00056e-05		8.05544e-11	5.16347e-14	2.50056e-09		0	0	1		0	0	0
COQ2	Fin	p.Thr194Arg	4	84194760	.	G	C	E	FALSE	p.Thr194Arg	c.581C>G	581	missense	1	245436	0	4.07e-06		0	22288	0	0	0	0.000165496		0	0	2.73889e-08		0	0	0		0	0	0
COQ2	Lat	p.Thr194Arg	4	84194760	.	G	C	E	FALSE	p.Thr194Arg	c.581C>G	581	missense	1	245436	0	4.07e-06		0	33434	0	0	0	0.000110327		0	0	1.21721e-08		0	0	7		0	0	0
COQ2	Oth	p.Thr194Arg	4	84194760	.	G	C	E	FALSE	p.Thr194Arg	c.581C>G	581	missense	1	245436	0	4.07e-06		0	5466	0	0	0	0.00067465		0	0	4.55152e-07		0	0	0		0	0	0
COQ2	SAs	p.Thr194Arg	4	84194760	.	G	C	E	FALSE	p.Thr194Arg	c.581C>G	581	missense	1	245436	0	4.07e-06		0	30580	0	0	0	0.000120623		0	0	1.455e-08		0	0	26		0	0	0
COQ2	Afr	p.Arg197Cys	4	84194752	rs765970358	G	A	E	FALSE	p.Arg197Cys	c.589C>T	589	missense	5	245216	0	2.04e-05		0	15256	0	0	0	0.000241769		0	0	5.84524e-08		0	0	69		0	0	2
COQ2	Ash	p.Arg197Cys	4	84194752	rs765970358	G	A	E	FALSE	p.Arg197Cys	c.589C>T	589	missense	5	245216	0	2.04e-05		0	9836	0	0	0	0.000374968		0	0	1.40601e-07		0	0	1		0	0	0
COQ2	EAs	p.Arg197Cys	4	84194752	rs765970358	G	A	E	FALSE	p.Arg197Cys	c.589C>T	589	missense	5	245216	0	2.04e-05		0	17194	0	0	0	0.000214522		0	0	4.60195e-08		0	0	74		0	0	0
COQ2	Eur	p.Arg197Cys	4	84194752	rs765970358	G	A	E	FALSE	p.Arg197Cys	c.589C>T	589	missense	5	245216	0	2.04e-05		2	111308	0	1.79682e-05	2.17603e-06	6.49057e-05		3.22855e-10	4.73513e-12	4.21274e-09		0	0	3		0	0	0
COQ2	Fin	p.Arg197Cys	4	84194752	rs765970358	G	A	E	FALSE	p.Arg197Cys	c.589C>T	589	missense	5	245216	0	2.04e-05		0	22292	0	0	0	0.000165466		0	0	2.73791e-08		0	0	0		0	0	0
COQ2	Lat	p.Arg197Cys	4	84194752	rs765970358	G	A	E	FALSE	p.Arg197Cys	c.589C>T	589	missense	5	245216	0	2.04e-05		2	33364	0	5.99449e-05	7.25968e-06	0.000216524		3.59339e-09	5.2703e-11	4.68828e-08		2	0	29		0	0	2
COQ2	Oth	p.Arg197Cys	4	84194752	rs765970358	G	A	E	FALSE	p.Arg197Cys	c.589C>T	589	missense	5	245216	0	2.04e-05		0	5460	0	0	0	0.000675391		0	0	4.56153e-07		0	0	0		0	0	0
COQ2	SAs	p.Arg197Cys	4	84194752	rs765970358	G	A	E	FALSE	p.Arg197Cys	c.589C>T	589	missense	5	245216	0	2.04e-05		1	30506	0	3.27804e-05	8.29928e-07	0.000182627		1.07456e-09	6.88781e-13	3.33527e-08		1	0	60		0	0	0
COQ2	Afr	p.Arg197His	4	84194751	rs121918231	C	T	E	TRUE	p.Arg197His	c.590G>A	590	missense	2	245744	0	8.14e-06		0	15272	0	0	0	0.000241516		0	0	5.833e-08		0	0	69		0	0	2
COQ2	Ash	p.Arg197His	4	84194751	rs121918231	C	T	E	TRUE	p.Arg197His	c.590G>A	590	missense	2	245744	0	8.14e-06		0	9840	0	0	0	0.000374816		0	0	1.40487e-07		0	0	1		0	0	0
COQ2	EAs	p.Arg197His	4	84194751	rs121918231	C	T	E	TRUE	p.Arg197His	c.590G>A	590	missense	2	245744	0	8.14e-06		1	17222	0	5.80653e-05	1.47008e-06	0.000323476		3.37158e-09	2.16115e-12	1.04637e-07		5	0	168		0	0	0
COQ2	Eur	p.Arg197His	4	84194751	rs121918231	C	T	E	TRUE	p.Arg197His	c.590G>A	590	missense	2	245744	0	8.14e-06		1	111452	0	8.97247e-06	2.27163e-07	4.99904e-05		8.05053e-11	5.16032e-14	2.49904e-09		0	0	1		0	0	0
COQ2	Fin	p.Arg197His	4	84194751	rs121918231	C	T	E	TRUE	p.Arg197His	c.590G>A	590	missense	2	245744	0	8.14e-06		0	22298	0	0	0	0.000165422		0	0	2.73644e-08		0	0	0		0	0	0
COQ2	Lat	p.Arg197His	4	84194751	rs121918231	C	T	E	TRUE	p.Arg197His	c.590G>A	590	missense	2	245744	0	8.14e-06		0	33522	0	0	0	0.000110037		0	0	1.21082e-08		0	0	7		0	0	0
COQ2	Oth	p.Arg197His	4	84194751	rs121918231	C	T	E	TRUE	p.Arg197His	c.590G>A	590	missense	2	245744	0	8.14e-06		0	5466	0	0	0	0.00067465		0	0	4.55152e-07		0	0	0		0	0	0
COQ2	SAs	p.Arg197His	4	84194751	rs121918231	C	T	E	TRUE	p.Arg197His	c.590G>A	590	missense	2	245744	0	8.14e-06		0	30672	0	0	0	0.000120261		0	0	1.44628e-08		0	0	26		0	0	0
COQ2	Afr	p.Ile199Thr	4	84194745	.	A	G	G	FALSE	p.Ile199Thr	c.596T>C	596	missense	1	30966	0	3.23e-05		0	8728	0	0	0	0.00042256		0	0	1.78557e-07		0	0	211		0	0	7
COQ2	Ash	p.Ile199Thr	4	84194745	.	A	G	G	FALSE	p.Ile199Thr	c.596T>C	596	missense	1	30966	0	3.23e-05		0	302	0	0	0	0.0121405		0	0	0.000147393		0	0	1473		0	0	756
COQ2	EAs	p.Ile199Thr	4	84194745	.	A	G	G	FALSE	p.Ile199Thr	c.596T>C	596	missense	1	30966	0	3.23e-05		1	1620	0	0.000617284	1.56282e-05	0.00343444		3.81039e-07	2.44239e-10	1.17954e-05		614	0	19017		2	0	69
COQ2	Eur	p.Ile199Thr	4	84194745	.	A	G	G	FALSE	p.Ile199Thr	c.596T>C	596	missense	1	30966	0	3.23e-05		0	15004	0	0	0	0.00024583		0	0	6.04321e-08		0	0	44		0	0	11
COQ2	Fin	p.Ile199Thr	4	84194745	.	A	G	G	FALSE	p.Ile199Thr	c.596T>C	596	missense	1	30966	0	3.23e-05		0	3492	0	0	0	0.00105582		0	0	1.11476e-06		0	0	6		0	0	0
COQ2	Lat	p.Ile199Thr	4	84194745	.	A	G	G	FALSE	p.Ile199Thr	c.596T>C	596	missense	1	30966	0	3.23e-05		0	838	0	0	0	0.00439233		0	0	1.92926e-05		0	0	12231		0	0	1089
COQ2	Oth	p.Ile199Thr	4	84194745	.	A	G	G	FALSE	p.Ile199Thr	c.596T>C	596	missense	1	30966	0	3.23e-05		0	982	0	0	0	0.00374945		0	0	1.40584e-05		0	0	0		0	0	0
COQ2	SAs	p.Ile199Thr	4	84194745	.	A	G	G	FALSE	p.Ile199Thr	c.596T>C	596	missense	1	30966	0	3.23e-05		0	0	0		0	0			0	0		0	0	0		0	0	0
COQ2	Afr	p.Leu221Pro	4	84194679	rs778440756	A	G	E	FALSE	p.Leu221Pro	c.662T>C	662	missense	2	245730	0	8.14e-06		2	15272	0	0.000130959	1.58601e-05	0.000472987		1.71502e-08	2.51542e-10	2.23716e-07		20	0	265		0	0	9
COQ2	Ash	p.Leu221Pro	4	84194679	rs778440756	A	G	E	FALSE	p.Leu221Pro	c.662T>C	662	missense	2	245730	0	8.14e-06		0	9842	0	0	0	0.00037474		0	0	1.4043e-07		0	0	1		0	0	0
COQ2	EAs	p.Leu221Pro	4	84194679	rs778440756	A	G	E	FALSE	p.Leu221Pro	c.662T>C	662	missense	2	245730	0	8.14e-06		0	17226	0	0	0	0.000214123		0	0	4.58487e-08		0	0	73		0	0	0
COQ2	Eur	p.Leu221Pro	4	84194679	rs778440756	A	G	E	FALSE	p.Leu221Pro	c.662T>C	662	missense	2	245730	0	8.14e-06		0	111330	0	0	0	3.31341e-05		0	0	1.09787e-09		0	0	0		0	0	0
COQ2	Fin	p.Leu221Pro	4	84194679	rs778440756	A	G	E	FALSE	p.Leu221Pro	c.662T>C	662	missense	2	245730	0	8.14e-06		0	22300	0	0	0	0.000165407		0	0	2.73594e-08		0	0	0		0	0	0
COQ2	Lat	p.Leu221Pro	4	84194679	rs778440756	A	G	E	FALSE	p.Leu221Pro	c.662T>C	662	missense	2	245730	0	8.14e-06		0	33526	0	0	0	0.000110024		0	0	1.21054e-08		0	0	7		0	0	0
COQ2	Oth	p.Leu221Pro	4	84194679	rs778440756	A	G	E	FALSE	p.Leu221Pro	c.662T>C	662	missense	2	245730	0	8.14e-06		0	5470	0	0	0	0.000674156		0	0	4.54487e-07		0	0	0		0	0	0
COQ2	SAs	p.Leu221Pro	4	84194679	rs778440756	A	G	E	FALSE	p.Leu221Pro	c.662T>C	662	missense	2	245730	0	8.14e-06		0	30764	0	0	0	0.000119902		0	0	1.43764e-08		0	0	26		0	0	0
COQ2	Afr	p.Asn228Ser	4	84194658	rs121918232	T	C	E G	TRUE	p.Asn228Ser	c.683A>G	683	missense	32	276228	0	0.0001158		1	23990	0	4.1684e-05	1.05535e-06	0.000232226		1.73756e-09	1.11376e-12	5.39291e-08		2	0	63		0	0	2
COQ2	Ash	p.Asn228Ser	4	84194658	rs121918232	T	C	E G	TRUE	p.Asn228Ser	c.683A>G	683	missense	32	276228	0	0.0001158		0	10134	0	0	0	0.000363944		0	0	1.32455e-07		0	0	1		0	0	0
COQ2	EAs	p.Asn228Ser	4	84194658	rs121918232	T	C	E G	TRUE	p.Asn228Ser	c.683A>G	683	missense	32	276228	0	0.0001158		0	18810	0	0	0	0.000196093		0	0	3.84526e-08		0	0	61		0	0	0
COQ2	Eur	p.Asn228Ser	4	84194658	rs121918232	T	C	E G	TRUE	p.Asn228Ser	c.683A>G	683	missense	32	276228	0	0.0001158		30	126254	0	0.000237616	0.000160324	0.000339195		5.64615e-08	2.57039e-08	1.15053e-07		41	18	84		11	5	22
COQ2	Fin	p.Asn228Ser	4	84194658	rs121918232	T	C	E G	TRUE	p.Asn228Ser	c.683A>G	683	missense	32	276228	0	0.0001158		0	25784	0	0	0	0.000143058		0	0	2.04657e-08		0	0	0		0	0	0
COQ2	Lat	p.Asn228Ser	4	84194658	rs121918232	T	C	E G	TRUE	p.Asn228Ser	c.683A>G	683	missense	32	276228	0	0.0001158		1	34214	0	2.92278e-05	7.39984e-07	0.000162836		8.54264e-10	5.47576e-13	2.65156e-08		0	0	16		0	0	1
COQ2	Oth	p.Asn228Ser	4	84194658	rs121918232	T	C	E G	TRUE	p.Asn228Ser	c.683A>G	683	missense	32	276228	0	0.0001158		0	6444	0	0	0	0.000572288		0	0	3.27514e-07		0	0	0		0	0	0
COQ2	SAs	p.Asn228Ser	4	84194658	rs121918232	T	C	E G	TRUE	p.Asn228Ser	c.683A>G	683	missense	32	276228	0	0.0001158		0	30598	0	0	0	0.000120552		0	0	1.45328e-08		0	0	26		0	0	0
COQ2	Afr	p.Tyr230His	4	84194653	.	A	G	E	FALSE	p.Tyr230His	c.688T>C	688	missense	1	244538	0	4.09e-06		0	15250	0	0	0	0.000241864		0	0	5.84984e-08		0	0	69		0	0	2
COQ2	Ash	p.Tyr230His	4	84194653	.	A	G	E	FALSE	p.Tyr230His	c.688T>C	688	missense	1	244538	0	4.09e-06		0	9818	0	0	0	0.000375656		0	0	1.41117e-07		0	0	1		0	0	0
COQ2	EAs	p.Tyr230His	4	84194653	.	A	G	E	FALSE	p.Tyr230His	c.688T>C	688	missense	1	244538	0	4.09e-06		0	17122	0	0	0	0.000215424		0	0	4.64073e-08		0	0	74		0	0	0
COQ2	Eur	p.Tyr230His	4	84194653	.	A	G	E	FALSE	p.Tyr230His	c.688T>C	688	missense	1	244538	0	4.09e-06		1	111076	0	9.00284e-06	2.27932e-07	5.01596e-05		8.10512e-11	5.19531e-14	2.51599e-09		0	0	1		0	0	0
COQ2	Fin	p.Tyr230His	4	84194653	.	A	G	E	FALSE	p.Tyr230His	c.688T>C	688	missense	1	244538	0	4.09e-06		0	22282	0	0	0	0.000165541		0	0	2.74037e-08		0	0	0		0	0	0
COQ2	Lat	p.Tyr230His	4	84194653	.	A	G	E	FALSE	p.Tyr230His	c.688T>C	688	missense	1	244538	0	4.09e-06		0	33172	0	0	0	0.000111198		0	0	1.23651e-08		0	0	7		0	0	0
COQ2	Oth	p.Tyr230His	4	84194653	.	A	G	E	FALSE	p.Tyr230His	c.688T>C	688	missense	1	244538	0	4.09e-06		0	5454	0	0	0	0.000676134		0	0	4.57157e-07		0	0	0		0	0	0
COQ2	SAs	p.Tyr230His	4	84194653	.	A	G	E	FALSE	p.Tyr230His	c.688T>C	688	missense	1	244538	0	4.09e-06		0	30364	0	0	0	0.000121481		0	0	1.47577e-08		0	0	26		0	0	0
COQ2	Afr	c.692+2delT	4	84194646	.	TA	T	E	FALSE		c.692+2delT	692	splice donor	1	242684	0	4.12e-06		0	15220	0	0	0	0.000242341		0	0	5.87292e-08		0	0	69		0	0	2
COQ2	Ash	c.692+2delT	4	84194646	.	TA	T	E	FALSE		c.692+2delT	692	splice donor	1	242684	0	4.12e-06		0	9758	0	0	0	0.000377965		0	0	1.42858e-07		0	0	1		0	0	0
COQ2	EAs	c.692+2delT	4	84194646	.	TA	T	E	FALSE		c.692+2delT	692	splice donor	1	242684	0	4.12e-06		0	17000	0	0	0	0.000216969		0	0	4.70757e-08		0	0	75		0	0	0
COQ2	Eur	c.692+2delT	4	84194646	.	TA	T	E	FALSE		c.692+2delT	692	splice donor	1	242684	0	4.12e-06		0	110636	0	0	0	3.33419e-05		0	0	1.11168e-09		0	0	0		0	0	0
COQ2	Fin	c.692+2delT	4	84194646	.	TA	T	E	FALSE		c.692+2delT	692	splice donor	1	242684	0	4.12e-06		0	22260	0	0	0	0.000165704		0	0	2.74579e-08		0	0	0		0	0	0
COQ2	Lat	c.692+2delT	4	84194646	.	TA	T	E	FALSE		c.692+2delT	692	splice donor	1	242684	0	4.12e-06		0	32616	0	0	0	0.000113094		0	0	1.27902e-08		0	0	8		0	0	0
COQ2	Oth	c.692+2delT	4	84194646	.	TA	T	E	FALSE		c.692+2delT	692	splice donor	1	242684	0	4.12e-06		1	5412	0	0.000184775	4.67808e-06	0.00102906		3.41416e-08	2.18844e-11	1.05897e-06		0	0	0		0	0	0
COQ2	SAs	c.692+2delT	4	84194646	.	TA	T	E	FALSE		c.692+2delT	692	splice donor	1	242684	0	4.12e-06		0	29782	0	0	0	0.000123855		0	0	1.53401e-08		0	0	27		0	0	0
COQ2	Afr	c.693-2A>G	4	84193327	rs769463299	T	C	E	FALSE		c.693-2A>G	693	splice acceptor	1	231042	0	4.33e-06		0	14216	0	0	0	0.000259454		0	0	6.73165e-08		0	0	79		0	0	2
COQ2	Afr	c.693-1G>A	4	84193326	.	C	T	E	FALSE		c.693-1G>A	693	splice acceptor	1	233342	0	4.29e-06		0	14294	0	0	0	0.000258039		0	0	6.65839e-08		0	0	78		0	0	2
COQ2	Afr	c.693-4_693delTCAGT	4	84193324	rs748990158	TACTGA	T	E	FALSE		c.693-4_693delTCAGT	693	splice acceptor	2	234908	0	8.51e-06		0	14398	0	0	0	0.000256175		0	0	6.56256e-08		0	0	77		0	0	2
COQ2	Ash	c.693-2A>G	4	84193327	rs769463299	T	C	E	FALSE		c.693-2A>G	693	splice acceptor	1	231042	0	4.33e-06		0	9428	0	0	0	0.000391192		0	0	1.53031e-07		0	0	1		0	0	0
COQ2	Ash	c.693-1G>A	4	84193326	.	C	T	E	FALSE		c.693-1G>A	693	splice acceptor	1	233342	0	4.29e-06		0	9504	0	0	0	0.000388064		0	0	1.50594e-07		0	0	1		0	0	0
COQ2	Ash	c.693-4_693delTCAGT	4	84193324	rs748990158	TACTGA	T	E	FALSE		c.693-4_693delTCAGT	693	splice acceptor	2	234908	0	8.51e-06		0	9538	0	0	0	0.000386681		0	0	1.49522e-07		0	0	1		0	0	0
COQ2	EAs	c.693-2A>G	4	84193327	rs769463299	T	C	E	FALSE		c.693-2A>G	693	splice acceptor	1	231042	0	4.33e-06		0	16372	0	0	0	0.000225291		0	0	5.0756e-08		0	0	81		0	0	0
COQ2	EAs	c.693-1G>A	4	84193326	.	C	T	E	FALSE		c.693-1G>A	693	splice acceptor	1	233342	0	4.29e-06		0	16552	0	0	0	0.000222841		0	0	4.96582e-08		0	0	80		0	0	0
COQ2	EAs	c.693-4_693delTCAGT	4	84193324	rs748990158	TACTGA	T	E	FALSE		c.693-4_693delTCAGT	693	splice acceptor	2	234908	0	8.51e-06		0	16662	0	0	0	0.00022137		0	0	4.90048e-08		0	0	79		0	0	0
COQ2	Eur	c.693-2A>G	4	84193327	rs769463299	T	C	E	FALSE		c.693-2A>G	693	splice acceptor	1	231042	0	4.33e-06		1	105184	0	9.50715e-06	2.407e-07	5.29693e-05		9.03859e-11	5.79366e-14	2.80575e-09		0	0	2		0	0	0
COQ2	Eur	c.693-1G>A	4	84193326	.	C	T	E	FALSE		c.693-1G>A	693	splice acceptor	1	233342	0	4.29e-06		0	105900	0	0	0	3.4833e-05		0	0	1.21334e-09		0	0	0		0	0	0
COQ2	Eur	c.693-4_693delTCAGT	4	84193324	rs748990158	TACTGA	T	E	FALSE		c.693-4_693delTCAGT	693	splice acceptor	2	234908	0	8.51e-06		2	106644	0	1.8754e-05	2.2712e-06	6.77442e-05		3.51712e-10	5.15836e-12	4.58927e-09		0	0	3		0	0	0
COQ2	Fin	c.693-2A>G	4	84193327	rs769463299	T	C	E	FALSE		c.693-2A>G	693	splice acceptor	1	231042	0	4.33e-06		0	21852	0	0	0	0.000168798		0	0	2.84927e-08		0	0	0		0	0	0
COQ2	Fin	c.693-1G>A	4	84193326	.	C	T	E	FALSE		c.693-1G>A	693	splice acceptor	1	233342	0	4.29e-06		0	21908	0	0	0	0.000168366		0	0	2.83472e-08		0	0	0		0	0	0
COQ2	Fin	c.693-4_693delTCAGT	4	84193324	rs748990158	TACTGA	T	E	FALSE		c.693-4_693delTCAGT	693	splice acceptor	2	234908	0	8.51e-06		0	21954	0	0	0	0.000168014		0	0	2.82286e-08		0	0	0		0	0	0
COQ2	Lat	c.693-2A>G	4	84193327	rs769463299	T	C	E	FALSE		c.693-2A>G	693	splice acceptor	1	231042	0	4.33e-06		0	31016	0	0	0	0.000118928		0	0	1.41438e-08		0	0	8		0	0	0
COQ2	Lat	c.693-1G>A	4	84193326	.	C	T	E	FALSE		c.693-1G>A	693	splice acceptor	1	233342	0	4.29e-06		0	31670	0	0	0	0.000116472		0	0	1.35657e-08		0	0	8		0	0	0
COQ2	Lat	c.693-4_693delTCAGT	4	84193324	rs748990158	TACTGA	T	E	FALSE		c.693-4_693delTCAGT	693	splice acceptor	2	234908	0	8.51e-06		0	31920	0	0	0	0.00011556		0	0	1.3354e-08		0	0	8		0	0	0
COQ2	Oth	c.693-2A>G	4	84193327	rs769463299	T	C	E	FALSE		c.693-2A>G	693	splice acceptor	1	231042	0	4.33e-06		0	5168	0	0	0	0.000713538		0	0	5.09136e-07		0	0	0		0	0	0
COQ2	Oth	c.693-1G>A	4	84193326	.	C	T	E	FALSE		c.693-1G>A	693	splice acceptor	1	233342	0	4.29e-06		0	5228	0	0	0	0.000705352		0	0	4.97521e-07		0	0	0		0	0	0
COQ2	Oth	c.693-4_693delTCAGT	4	84193324	rs748990158	TACTGA	T	E	FALSE		c.693-4_693delTCAGT	693	splice acceptor	2	234908	0	8.51e-06		0	5264	0	0	0	0.000700529		0	0	4.90742e-07		0	0	0		0	0	0
COQ2	SAs	c.693-2A>G	4	84193327	rs769463299	T	C	E	FALSE		c.693-2A>G	693	splice acceptor	1	231042	0	4.33e-06		0	27806	0	0	0	0.000132656		0	0	1.75976e-08		0	0	32		0	0	0
COQ2	SAs	c.693-1G>A	4	84193326	.	C	T	E	FALSE		c.693-1G>A	693	splice acceptor	1	233342	0	4.29e-06		1	28286	0	3.53532e-05	8.95065e-07	0.000196959		1.24985e-09	8.01141e-13	3.8793e-08		2	0	70		0	0	0
COQ2	SAs	c.693-4_693delTCAGT	4	84193324	rs748990158	TACTGA	T	E	FALSE		c.693-4_693delTCAGT	693	splice acceptor	2	234908	0	8.51e-06		0	28528	0	0	0	0.000129299		0	0	1.67182e-08		0	0	30		0	0	0
COQ2	Afr	p.Leu234ArgfsTer14	4	84193316	.	CA	C	E	TRUE	p.Leu234ArgfsTer14	c.701delT	701	frameshift	1	238436	0	4.19e-06		0	14628	0	0	0	0.000252148		0	0	6.35784e-08		0	0	75		0	0	2
COQ2	Ash	p.Leu234ArgfsTer14	4	84193316	.	CA	C	E	TRUE	p.Leu234ArgfsTer14	c.701delT	701	frameshift	1	238436	0	4.19e-06		0	9648	0	0	0	0.000382273		0	0	1.46133e-07		0	0	1		0	0	0
COQ2	EAs	p.Leu234ArgfsTer14	4	84193316	.	CA	C	E	TRUE	p.Leu234ArgfsTer14	c.701delT	701	frameshift	1	238436	0	4.19e-06		0	16878	0	0	0	0.000218538		0	0	4.77587e-08		0	0	77		0	0	0
COQ2	Eur	p.Leu234ArgfsTer14	4	84193316	.	CA	C	E	TRUE	p.Leu234ArgfsTer14	c.701delT	701	frameshift	1	238436	0	4.19e-06		1	108122	0	9.24881e-06	2.3416e-07	5.153e-05		8.55405e-11	5.48307e-14	2.65534e-09		0	0	1		0	0	0
COQ2	Fin	p.Leu234ArgfsTer14	4	84193316	.	CA	C	E	TRUE	p.Leu234ArgfsTer14	c.701delT	701	frameshift	1	238436	0	4.19e-06		0	22068	0	0	0	0.000167146		0	0	2.79377e-08		0	0	0		0	0	0
COQ2	Lat	p.Leu234ArgfsTer14	4	84193316	.	CA	C	E	TRUE	p.Leu234ArgfsTer14	c.701delT	701	frameshift	1	238436	0	4.19e-06		0	32580	0	0	0	0.000113219		0	0	1.28185e-08		0	0	8		0	0	0
COQ2	Oth	p.Leu234ArgfsTer14	4	84193316	.	CA	C	E	TRUE	p.Leu234ArgfsTer14	c.701delT	701	frameshift	1	238436	0	4.19e-06		0	5324	0	0	0	0.000692637		0	0	4.79747e-07		0	0	0		0	0	0
COQ2	SAs	p.Leu234ArgfsTer14	4	84193316	.	CA	C	E	TRUE	p.Leu234ArgfsTer14	c.701delT	701	frameshift	1	238436	0	4.19e-06		0	29188	0	0	0	0.000126375		0	0	1.59708e-08		0	0	29		0	0	0
COQ2	Afr	p.Leu241Arg	4	84193296	rs765374946	A	C	E	FALSE	p.Leu241Arg	c.722T>G	722	missense	1	243170	0	4.11e-06		0	15032	0	0	0	0.000245372		0	0	6.02073e-08		0	0	71		0	0	2
COQ2	Ash	p.Leu241Arg	4	84193296	rs765374946	A	C	E	FALSE	p.Leu241Arg	c.722T>G	722	missense	1	243170	0	4.11e-06		0	9766	0	0	0	0.000377655		0	0	1.42624e-07		0	0	1		0	0	0
COQ2	EAs	p.Leu241Arg	4	84193296	rs765374946	A	C	E	FALSE	p.Leu241Arg	c.722T>G	722	missense	1	243170	0	4.11e-06		0	17112	0	0	0	0.000215549		0	0	4.64616e-08		0	0	74		0	0	0
COQ2	Eur	p.Leu241Arg	4	84193296	rs765374946	A	C	E	FALSE	p.Leu241Arg	c.722T>G	722	missense	1	243170	0	4.11e-06		1	110426	0	9.05584e-06	2.29274e-07	5.04549e-05		8.20082e-11	5.25665e-14	2.54569e-09		0	0	1		0	0	0
COQ2	Fin	p.Leu241Arg	4	84193296	rs765374946	A	C	E	FALSE	p.Leu241Arg	c.722T>G	722	missense	1	243170	0	4.11e-06		0	22232	0	0	0	0.000165913		0	0	2.75271e-08		0	0	0		0	0	0
COQ2	Lat	p.Leu241Arg	4	84193296	rs765374946	A	C	E	FALSE	p.Leu241Arg	c.722T>G	722	missense	1	243170	0	4.11e-06		0	33144	0	0	0	0.000111292		0	0	1.2386e-08		0	0	7		0	0	0
COQ2	Oth	p.Leu241Arg	4	84193296	rs765374946	A	C	E	FALSE	p.Leu241Arg	c.722T>G	722	missense	1	243170	0	4.11e-06		0	5408	0	0	0	0.000681883		0	0	4.64964e-07		0	0	0		0	0	0
COQ2	SAs	p.Leu241Arg	4	84193296	rs765374946	A	C	E	FALSE	p.Leu241Arg	c.722T>G	722	missense	1	243170	0	4.11e-06		0	30050	0	0	0	0.000122751		0	0	1.50677e-08		0	0	27		0	0	0
COQ2	Afr	p.Tyr245Cys	4	84193284	.	T	C	E	FALSE	p.Tyr245Cys	c.734A>G	734	missense	1	243656	0	4.1e-06		0	15102	0	0	0	0.000244234		0	0	5.96505e-08		0	0	70		0	0	2
COQ2	Ash	p.Tyr245Cys	4	84193284	.	T	C	E	FALSE	p.Tyr245Cys	c.734A>G	734	missense	1	243656	0	4.1e-06		0	9784	0	0	0	0.000376961		0	0	1.42099e-07		0	0	1		0	0	0
COQ2	EAs	p.Tyr245Cys	4	84193284	.	T	C	E	FALSE	p.Tyr245Cys	c.734A>G	734	missense	1	243656	0	4.1e-06		0	17136	0	0	0	0.000215248		0	0	4.63315e-08		0	0	74		0	0	0
COQ2	Eur	p.Tyr245Cys	4	84193284	.	T	C	E	FALSE	p.Tyr245Cys	c.734A>G	734	missense	1	243656	0	4.1e-06		0	110674	0	0	0	3.33305e-05		0	0	1.11092e-09		0	0	0		0	0	0
COQ2	Fin	p.Tyr245Cys	4	84193284	.	T	C	E	FALSE	p.Tyr245Cys	c.734A>G	734	missense	1	243656	0	4.1e-06		0	22238	0	0	0	0.000165868		0	0	2.75122e-08		0	0	0		0	0	0
COQ2	Lat	p.Tyr245Cys	4	84193284	.	T	C	E	FALSE	p.Tyr245Cys	c.734A>G	734	missense	1	243656	0	4.1e-06		1	33148	0	3.01677e-05	7.63781e-07	0.000168072		9.10092e-10	5.83361e-13	2.82483e-08		0	0	17		0	0	1
COQ2	Oth	p.Tyr245Cys	4	84193284	.	T	C	E	FALSE	p.Tyr245Cys	c.734A>G	734	missense	1	243656	0	4.1e-06		0	5424	0	0	0	0.000679872		0	0	4.62226e-07		0	0	0		0	0	0
COQ2	SAs	p.Tyr245Cys	4	84193284	.	T	C	E	FALSE	p.Tyr245Cys	c.734A>G	734	missense	1	243656	0	4.1e-06		0	30150	0	0	0	0.000122343		0	0	1.49679e-08		0	0	27		0	0	0
COQ2	Afr	p.Pro255Arg	4	84193254	rs762231381	G	C	E	FALSE	p.Pro255Arg	c.764C>G	764	missense	7	242180	0	2.89e-05		0	15026	0	0	0	0.00024547		0	0	6.02553e-08		0	0	71		0	0	2
COQ2	Ash	p.Pro255Arg	4	84193254	rs762231381	G	C	E	FALSE	p.Pro255Arg	c.764C>G	764	missense	7	242180	0	2.89e-05		0	9756	0	0	0	0.000378042		0	0	1.42916e-07		0	0	1		0	0	0
COQ2	EAs	p.Pro255Arg	4	84193254	rs762231381	G	C	E	FALSE	p.Pro255Arg	c.764C>G	764	missense	7	242180	0	2.89e-05		0	17030	0	0	0	0.000216587		0	0	4.691e-08		0	0	75		0	0	0
COQ2	Eur	p.Pro255Arg	4	84193254	rs762231381	G	C	E	FALSE	p.Pro255Arg	c.764C>G	764	missense	7	242180	0	2.89e-05		7	110254	0	6.34898e-05	2.55265e-05	0.000130809		4.03095e-09	6.51605e-10	1.71109e-08		2	0	12		0	0	3
COQ2	Fin	p.Pro255Arg	4	84193254	rs762231381	G	C	E	FALSE	p.Pro255Arg	c.764C>G	764	missense	7	242180	0	2.89e-05		0	22218	0	0	0	0.000166017		0	0	2.75618e-08		0	0	0		0	0	0
COQ2	Lat	p.Pro255Arg	4	84193254	rs762231381	G	C	E	FALSE	p.Pro255Arg	c.764C>G	764	missense	7	242180	0	2.89e-05		0	32782	0	0	0	0.000112521		0	0	1.2661e-08		0	0	8		0	0	0
COQ2	Oth	p.Pro255Arg	4	84193254	rs762231381	G	C	E	FALSE	p.Pro255Arg	c.764C>G	764	missense	7	242180	0	2.89e-05		0	5388	0	0	0	0.000684413		0	0	4.68421e-07		0	0	0		0	0	0
COQ2	SAs	p.Pro255Arg	4	84193254	rs762231381	G	C	E	FALSE	p.Pro255Arg	c.764C>G	764	missense	7	242180	0	2.89e-05		0	29726	0	0	0	0.000124088		0	0	1.53979e-08		0	0	28		0	0	0
COQ2	Afr	p.Gln256Glu	4	84193252	.	G	C	E	FALSE	p.Gln256Glu	c.766C>G	766	missense	1	242110	0	4.13e-06		0	15034	0	0	0	0.000245339		0	0	6.01912e-08		0	0	71		0	0	2
COQ2	Ash	p.Gln256Glu	4	84193252	.	G	C	E	FALSE	p.Gln256Glu	c.766C>G	766	missense	1	242110	0	4.13e-06		0	9748	0	0	0	0.000378353		0	0	1.43151e-07		0	0	1		0	0	0
COQ2	EAs	p.Gln256Glu	4	84193252	.	G	C	E	FALSE	p.Gln256Glu	c.766C>G	766	missense	1	242110	0	4.13e-06		0	17060	0	0	0	0.000216206		0	0	4.67452e-08		0	0	75		0	0	0
COQ2	Eur	p.Gln256Glu	4	84193252	.	G	C	E	FALSE	p.Gln256Glu	c.766C>G	766	missense	1	242110	0	4.13e-06		1	110252	0	9.07013e-06	2.29636e-07	5.05345e-05		8.22673e-11	5.27326e-14	2.55373e-09		0	0	1		0	0	0
COQ2	Fin	p.Gln256Glu	4	84193252	.	G	C	E	FALSE	p.Gln256Glu	c.766C>G	766	missense	1	242110	0	4.13e-06		0	22210	0	0	0	0.000166077		0	0	2.75816e-08		0	0	0		0	0	0
COQ2	Lat	p.Gln256Glu	4	84193252	.	G	C	E	FALSE	p.Gln256Glu	c.766C>G	766	missense	1	242110	0	4.13e-06		0	32744	0	0	0	0.000112652		0	0	1.26904e-08		0	0	8		0	0	0
COQ2	Oth	p.Gln256Glu	4	84193252	.	G	C	E	FALSE	p.Gln256Glu	c.766C>G	766	missense	1	242110	0	4.13e-06		0	5396	0	0	0	0.000683399		0	0	4.67034e-07		0	0	0		0	0	0
COQ2	SAs	p.Gln256Glu	4	84193252	.	G	C	E	FALSE	p.Gln256Glu	c.766C>G	766	missense	1	242110	0	4.13e-06		0	29666	0	0	0	0.000124339		0	0	1.54603e-08		0	0	28		0	0	0
COQ2	Afr	c.779-3_779delTAGG	4	84191145	.	GCCTA	G	E	FALSE		c.779-3_779delTAGG	779	splice acceptor	1	244706	0	4.09e-06		1	15238	0	6.56254e-05	1.66149e-06	0.000365587		4.30669e-09	2.76055e-12	1.33654e-07		5	0	158		0	0	5
COQ2	Ash	c.779-3_779delTAGG	4	84191145	.	GCCTA	G	E	FALSE		c.779-3_779delTAGG	779	splice acceptor	1	244706	0	4.09e-06		0	9812	0	0	0	0.000375885		0	0	1.4129e-07		0	0	1		0	0	0
COQ2	EAs	c.779-3_779delTAGG	4	84191145	.	GCCTA	G	E	FALSE		c.779-3_779delTAGG	779	splice acceptor	1	244706	0	4.09e-06		0	17138	0	0	0	0.000215222		0	0	4.63207e-08		0	0	74		0	0	0
COQ2	Eur	c.779-3_779delTAGG	4	84191145	.	GCCTA	G	E	FALSE		c.779-3_779delTAGG	779	splice acceptor	1	244706	0	4.09e-06		0	111092	0	0	0	3.32051e-05		0	0	1.10258e-09		0	0	0		0	0	0
COQ2	Fin	c.779-3_779delTAGG	4	84191145	.	GCCTA	G	E	FALSE		c.779-3_779delTAGG	779	splice acceptor	1	244706	0	4.09e-06		0	22272	0	0	0	0.000165615		0	0	2.74283e-08		0	0	0		0	0	0
COQ2	Lat	c.779-3_779delTAGG	4	84191145	.	GCCTA	G	E	FALSE		c.779-3_779delTAGG	779	splice acceptor	1	244706	0	4.09e-06		0	33184	0	0	0	0.000111158		0	0	1.23562e-08		0	0	7		0	0	0
COQ2	Oth	c.779-3_779delTAGG	4	84191145	.	GCCTA	G	E	FALSE		c.779-3_779delTAGG	779	splice acceptor	1	244706	0	4.09e-06		0	5442	0	0	0	0.000677624		0	0	4.59174e-07		0	0	0		0	0	0
COQ2	SAs	c.779-3_779delTAGG	4	84191145	.	GCCTA	G	E	FALSE		c.779-3_779delTAGG	779	splice acceptor	1	244706	0	4.09e-06		0	30528	0	0	0	0.000120829		0	0	1.45996e-08		0	0	26		0	0	0
COQ2	Afr	p.Gly266Val	4	84191128	.	C	A	G	FALSE	p.Gly266Val	c.797G>T	797	missense	2	30960	0	6.46e-05		1	8720	0	0.000114679	2.90341e-06	0.000638782		1.31512e-08	8.42981e-12	4.08043e-07		15	0	483		0	0	16
COQ2	Ash	p.Gly266Val	4	84191128	.	C	A	G	FALSE	p.Gly266Val	c.797G>T	797	missense	2	30960	0	6.46e-05		0	302	0	0	0	0.0121405		0	0	0.000147393		0	0	1473		0	0	756
COQ2	EAs	p.Gly266Val	4	84191128	.	C	A	G	FALSE	p.Gly266Val	c.797G>T	797	missense	2	30960	0	6.46e-05		0	1618	0	0	0	0.0022773		0	0	5.18611e-06		0	0	8361		0	0	30
COQ2	Eur	p.Gly266Val	4	84191128	.	C	A	G	FALSE	p.Gly266Val	c.797G>T	797	missense	2	30960	0	6.46e-05		1	15008	0	6.66311e-05	1.68695e-06	0.000371188		4.43971e-09	2.84581e-12	1.37781e-07		3	0	100		0	0	27
COQ2	Fin	p.Gly266Val	4	84191128	.	C	A	G	FALSE	p.Gly266Val	c.797G>T	797	missense	2	30960	0	6.46e-05		0	3492	0	0	0	0.00105582		0	0	1.11476e-06		0	0	6		0	0	0
COQ2	Lat	p.Gly266Val	4	84191128	.	C	A	G	FALSE	p.Gly266Val	c.797G>T	797	missense	2	30960	0	6.46e-05		0	838	0	0	0	0.00439233		0	0	1.92926e-05		0	0	12231		0	0	1089
COQ2	Oth	p.Gly266Val	4	84191128	.	C	A	G	FALSE	p.Gly266Val	c.797G>T	797	missense	2	30960	0	6.46e-05		0	982	0	0	0	0.00374945		0	0	1.40584e-05		0	0	0		0	0	0
COQ2	SAs	p.Gly266Val	4	84191128	.	C	A	G	FALSE	p.Gly266Val	c.797G>T	797	missense	2	30960	0	6.46e-05		0	0	0		0	0			0	0		0	0	0		0	0	0
COQ2	Afr	p.Gly276Cys	4	84191099	rs553681443	C	A	E G	FALSE	p.Gly276Cys	c.826G>T	826	missense	6	276650	0	2.17e-05		6	24000	0	0.00025	9.17509e-05	0.000544065		6.25e-08	8.41824e-09	2.96006e-07		74	9	351		2	0	12
COQ2	Ash	p.Gly276Cys	4	84191099	rs553681443	C	A	E G	FALSE	p.Gly276Cys	c.826G>T	826	missense	6	276650	0	2.17e-05		0	10142	0	0	0	0.000363657		0	0	1.32246e-07		0	0	1		0	0	0
COQ2	EAs	p.Gly276Cys	4	84191099	rs553681443	C	A	E G	FALSE	p.Gly276Cys	c.826G>T	826	missense	6	276650	0	2.17e-05		0	18828	0	0	0	0.000195906		0	0	3.83792e-08		0	0	61		0	0	0
COQ2	Eur	p.Gly276Cys	4	84191099	rs553681443	C	A	E G	FALSE	p.Gly276Cys	c.826G>T	826	missense	6	276650	0	2.17e-05		0	126420	0	0	0	2.91791e-05		0	0	8.51422e-10		0	0	0		0	0	0
COQ2	Fin	p.Gly276Cys	4	84191099	rs553681443	C	A	E G	FALSE	p.Gly276Cys	c.826G>T	826	missense	6	276650	0	2.17e-05		0	25786	0	0	0	0.000143047		0	0	2.04625e-08		0	0	0		0	0	0
COQ2	Lat	p.Gly276Cys	4	84191099	rs553681443	C	A	E G	FALSE	p.Gly276Cys	c.826G>T	826	missense	6	276650	0	2.17e-05		0	34294	0	0	0	0.000107561		0	0	1.15693e-08		0	0	7		0	0	0
COQ2	Oth	p.Gly276Cys	4	84191099	rs553681443	C	A	E G	FALSE	p.Gly276Cys	c.826G>T	826	missense	6	276650	0	2.17e-05		0	6448	0	0	0	0.000571933		0	0	3.27107e-07		0	0	0		0	0	0
COQ2	SAs	p.Gly276Cys	4	84191099	rs553681443	C	A	E G	FALSE	p.Gly276Cys	c.826G>T	826	missense	6	276650	0	2.17e-05		0	30732	0	0	0	0.000120027		0	0	1.44064e-08		0	0	26		0	0	0
COQ2	Afr	p.Pro285Arg	4	84191071	.	G	C	E	FALSE	p.Pro285Arg	c.854C>G	854	missense	1	245642	0	4.07e-06		0	15250	0	0	0	0.000241864		0	0	5.84984e-08		0	0	69		0	0	2
COQ2	Ash	p.Pro285Arg	4	84191071	.	G	C	E	FALSE	p.Pro285Arg	c.854C>G	854	missense	1	245642	0	4.07e-06		0	9842	0	0	0	0.00037474		0	0	1.4043e-07		0	0	1		0	0	0
COQ2	EAs	p.Pro285Arg	4	84191071	.	G	C	E	FALSE	p.Pro285Arg	c.854C>G	854	missense	1	245642	0	4.07e-06		0	17214	0	0	0	0.000214272		0	0	4.59126e-08		0	0	74		0	0	0
COQ2	Eur	p.Pro285Arg	4	84191071	.	G	C	E	FALSE	p.Pro285Arg	c.854C>G	854	missense	1	245642	0	4.07e-06		1	111468	0	8.97118e-06	2.27131e-07	4.99832e-05		8.04822e-11	5.15884e-14	2.49832e-09		0	0	1		0	0	0
COQ2	Fin	p.Pro285Arg	4	84191071	.	G	C	E	FALSE	p.Pro285Arg	c.854C>G	854	missense	1	245642	0	4.07e-06		0	22292	0	0	0	0.000165466		0	0	2.73791e-08		0	0	0		0	0	0
COQ2	Lat	p.Pro285Arg	4	84191071	.	G	C	E	FALSE	p.Pro285Arg	c.854C>G	854	missense	1	245642	0	4.07e-06		0	33390	0	0	0	0.000110472		0	0	1.22042e-08		0	0	7		0	0	0
COQ2	Oth	p.Pro285Arg	4	84191071	.	G	C	E	FALSE	p.Pro285Arg	c.854C>G	854	missense	1	245642	0	4.07e-06		0	5462	0	0	0	0.000675144		0	0	4.55819e-07		0	0	0		0	0	0
COQ2	SAs	p.Pro285Arg	4	84191071	.	G	C	E	FALSE	p.Pro285Arg	c.854C>G	854	missense	1	245642	0	4.07e-06		0	30724	0	0	0	0.000120058		0	0	1.44139e-08		0	0	26		0	0	0
COQ2	Afr	p.Leu286IlefsTer9	4	84191065	rs754737972	TAAAG	T	E	FALSE	p.Leu286IlefsTer9	c.856_859delCTTT	856	frameshift	1	245644	0	4.07e-06		0	15250	0	0	0	0.000241864		0	0	5.84984e-08		0	0	69		0	0	2
COQ2	Ash	p.Leu286IlefsTer9	4	84191065	rs754737972	TAAAG	T	E	FALSE	p.Leu286IlefsTer9	c.856_859delCTTT	856	frameshift	1	245644	0	4.07e-06		0	9844	0	0	0	0.000374664		0	0	1.40373e-07		0	0	1		0	0	0
COQ2	EAs	p.Leu286IlefsTer9	4	84191065	rs754737972	TAAAG	T	E	FALSE	p.Leu286IlefsTer9	c.856_859delCTTT	856	frameshift	1	245644	0	4.07e-06		0	17210	0	0	0	0.000214322		0	0	4.5934e-08		0	0	74		0	0	0
COQ2	Eur	p.Leu286IlefsTer9	4	84191065	rs754737972	TAAAG	T	E	FALSE	p.Leu286IlefsTer9	c.856_859delCTTT	856	frameshift	1	245644	0	4.07e-06		1	111490	0	8.96941e-06	2.27086e-07	4.99734e-05		8.04504e-11	5.1568e-14	2.49734e-09		0	0	1		0	0	0
COQ2	Fin	p.Leu286IlefsTer9	4	84191065	rs754737972	TAAAG	T	E	FALSE	p.Leu286IlefsTer9	c.856_859delCTTT	856	frameshift	1	245644	0	4.07e-06		0	22290	0	0	0	0.000165481		0	0	2.7384e-08		0	0	0		0	0	0
COQ2	Lat	p.Leu286IlefsTer9	4	84191065	rs754737972	TAAAG	T	E	FALSE	p.Leu286IlefsTer9	c.856_859delCTTT	856	frameshift	1	245644	0	4.07e-06		0	33372	0	0	0	0.000110532		0	0	1.22173e-08		0	0	7		0	0	0
COQ2	Oth	p.Leu286IlefsTer9	4	84191065	rs754737972	TAAAG	T	E	FALSE	p.Leu286IlefsTer9	c.856_859delCTTT	856	frameshift	1	245644	0	4.07e-06		0	5464	0	0	0	0.000674897		0	0	4.55485e-07		0	0	0		0	0	0
COQ2	SAs	p.Leu286IlefsTer9	4	84191065	rs754737972	TAAAG	T	E	FALSE	p.Leu286IlefsTer9	c.856_859delCTTT	856	frameshift	1	245644	0	4.07e-06		0	30724	0	0	0	0.000120058		0	0	1.44139e-08		0	0	26		0	0	0
COQ2	Afr	p.Leu286Pro	4	84191068	.	A	G	E	FALSE	p.Leu286Pro	c.857T>C	857	missense	1	245752	0	4.07e-06		0	15262	0	0	0	0.000241674		0	0	5.84065e-08		0	0	69		0	0	2
COQ2	Ash	p.Leu286Pro	4	84191068	.	A	G	E	FALSE	p.Leu286Pro	c.857T>C	857	missense	1	245752	0	4.07e-06		0	9846	0	0	0	0.000374587		0	0	1.40316e-07		0	0	1		0	0	0
COQ2	EAs	p.Leu286Pro	4	84191068	.	A	G	E	FALSE	p.Leu286Pro	c.857T>C	857	missense	1	245752	0	4.07e-06		0	17220	0	0	0	0.000214198		0	0	4.58807e-08		0	0	73		0	0	0
COQ2	Eur	p.Leu286Pro	4	84191068	.	A	G	E	FALSE	p.Leu286Pro	c.857T>C	857	missense	1	245752	0	4.07e-06		0	111534	0	0	0	3.30735e-05		0	0	1.09386e-09		0	0	0		0	0	0
COQ2	Fin	p.Leu286Pro	4	84191068	.	A	G	E	FALSE	p.Leu286Pro	c.857T>C	857	missense	1	245752	0	4.07e-06		0	22290	0	0	0	0.000165481		0	0	2.7384e-08		0	0	0		0	0	0
COQ2	Lat	p.Leu286Pro	4	84191068	.	A	G	E	FALSE	p.Leu286Pro	c.857T>C	857	missense	1	245752	0	4.07e-06		0	33398	0	0	0	0.000110446		0	0	1.21983e-08		0	0	7		0	0	0
COQ2	Oth	p.Leu286Pro	4	84191068	.	A	G	E	FALSE	p.Leu286Pro	c.857T>C	857	missense	1	245752	0	4.07e-06		0	5464	0	0	0	0.000674897		0	0	4.55485e-07		0	0	0		0	0	0
COQ2	SAs	p.Leu286Pro	4	84191068	.	A	G	E	FALSE	p.Leu286Pro	c.857T>C	857	missense	1	245752	0	4.07e-06		1	30738	0	3.2533e-05	8.23664e-07	0.000181249		1.0584e-09	6.78423e-13	3.28512e-08		1	0	59		0	0	0
COQ2	Afr	p.Tyr287PhefsTer11	4	84191065	rs754737972	TAA	T	E	FALSE	p.Tyr287PhefsTer11	c.858_859delTT	858	frameshift	4	245644	0	1.63e-05		0	15250	0	0	0	0.000241864		0	0	5.84984e-08		0	0	69		0	0	2
COQ2	Ash	p.Tyr287PhefsTer11	4	84191065	rs754737972	TAA	T	E	FALSE	p.Tyr287PhefsTer11	c.858_859delTT	858	frameshift	4	245644	0	1.63e-05		0	9844	0	0	0	0.000374664		0	0	1.40373e-07		0	0	1		0	0	0
COQ2	EAs	p.Tyr287PhefsTer11	4	84191065	rs754737972	TAA	T	E	FALSE	p.Tyr287PhefsTer11	c.858_859delTT	858	frameshift	4	245644	0	1.63e-05		0	17210	0	0	0	0.000214322		0	0	4.5934e-08		0	0	74		0	0	0
COQ2	Eur	p.Tyr287PhefsTer11	4	84191065	rs754737972	TAA	T	E	FALSE	p.Tyr287PhefsTer11	c.858_859delTT	858	frameshift	4	245644	0	1.63e-05		4	111490	0	3.58777e-05	9.77554e-06	9.18585e-05		1.28721e-09	9.55611e-11	8.43798e-09		0	0	6		0	0	1
COQ2	Fin	p.Tyr287PhefsTer11	4	84191065	rs754737972	TAA	T	E	FALSE	p.Tyr287PhefsTer11	c.858_859delTT	858	frameshift	4	245644	0	1.63e-05		0	22290	0	0	0	0.000165481		0	0	2.7384e-08		0	0	0		0	0	0
COQ2	Lat	p.Tyr287PhefsTer11	4	84191065	rs754737972	TAA	T	E	FALSE	p.Tyr287PhefsTer11	c.858_859delTT	858	frameshift	4	245644	0	1.63e-05		0	33372	0	0	0	0.000110532		0	0	1.22173e-08		0	0	7		0	0	0
COQ2	Oth	p.Tyr287PhefsTer11	4	84191065	rs754737972	TAA	T	E	FALSE	p.Tyr287PhefsTer11	c.858_859delTT	858	frameshift	4	245644	0	1.63e-05		0	5464	0	0	0	0.000674897		0	0	4.55485e-07		0	0	0		0	0	0
COQ2	SAs	p.Tyr287PhefsTer11	4	84191065	rs754737972	TAA	T	E	FALSE	p.Tyr287PhefsTer11	c.858_859delTT	858	frameshift	4	245644	0	1.63e-05		0	30724	0	0	0	0.000120058		0	0	1.44139e-08		0	0	26		0	0	0
COQ2	Afr	p.Tyr297Cys	4	84191035	rs121918230	T	C	E	TRUE	p.Tyr297Cys	c.890A>G	890	missense	1	243406	0	4.11e-06		0	15090	0	0	0	0.000244429		0	0	5.97454e-08		0	0	70		0	0	2
COQ2	Ash	p.Tyr297Cys	4	84191035	rs121918230	T	C	E	TRUE	p.Tyr297Cys	c.890A>G	890	missense	1	243406	0	4.11e-06		0	9818	0	0	0	0.000375656		0	0	1.41117e-07		0	0	1		0	0	0
COQ2	EAs	p.Tyr297Cys	4	84191035	rs121918230	T	C	E	TRUE	p.Tyr297Cys	c.890A>G	890	missense	1	243406	0	4.11e-06		0	16996	0	0	0	0.00021702		0	0	4.70979e-08		0	0	75		0	0	0
COQ2	Eur	p.Tyr297Cys	4	84191035	rs121918230	T	C	E	TRUE	p.Tyr297Cys	c.890A>G	890	missense	1	243406	0	4.11e-06		0	110916	0	0	0	3.32578e-05		0	0	1.10608e-09		0	0	0		0	0	0
COQ2	Fin	p.Tyr297Cys	4	84191035	rs121918230	T	C	E	TRUE	p.Tyr297Cys	c.890A>G	890	missense	1	243406	0	4.11e-06		0	22262	0	0	0	0.000165689		0	0	2.74529e-08		0	0	0		0	0	0
COQ2	Lat	p.Tyr297Cys	4	84191035	rs121918230	T	C	E	TRUE	p.Tyr297Cys	c.890A>G	890	missense	1	243406	0	4.11e-06		0	32610	0	0	0	0.000113115		0	0	1.27949e-08		0	0	8		0	0	0
COQ2	Oth	p.Tyr297Cys	4	84191035	rs121918230	T	C	E	TRUE	p.Tyr297Cys	c.890A>G	890	missense	1	243406	0	4.11e-06		0	5376	0	0	0	0.00068594		0	0	4.70514e-07		0	0	0		0	0	0
COQ2	SAs	p.Tyr297Cys	4	84191035	rs121918230	T	C	E	TRUE	p.Tyr297Cys	c.890A>G	890	missense	1	243406	0	4.11e-06		1	30338	0	3.2962e-05	8.34524e-07	0.000183638		1.08649e-09	6.96431e-13	3.37231e-08		1	0	61		0	0	0
COQ2	Afr	p.Thr299Ala	4	84191030	.	T	C	E	FALSE	p.Thr299Ala	c.895A>G	895	missense	1	236570	0	4.23e-06		0	14642	0	0	0	0.000251906		0	0	6.34569e-08		0	0	75		0	0	2
COQ2	Ash	p.Thr299Ala	4	84191030	.	T	C	E	FALSE	p.Thr299Ala	c.895A>G	895	missense	1	236570	0	4.23e-06		0	9728	0	0	0	0.00037913		0	0	1.4374e-07		0	0	1		0	0	0
COQ2	EAs	p.Thr299Ala	4	84191030	.	T	C	E	FALSE	p.Thr299Ala	c.895A>G	895	missense	1	236570	0	4.23e-06		0	16290	0	0	0	0.000226425		0	0	5.12682e-08		0	0	82		0	0	0
COQ2	Eur	p.Thr299Ala	4	84191030	.	T	C	E	FALSE	p.Thr299Ala	c.895A>G	895	missense	1	236570	0	4.23e-06		1	108890	0	9.18358e-06	2.32508e-07	5.11666e-05		8.43381e-11	5.406e-14	2.61802e-09		0	0	1		0	0	0
COQ2	Fin	p.Thr299Ala	4	84191030	.	T	C	E	FALSE	p.Thr299Ala	c.895A>G	895	missense	1	236570	0	4.23e-06		0	22176	0	0	0	0.000166332		0	0	2.76662e-08		0	0	0		0	0	0
COQ2	Lat	p.Thr299Ala	4	84191030	.	T	C	E	FALSE	p.Thr299Ala	c.895A>G	895	missense	1	236570	0	4.23e-06		0	30790	0	0	0	0.000119801		0	0	1.43522e-08		0	0	9		0	0	0
COQ2	Oth	p.Thr299Ala	4	84191030	.	T	C	E	FALSE	p.Thr299Ala	c.895A>G	895	missense	1	236570	0	4.23e-06		0	5186	0	0	0	0.000711062		0	0	5.05609e-07		0	0	0		0	0	0
COQ2	SAs	p.Thr299Ala	4	84191030	.	T	C	E	FALSE	p.Thr299Ala	c.895A>G	895	missense	1	236570	0	4.23e-06		0	28868	0	0	0	0.000127776		0	0	1.63268e-08		0	0	29		0	0	0
COQ2	Afr	p.Thr299Ile	4	84191029	.	G	A	E	FALSE	p.Thr299Ile	c.896C>T	896	missense	1	236258	0	4.23e-06		0	14610	0	0	0	0.000252458		0	0	6.37351e-08		0	0	75		0	0	2
COQ2	Ash	p.Thr299Ile	4	84191029	.	G	A	E	FALSE	p.Thr299Ile	c.896C>T	896	missense	1	236258	0	4.23e-06		0	9716	0	0	0	0.000379599		0	0	1.44095e-07		0	0	1		0	0	0
COQ2	EAs	p.Thr299Ile	4	84191029	.	G	A	E	FALSE	p.Thr299Ile	c.896C>T	896	missense	1	236258	0	4.23e-06		0	16254	0	0	0	0.000226926		0	0	5.14956e-08		0	0	83		0	0	0
COQ2	Eur	p.Thr299Ile	4	84191029	.	G	A	E	FALSE	p.Thr299Ile	c.896C>T	896	missense	1	236258	0	4.23e-06		1	108808	0	9.1905e-06	2.32683e-07	5.12051e-05		8.44653e-11	5.41415e-14	2.62196e-09		0	0	1		0	0	0
COQ2	Fin	p.Thr299Ile	4	84191029	.	G	A	E	FALSE	p.Thr299Ile	c.896C>T	896	missense	1	236258	0	4.23e-06		0	22162	0	0	0	0.000166437		0	0	2.77012e-08		0	0	0		0	0	0
COQ2	Lat	p.Thr299Ile	4	84191029	.	G	A	E	FALSE	p.Thr299Ile	c.896C>T	896	missense	1	236258	0	4.23e-06		0	30678	0	0	0	0.000120238		0	0	1.44571e-08		0	0	9		0	0	0
COQ2	Oth	p.Thr299Ile	4	84191029	.	G	A	E	FALSE	p.Thr299Ile	c.896C>T	896	missense	1	236258	0	4.23e-06		0	5174	0	0	0	0.000712711		0	0	5.07956e-07		0	0	0		0	0	0
COQ2	SAs	p.Thr299Ile	4	84191029	.	G	A	E	FALSE	p.Thr299Ile	c.896C>T	896	missense	1	236258	0	4.23e-06		0	28856	0	0	0	0.000127829		0	0	1.63403e-08		0	0	29		0	0	0
COQ2	Afr	c.912+1G>A	4	84191012	rs767624218	C	T	E	FALSE		c.912+1G>A	912	splice donor	2	210722	0	9.49e-06		0	12654	0	0	0	0.000291476		0	0	8.49585e-08		0	0	100		0	0	3
COQ2	Afr	c.912+1G>T	4	84191012	rs767624218	C	A	E	FALSE		c.912+1G>T	912	splice donor	6	210722	0	2.85e-05		0	12654	0	0	0	0.000291476		0	0	8.49585e-08		0	0	100		0	0	3
COQ2	Ash	c.912+1G>A	4	84191012	rs767624218	C	T	E	FALSE		c.912+1G>A	912	splice donor	2	210722	0	9.49e-06		0	9048	0	0	0	0.000407618		0	0	1.66152e-07		0	0	1		0	0	0
COQ2	Ash	c.912+1G>T	4	84191012	rs767624218	C	A	E	FALSE		c.912+1G>T	912	splice donor	6	210722	0	2.85e-05		0	9048	0	0	0	0.000407618		0	0	1.66152e-07		0	0	1		0	0	0
COQ2	EAs	c.912+1G>A	4	84191012	rs767624218	C	T	E	FALSE		c.912+1G>A	912	splice donor	2	210722	0	9.49e-06		0	13634	0	0	0	0.000270528		0	0	7.31855e-08		0	0	117		0	0	0
COQ2	EAs	c.912+1G>T	4	84191012	rs767624218	C	A	E	FALSE		c.912+1G>T	912	splice donor	6	210722	0	2.85e-05		0	13634	0	0	0	0.000270528		0	0	7.31855e-08		0	0	117		0	0	0
COQ2	Eur	c.912+1G>A	4	84191012	rs767624218	C	T	E	FALSE		c.912+1G>A	912	splice donor	2	210722	0	9.49e-06		0	100384	0	0	0	3.6747e-05		0	0	1.35034e-09		0	0	0		0	0	0
COQ2	Eur	c.912+1G>T	4	84191012	rs767624218	C	A	E	FALSE		c.912+1G>T	912	splice donor	6	210722	0	2.85e-05		3	100384	0	2.98852e-05	6.1631e-06	8.73348e-05		8.93128e-10	3.79838e-11	7.62738e-09		0	0	5		0	0	1
COQ2	Fin	c.912+1G>A	4	84191012	rs767624218	C	T	E	FALSE		c.912+1G>A	912	splice donor	2	210722	0	9.49e-06		0	21864	0	0	0	0.000168705		0	0	2.84614e-08		0	0	0		0	0	0
COQ2	Fin	c.912+1G>T	4	84191012	rs767624218	C	A	E	FALSE		c.912+1G>T	912	splice donor	6	210722	0	2.85e-05		3	21864	0	0.000137212	2.82973e-05	0.000400938		1.88271e-08	8.00736e-10	1.60752e-07		0	0	0		0	0	0
COQ2	Lat	c.912+1G>A	4	84191012	rs767624218	C	T	E	FALSE		c.912+1G>A	912	splice donor	2	210722	0	9.49e-06		0	24658	0	0	0	0.000149591		0	0	2.23773e-08		0	0	14		0	0	1
COQ2	Lat	c.912+1G>T	4	84191012	rs767624218	C	A	E	FALSE		c.912+1G>T	912	splice donor	6	210722	0	2.85e-05		0	24658	0	0	0	0.000149591		0	0	2.23773e-08		0	0	14		0	0	1
COQ2	Oth	c.912+1G>A	4	84191012	rs767624218	C	T	E	FALSE		c.912+1G>A	912	splice donor	2	210722	0	9.49e-06		0	4456	0	0	0	0.000827503		0	0	6.84761e-07		0	0	0		0	0	0
COQ2	Oth	c.912+1G>T	4	84191012	rs767624218	C	A	E	FALSE		c.912+1G>T	912	splice donor	6	210722	0	2.85e-05		0	4456	0	0	0	0.000827503		0	0	6.84761e-07		0	0	0		0	0	0
COQ2	SAs	c.912+1G>A	4	84191012	rs767624218	C	T	E	FALSE		c.912+1G>A	912	splice donor	2	210722	0	9.49e-06		2	24024	0	8.32501e-05	1.00821e-05	0.000300695		6.93058e-09	1.01649e-10	9.04176e-08		12	0	164		0	0	0
COQ2	SAs	c.912+1G>T	4	84191012	rs767624218	C	A	E	FALSE		c.912+1G>T	912	splice donor	6	210722	0	2.85e-05		0	24024	0	0	0	0.000153538		0	0	2.35739e-08		0	0	42		0	0	0
COQ2	Afr	p.Thr317Pro	4	84188891	rs369627290	T	G	E	FALSE	p.Thr317Pro	c.949A>C	949	missense	1	152818	0	6.54e-06		0	7914	0	0	0	0.000466012		0	0	2.17167e-07		0	0	257		0	0	8
COQ2	Ash	p.Thr317Pro	4	84188891	rs369627290	T	G	E	FALSE	p.Thr317Pro	c.949A>C	949	missense	1	152818	0	6.54e-06		0	8290	0	0	0	0.00044488		0	0	1.97919e-07		0	0	1		0	0	1
COQ2	EAs	p.Thr317Pro	4	84188891	rs369627290	T	G	E	FALSE	p.Thr317Pro	c.949A>C	949	missense	1	152818	0	6.54e-06		0	10286	0	0	0	0.000358567		0	0	1.2857e-07		0	0	207		0	0	0
COQ2	Eur	p.Thr317Pro	4	84188891	rs369627290	T	G	E	FALSE	p.Thr317Pro	c.949A>C	949	missense	1	152818	0	6.54e-06		0	58884	0	0	0	6.26446e-05		0	0	3.92434e-09		0	0	2		0	0	0
COQ2	Fin	p.Thr317Pro	4	84188891	rs369627290	T	G	E	FALSE	p.Thr317Pro	c.949A>C	949	missense	1	152818	0	6.54e-06		1	16764	0	5.96516e-05	1.51025e-06	0.000332312		3.55832e-09	2.28085e-12	1.10431e-07		0	0	0		0	0	0
COQ2	Lat	p.Thr317Pro	4	84188891	rs369627290	T	G	E	FALSE	p.Thr317Pro	c.949A>C	949	missense	1	152818	0	6.54e-06		0	23940	0	0	0	0.000154077		0	0	2.37396e-08		0	0	15		0	0	1
COQ2	Oth	p.Thr317Pro	4	84188891	rs369627290	T	G	E	FALSE	p.Thr317Pro	c.949A>C	949	missense	1	152818	0	6.54e-06		0	3932	0	0	0	0.000937729		0	0	8.79335e-07		0	0	0		0	0	0
COQ2	SAs	p.Thr317Pro	4	84188891	rs369627290	T	G	E	FALSE	p.Thr317Pro	c.949A>C	949	missense	1	152818	0	6.54e-06		0	22808	0	0	0	0.000161723		0	0	2.61544e-08		0	0	47		0	0	0
COQ2	Afr	p.Thr317Met	4	84188890	rs761785906	G	A	E G	TRUE	p.Thr317Met	c.950C>T	950	missense	5	183646	0	2.72e-05		1	16630	0	6.01323e-05	1.52242e-06	0.00033499		3.61589e-09	2.31775e-12	1.12218e-07		4	0	133		0	0	4
COQ2	Ash	p.Thr317Met	4	84188890	rs761785906	G	A	E G	TRUE	p.Thr317Met	c.950C>T	950	missense	5	183646	0	2.72e-05		0	8592	0	0	0	0.000429247		0	0	1.84253e-07		0	0	1		0	0	0
COQ2	EAs	p.Thr317Met	4	84188890	rs761785906	G	A	E G	TRUE	p.Thr317Met	c.950C>T	950	missense	5	183646	0	2.72e-05		1	11902	0	8.40195e-05	2.12719e-06	0.000468037		7.05928e-09	4.52493e-12	2.19058e-07		11	0	353		0	0	1
COQ2	Eur	p.Thr317Met	4	84188890	rs761785906	G	A	E G	TRUE	p.Thr317Met	c.950C>T	950	missense	5	183646	0	2.72e-05		3	73824	0	4.06372e-05	8.38044e-06	0.000118754		1.65138e-09	7.02318e-11	1.41026e-08		1	0	10		0	0	2
COQ2	Fin	p.Thr317Met	4	84188890	rs761785906	G	A	E G	TRUE	p.Thr317Met	c.950C>T	950	missense	5	183646	0	2.72e-05		0	20258	0	0	0	0.000182078		0	0	3.31525e-08		0	0	0		0	0	0
COQ2	Lat	p.Thr317Met	4	84188890	rs761785906	G	A	E G	TRUE	p.Thr317Met	c.950C>T	950	missense	5	183646	0	2.72e-05		0	24754	0	0	0	0.00014901		0	0	2.22041e-08		0	0	14		0	0	1
COQ2	Oth	p.Thr317Met	4	84188890	rs761785906	G	A	E G	TRUE	p.Thr317Met	c.950C>T	950	missense	5	183646	0	2.72e-05		0	4904	0	0	0	0.000751936		0	0	5.65407e-07		0	0	0		0	0	0
COQ2	SAs	p.Thr317Met	4	84188890	rs761785906	G	A	E G	TRUE	p.Thr317Met	c.950C>T	950	missense	5	183646	0	2.72e-05		0	22782	0	0	0	0.000161908		0	0	2.62141e-08		0	0	47		0	0	0
COQ2	Afr	p.Gly361ArgfsTer17	4	84188759	.	C	CT	E	FALSE	p.Gly361ArgfsTer17	c.1080dupA	1080	frameshift	1	202082	0	4.95e-06		0	12094	0	0	0	0.000304971		0	0	9.30072e-08		0	0	110		0	0	3
COQ2	Ash	p.Gly361ArgfsTer17	4	84188759	.	C	CT	E	FALSE	p.Gly361ArgfsTer17	c.1080dupA	1080	frameshift	1	202082	0	4.95e-06		0	8896	0	0	0	0.000414581		0	0	1.71878e-07		0	0	1		0	0	0
COQ2	EAs	p.Gly361ArgfsTer17	4	84188759	.	C	CT	E	FALSE	p.Gly361ArgfsTer17	c.1080dupA	1080	frameshift	1	202082	0	4.95e-06		0	14142	0	0	0	0.000260812		0	0	6.80227e-08		0	0	109		0	0	0
COQ2	Eur	p.Gly361ArgfsTer17	4	84188759	.	C	CT	E	FALSE	p.Gly361ArgfsTer17	c.1080dupA	1080	frameshift	1	202082	0	4.95e-06		1	89376	0	1.11887e-05	2.83273e-07	6.23378e-05		1.25187e-10	8.02436e-14	3.886e-09		0	0	2		0	0	0
COQ2	Fin	p.Gly361ArgfsTer17	4	84188759	.	C	CT	E	FALSE	p.Gly361ArgfsTer17	c.1080dupA	1080	frameshift	1	202082	0	4.95e-06		0	19800	0	0	0	0.00018629		0	0	3.47038e-08		0	0	0		0	0	0
COQ2	Lat	p.Gly361ArgfsTer17	4	84188759	.	C	CT	E	FALSE	p.Gly361ArgfsTer17	c.1080dupA	1080	frameshift	1	202082	0	4.95e-06		0	28198	0	0	0	0.000130812		0	0	1.71118e-08		0	0	10		0	0	0
COQ2	Oth	p.Gly361ArgfsTer17	4	84188759	.	C	CT	E	FALSE	p.Gly361ArgfsTer17	c.1080dupA	1080	frameshift	1	202082	0	4.95e-06		0	4688	0	0	0	0.000786568		0	0	6.18688e-07		0	0	0		0	0	0
COQ2	SAs	p.Gly361ArgfsTer17	4	84188759	.	C	CT	E	FALSE	p.Gly361ArgfsTer17	c.1080dupA	1080	frameshift	1	202082	0	4.95e-06		0	24888	0	0	0	0.000148208		0	0	2.19657e-08		0	0	40		0	0	0
COQ2	Afr	p.Leu364Pro	4	84188749	rs753215550	A	G	E G	FALSE	p.Leu364Pro	c.1091T>C	1091	missense	1	30962	0	3.23e-05		1	8722	0	0.000114653	2.90275e-06	0.000638636		1.31452e-08	8.42595e-12	4.07856e-07		15	0	483		0	0	16
COQ2	Ash	p.Leu364Pro	4	84188749	rs753215550	A	G	E G	FALSE	p.Leu364Pro	c.1091T>C	1091	missense	1	30962	0	3.23e-05		0	302	0	0	0	0.0121405		0	0	0.000147393		0	0	1473		0	0	756
COQ2	EAs	p.Leu364Pro	4	84188749	rs753215550	A	G	E G	FALSE	p.Leu364Pro	c.1091T>C	1091	missense	1	30962	0	3.23e-05		0	1622	0	0	0	0.00227169		0	0	5.16059e-06		0	0	8320		0	0	30
COQ2	Eur	p.Leu364Pro	4	84188749	rs753215550	A	G	E G	FALSE	p.Leu364Pro	c.1091T>C	1091	missense	1	30962	0	3.23e-05		0	15014	0	0	0	0.000245666		0	0	6.03517e-08		0	0	44		0	0	11
COQ2	Fin	p.Leu364Pro	4	84188749	rs753215550	A	G	E G	FALSE	p.Leu364Pro	c.1091T>C	1091	missense	1	30962	0	3.23e-05		0	3486	0	0	0	0.00105764		0	0	1.1186e-06		0	0	6		0	0	0
COQ2	Lat	p.Leu364Pro	4	84188749	rs753215550	A	G	E G	FALSE	p.Leu364Pro	c.1091T>C	1091	missense	1	30962	0	3.23e-05		0	838	0	0	0	0.00439233		0	0	1.92926e-05		0	0	12231		0	0	1089
COQ2	Oth	p.Leu364Pro	4	84188749	rs753215550	A	G	E G	FALSE	p.Leu364Pro	c.1091T>C	1091	missense	1	30962	0	3.23e-05		0	978	0	0	0	0.00376476		0	0	1.41734e-05		0	0	0		0	0	0
COQ2	SAs	p.Leu364Pro	4	84188749	rs753215550	A	G	E G	FALSE	p.Leu364Pro	c.1091T>C	1091	missense	1	30962	0	3.23e-05		0	0	0		0	0			0	0		0	0	0		0	0	0
COQ2	Afr	p.Leu371Arg	4	84185506	.	A	C	E	FALSE	p.Leu371Arg	c.1112T>G	1112	missense	2	240232	0	8.33e-06		0	15054	0	0	0	0.000245013		0	0	6.00314e-08		0	0	71		0	0	2
COQ2	Ash	p.Leu371Arg	4	84185506	.	A	C	E	FALSE	p.Leu371Arg	c.1112T>G	1112	missense	2	240232	0	8.33e-06		0	9696	0	0	0	0.000380381		0	0	1.4469e-07		0	0	1		0	0	0
COQ2	EAs	p.Leu371Arg	4	84185506	.	A	C	E	FALSE	p.Leu371Arg	c.1112T>G	1112	missense	2	240232	0	8.33e-06		0	16852	0	0	0	0.000218875		0	0	4.79061e-08		0	0	77		0	0	0
COQ2	Eur	p.Leu371Arg	4	84185506	.	A	C	E	FALSE	p.Leu371Arg	c.1112T>G	1112	missense	2	240232	0	8.33e-06		2	110110	0	1.81637e-05	2.19971e-06	6.56118e-05		3.29918e-10	4.83873e-12	4.30491e-09		0	0	3		0	0	0
COQ2	Fin	p.Leu371Arg	4	84185506	.	A	C	E	FALSE	p.Leu371Arg	c.1112T>G	1112	missense	2	240232	0	8.33e-06		0	22216	0	0	0	0.000166032		0	0	2.75667e-08		0	0	0		0	0	0
COQ2	Lat	p.Leu371Arg	4	84185506	.	A	C	E	FALSE	p.Leu371Arg	c.1112T>G	1112	missense	2	240232	0	8.33e-06		0	31888	0	0	0	0.000115676		0	0	1.33809e-08		0	0	8		0	0	0
COQ2	Oth	p.Leu371Arg	4	84185506	.	A	C	E	FALSE	p.Leu371Arg	c.1112T>G	1112	missense	2	240232	0	8.33e-06		0	5330	0	0	0	0.000691858		0	0	4.78668e-07		0	0	0		0	0	0
COQ2	SAs	p.Leu371Arg	4	84185506	.	A	C	E	FALSE	p.Leu371Arg	c.1112T>G	1112	missense	2	240232	0	8.33e-06		0	29086	0	0	0	0.000126819		0	0	1.6083e-08		0	0	29		0	0	0
COQ2	Afr	p.Arg387Ter	4	84185459	rs751185256	G	A	E	FALSE	p.Arg387Ter	c.1159C>T	1159	stop gained	3	244562	0	1.23e-05		0	15220	0	0	0	0.000242341		0	0	5.87292e-08		0	0	69		0	0	2
COQ2	Ash	p.Arg387Ter	4	84185459	rs751185256	G	A	E	FALSE	p.Arg387Ter	c.1159C>T	1159	stop gained	3	244562	0	1.23e-05		0	9840	0	0	0	0.000374816		0	0	1.40487e-07		0	0	1		0	0	0
COQ2	EAs	p.Arg387Ter	4	84185459	rs751185256	G	A	E	FALSE	p.Arg387Ter	c.1159C>T	1159	stop gained	3	244562	0	1.23e-05		0	17144	0	0	0	0.000215147		0	0	4.62883e-08		0	0	74		0	0	0
COQ2	Eur	p.Arg387Ter	4	84185459	rs751185256	G	A	E	FALSE	p.Arg387Ter	c.1159C>T	1159	stop gained	3	244562	0	1.23e-05		2	111194	0	1.79866e-05	2.17827e-06	6.49722e-05		3.23517e-10	4.74484e-12	4.22139e-09		0	0	3		0	0	0
COQ2	Fin	p.Arg387Ter	4	84185459	rs751185256	G	A	E	FALSE	p.Arg387Ter	c.1159C>T	1159	stop gained	3	244562	0	1.23e-05		0	22286	0	0	0	0.000165511		0	0	2.73938e-08		0	0	0		0	0	0
COQ2	Lat	p.Arg387Ter	4	84185459	rs751185256	G	A	E	FALSE	p.Arg387Ter	c.1159C>T	1159	stop gained	3	244562	0	1.23e-05		1	33202	0	3.01187e-05	7.62538e-07	0.000167799		9.07134e-10	5.81465e-13	2.81565e-08		0	0	17		0	0	1
COQ2	Oth	p.Arg387Ter	4	84185459	rs751185256	G	A	E	FALSE	p.Arg387Ter	c.1159C>T	1159	stop gained	3	244562	0	1.23e-05		0	5432	0	0	0	0.000678871		0	0	4.60866e-07		0	0	0		0	0	0
COQ2	SAs	p.Arg387Ter	4	84185459	rs751185256	G	A	E	FALSE	p.Arg387Ter	c.1159C>T	1159	stop gained	3	244562	0	1.23e-05		0	30244	0	0	0	0.000121963		0	0	1.4875e-08		0	0	27		0	0	0
COQ2	Afr	p.Gly390Glu	4	84185449	rs752608037	C	T	E	FALSE	p.Gly390Glu	c.1169G>A	1169	missense	3	244604	0	1.23e-05		0	15232	0	0	0	0.00024215		0	0	5.86367e-08		0	0	69		0	0	2
COQ2	Afr	p.Gly390Ala	4	84185449	rs752608037	C	G	E	TRUE	p.Gly390Ala	c.1169G>C	1169	missense	6	244604	0	2.45e-05		0	15232	0	0	0	0.00024215		0	0	5.86367e-08		0	0	69		0	0	2
COQ2	Ash	p.Gly390Glu	4	84185449	rs752608037	C	T	E	FALSE	p.Gly390Glu	c.1169G>A	1169	missense	3	244604	0	1.23e-05		0	9834	0	0	0	0.000375045		0	0	1.40658e-07		0	0	1		0	0	0
COQ2	Ash	p.Gly390Ala	4	84185449	rs752608037	C	G	E	TRUE	p.Gly390Ala	c.1169G>C	1169	missense	6	244604	0	2.45e-05		0	9834	0	0	0	0.000375045		0	0	1.40658e-07		0	0	1		0	0	0
COQ2	EAs	p.Gly390Glu	4	84185449	rs752608037	C	T	E	FALSE	p.Gly390Glu	c.1169G>A	1169	missense	3	244604	0	1.23e-05		0	17168	0	0	0	0.000214846		0	0	4.6159e-08		0	0	74		0	0	0
COQ2	EAs	p.Gly390Ala	4	84185449	rs752608037	C	G	E	TRUE	p.Gly390Ala	c.1169G>C	1169	missense	6	244604	0	2.45e-05		0	17168	0	0	0	0.000214846		0	0	4.6159e-08		0	0	74		0	0	0
COQ2	Eur	p.Gly390Glu	4	84185449	rs752608037	C	T	E	FALSE	p.Gly390Glu	c.1169G>A	1169	missense	3	244604	0	1.23e-05		0	111216	0	0	0	3.31681e-05		0	0	1.10012e-09		0	0	0		0	0	0
COQ2	Eur	p.Gly390Ala	4	84185449	rs752608037	C	G	E	TRUE	p.Gly390Ala	c.1169G>C	1169	missense	6	244604	0	2.45e-05		1	111216	0	8.99151e-06	2.27645e-07	5.00965e-05		8.08473e-11	5.18224e-14	2.50966e-09		0	0	1		0	0	0
COQ2	Fin	p.Gly390Glu	4	84185449	rs752608037	C	T	E	FALSE	p.Gly390Glu	c.1169G>A	1169	missense	3	244604	0	1.23e-05		0	22286	0	0	0	0.000165511		0	0	2.73938e-08		0	0	0		0	0	0
COQ2	Fin	p.Gly390Ala	4	84185449	rs752608037	C	G	E	TRUE	p.Gly390Ala	c.1169G>C	1169	missense	6	244604	0	2.45e-05		0	22286	0	0	0	0.000165511		0	0	2.73938e-08		0	0	0		0	0	0
COQ2	Lat	p.Gly390Glu	4	84185449	rs752608037	C	T	E	FALSE	p.Gly390Glu	c.1169G>A	1169	missense	3	244604	0	1.23e-05		3	33178	0	9.04214e-05	1.86474e-05	0.000264227		8.17602e-09	3.47727e-10	6.98157e-08		5	0	44		0	0	3
COQ2	Lat	p.Gly390Ala	4	84185449	rs752608037	C	G	E	TRUE	p.Gly390Ala	c.1169G>C	1169	missense	6	244604	0	2.45e-05		5	33178	0	0.000150702	4.89344e-05	0.000351653		2.27112e-08	2.39457e-09	1.2366e-07		14	1	78		1	0	6
COQ2	Oth	p.Gly390Glu	4	84185449	rs752608037	C	T	E	FALSE	p.Gly390Glu	c.1169G>A	1169	missense	3	244604	0	1.23e-05		0	5448	0	0	0	0.000676878		0	0	4.58164e-07		0	0	0		0	0	0
COQ2	Oth	p.Gly390Ala	4	84185449	rs752608037	C	G	E	TRUE	p.Gly390Ala	c.1169G>C	1169	missense	6	244604	0	2.45e-05		0	5448	0	0	0	0.000676878		0	0	4.58164e-07		0	0	0		0	0	0
COQ2	SAs	p.Gly390Glu	4	84185449	rs752608037	C	T	E	FALSE	p.Gly390Glu	c.1169G>A	1169	missense	3	244604	0	1.23e-05		0	30242	0	0	0	0.000121971		0	0	1.4877e-08		0	0	27		0	0	0
COQ2	SAs	p.Gly390Ala	4	84185449	rs752608037	C	G	E	TRUE	p.Gly390Ala	c.1169G>C	1169	missense	6	244604	0	2.45e-05		0	30242	0	0	0	0.000121971		0	0	1.4877e-08		0	0	27		0	0	0
COQ2	Afr	p.Asn401IlefsTer15	4	84185420	rs750710187	CA	C	E	TRUE	p.Asn401IlefsTer15	c.1197delT	1197	frameshift	3	243712	0	1.23e-05		0	15152	0	0	0	0.000243429		0	0	5.92575e-08		0	0	70		0	0	2
COQ2	Ash	p.Asn401IlefsTer15	4	84185420	rs750710187	CA	C	E	TRUE	p.Asn401IlefsTer15	c.1197delT	1197	frameshift	3	243712	0	1.23e-05		0	9812	0	0	0	0.000375885		0	0	1.4129e-07		0	0	1		0	0	0
COQ2	EAs	p.Asn401IlefsTer15	4	84185420	rs750710187	CA	C	E	TRUE	p.Asn401IlefsTer15	c.1197delT	1197	frameshift	3	243712	0	1.23e-05		0	17072	0	0	0	0.000216054		0	0	4.66795e-08		0	0	75		0	0	0
COQ2	Eur	p.Asn401IlefsTer15	4	84185420	rs750710187	CA	C	E	TRUE	p.Asn401IlefsTer15	c.1197delT	1197	frameshift	3	243712	0	1.23e-05		3	110906	0	2.70499e-05	5.57838e-06	7.90493e-05		7.31699e-10	3.11183e-11	6.2488e-09		0	0	4		0	0	1
COQ2	Fin	p.Asn401IlefsTer15	4	84185420	rs750710187	CA	C	E	TRUE	p.Asn401IlefsTer15	c.1197delT	1197	frameshift	3	243712	0	1.23e-05		0	22264	0	0	0	0.000165674		0	0	2.7448e-08		0	0	0		0	0	0
COQ2	Lat	p.Asn401IlefsTer15	4	84185420	rs750710187	CA	C	E	TRUE	p.Asn401IlefsTer15	c.1197delT	1197	frameshift	3	243712	0	1.23e-05		0	32934	0	0	0	0.000112002		0	0	1.25444e-08		0	0	7		0	0	0
COQ2	Oth	p.Asn401IlefsTer15	4	84185420	rs750710187	CA	C	E	TRUE	p.Asn401IlefsTer15	c.1197delT	1197	frameshift	3	243712	0	1.23e-05		0	5412	0	0	0	0.000681379		0	0	4.64277e-07		0	0	0		0	0	0
COQ2	SAs	p.Asn401IlefsTer15	4	84185420	rs750710187	CA	C	E	TRUE	p.Asn401IlefsTer15	c.1197delT	1197	frameshift	3	243712	0	1.23e-05		0	30160	0	0	0	0.000122303		0	0	1.4958e-08		0	0	27		0	0	0
COQ2	Afr	p.Trp403Ter	4	84185410	.	C	T	E	FALSE	p.Trp403Ter	c.1208G>A	1208	stop gained	1	240598	0	4.16e-06		0	15048	0	0	0	0.000245111		0	0	6.00793e-08		0	0	71		0	0	2
COQ2	Ash	p.Trp403Ter	4	84185410	.	C	T	E	FALSE	p.Trp403Ter	c.1208G>A	1208	stop gained	1	240598	0	4.16e-06		0	9742	0	0	0	0.000378586		0	0	1.43327e-07		0	0	1		0	0	0
COQ2	EAs	p.Trp403Ter	4	84185410	.	C	T	E	FALSE	p.Trp403Ter	c.1208G>A	1208	stop gained	1	240598	0	4.16e-06		0	16834	0	0	0	0.000219109		0	0	4.80086e-08		0	0	77		0	0	0
COQ2	Eur	p.Trp403Ter	4	84185410	.	C	T	E	FALSE	p.Trp403Ter	c.1208G>A	1208	stop gained	1	240598	0	4.16e-06		1	110028	0	9.0886e-06	2.30103e-07	5.06374e-05		8.26026e-11	5.29475e-14	2.56414e-09		0	0	1		0	0	0
COQ2	Fin	p.Trp403Ter	4	84185410	.	C	T	E	FALSE	p.Trp403Ter	c.1208G>A	1208	stop gained	1	240598	0	4.16e-06		0	22210	0	0	0	0.000166077		0	0	2.75816e-08		0	0	0		0	0	0
COQ2	Lat	p.Trp403Ter	4	84185410	.	C	T	E	FALSE	p.Trp403Ter	c.1208G>A	1208	stop gained	1	240598	0	4.16e-06		0	32074	0	0	0	0.000115005		0	0	1.32261e-08		0	0	8		0	0	0
COQ2	Oth	p.Trp403Ter	4	84185410	.	C	T	E	FALSE	p.Trp403Ter	c.1208G>A	1208	stop gained	1	240598	0	4.16e-06		0	5326	0	0	0	0.000692377		0	0	4.79387e-07		0	0	0		0	0	0
COQ2	SAs	p.Trp403Ter	4	84185410	.	C	T	E	FALSE	p.Trp403Ter	c.1208G>A	1208	stop gained	1	240598	0	4.16e-06		0	29336	0	0	0	0.000125738		0	0	1.581e-08		0	0	28		0	0	0
COQ2	Afr	p.Lys406Asn	4	84185400	rs766244044	C	A	E	FALSE	p.Lys406Asn	c.1218G>T	1218	missense	1	239994	0	4.17e-06		0	15028	0	0	0	0.000245437		0	0	6.02393e-08		0	0	71		0	0	2
COQ2	Ash	p.Lys406Asn	4	84185400	rs766244044	C	A	E	FALSE	p.Lys406Asn	c.1218G>T	1218	missense	1	239994	0	4.17e-06		0	9734	0	0	0	0.000378897		0	0	1.43563e-07		0	0	1		0	0	0
COQ2	EAs	p.Lys406Asn	4	84185400	rs766244044	C	A	E	FALSE	p.Lys406Asn	c.1218G>T	1218	missense	1	239994	0	4.17e-06		0	16710	0	0	0	0.000220734		0	0	4.87237e-08		0	0	78		0	0	0
COQ2	Eur	p.Lys406Asn	4	84185400	rs766244044	C	A	E	FALSE	p.Lys406Asn	c.1218G>T	1218	missense	1	239994	0	4.17e-06		1	109676	0	9.11777e-06	2.30842e-07	5.07999e-05		8.31336e-11	5.32879e-14	2.58063e-09		0	0	1		0	0	0
COQ2	Fin	p.Lys406Asn	4	84185400	rs766244044	C	A	E	FALSE	p.Lys406Asn	c.1218G>T	1218	missense	1	239994	0	4.17e-06		0	22202	0	0	0	0.000166137		0	0	2.76015e-08		0	0	0		0	0	0
COQ2	Lat	p.Lys406Asn	4	84185400	rs766244044	C	A	E	FALSE	p.Lys406Asn	c.1218G>T	1218	missense	1	239994	0	4.17e-06		0	32030	0	0	0	0.000115163		0	0	1.32625e-08		0	0	8		0	0	0
COQ2	Oth	p.Lys406Asn	4	84185400	rs766244044	C	A	E	FALSE	p.Lys406Asn	c.1218G>T	1218	missense	1	239994	0	4.17e-06		0	5300	0	0	0	0.000695773		0	0	4.841e-07		0	0	0		0	0	0
COQ2	SAs	p.Lys406Asn	4	84185400	rs766244044	C	A	E	FALSE	p.Lys406Asn	c.1218G>T	1218	missense	1	239994	0	4.17e-06		0	29314	0	0	0	0.000125832		0	0	1.58338e-08		0	0	28		0	0	0
COQ3	Afr	p.Trp13LeufsTer12	6	99842018	rs758134107	C	CA	E	FALSE	p.Trp13LeufsTer12	c.37dupT	37	frameshift	1	240412	0	4.16e-06		0	14616	0	0	0	0.000252355		0	0	6.36828e-08		0	0	75		0	0	2
COQ3	Ash	p.Trp13LeufsTer12	6	99842018	rs758134107	C	CA	E	FALSE	p.Trp13LeufsTer12	c.37dupT	37	frameshift	1	240412	0	4.16e-06		0	9594	0	0	0	0.000384425		0	0	1.47782e-07		0	0	1		0	0	0
COQ3	EAs	p.Trp13LeufsTer12	6	99842018	rs758134107	C	CA	E	FALSE	p.Trp13LeufsTer12	c.37dupT	37	frameshift	1	240412	0	4.16e-06		0	16220	0	0	0	0.000227402		0	0	5.17117e-08		0	0	83		0	0	0
COQ3	Eur	p.Trp13LeufsTer12	6	99842018	rs758134107	C	CA	E	FALSE	p.Trp13LeufsTer12	c.37dupT	37	frameshift	1	240412	0	4.16e-06		1	108868	0	9.18544e-06	2.32555e-07	5.11769e-05		8.43722e-11	5.40819e-14	2.61907e-09		0	0	1		0	0	0
COQ3	Fin	p.Trp13LeufsTer12	6	99842018	rs758134107	C	CA	E	FALSE	p.Trp13LeufsTer12	c.37dupT	37	frameshift	1	240412	0	4.16e-06		0	22192	0	0	0	0.000166212		0	0	2.76264e-08		0	0	0		0	0	0
COQ3	Lat	p.Trp13LeufsTer12	6	99842018	rs758134107	C	CA	E	FALSE	p.Trp13LeufsTer12	c.37dupT	37	frameshift	1	240412	0	4.16e-06		0	32966	0	0	0	0.000111893		0	0	1.25201e-08		0	0	7		0	0	0
COQ3	Oth	p.Trp13LeufsTer12	6	99842018	rs758134107	C	CA	E	FALSE	p.Trp13LeufsTer12	c.37dupT	37	frameshift	1	240412	0	4.16e-06		0	5358	0	0	0	0.000688244		0	0	4.73679e-07		0	0	0		0	0	0
COQ3	SAs	p.Trp13LeufsTer12	6	99842018	rs758134107	C	CA	E	FALSE	p.Trp13LeufsTer12	c.37dupT	37	frameshift	1	240412	0	4.16e-06		0	30598	0	0	0	0.000120552		0	0	1.45328e-08		0	0	26		0	0	0
COQ3	Afr	p.Trp13Ter	6	99842017	rs372580810	C	T	E	FALSE	p.Trp13Ter	c.39G>A	39	stop gained	1	240992	0	4.15e-06		0	14698	0	0	0	0.000250947		0	0	6.29743e-08		0	0	74		0	0	2
COQ3	Ash	p.Trp13Ter	6	99842017	rs372580810	C	T	E	FALSE	p.Trp13Ter	c.39G>A	39	stop gained	1	240992	0	4.15e-06		0	9604	0	0	0	0.000384024		0	0	1.47475e-07		0	0	1		0	0	0
COQ3	EAs	p.Trp13Ter	6	99842017	rs372580810	C	T	E	FALSE	p.Trp13Ter	c.39G>A	39	stop gained	1	240992	0	4.15e-06		0	16306	0	0	0	0.000226203		0	0	5.11677e-08		0	0	82		0	0	0
COQ3	Eur	p.Trp13Ter	6	99842017	rs372580810	C	T	E	FALSE	p.Trp13Ter	c.39G>A	39	stop gained	1	240992	0	4.15e-06		1	109142	0	9.16238e-06	2.31971e-07	5.10484e-05		8.39491e-11	5.38107e-14	2.60594e-09		0	0	1		0	0	0
COQ3	Fin	p.Trp13Ter	6	99842017	rs372580810	C	T	E	FALSE	p.Trp13Ter	c.39G>A	39	stop gained	1	240992	0	4.15e-06		0	22198	0	0	0	0.000166167		0	0	2.76114e-08		0	0	0		0	0	0
COQ3	Lat	p.Trp13Ter	6	99842017	rs372580810	C	T	E	FALSE	p.Trp13Ter	c.39G>A	39	stop gained	1	240992	0	4.15e-06		0	33038	0	0	0	0.000111649		0	0	1.24656e-08		0	0	7		0	0	0
COQ3	Oth	p.Trp13Ter	6	99842017	rs372580810	C	T	E	FALSE	p.Trp13Ter	c.39G>A	39	stop gained	1	240992	0	4.15e-06		0	5370	0	0	0	0.000686706		0	0	4.71566e-07		0	0	0		0	0	0
COQ3	SAs	p.Trp13Ter	6	99842017	rs372580810	C	T	E	FALSE	p.Trp13Ter	c.39G>A	39	stop gained	1	240992	0	4.15e-06		0	30636	0	0	0	0.000120403		0	0	1.44968e-08		0	0	26		0	0	0
COQ3	Afr	c.106+1G>T	6	99841949	rs752710568	C	A	E	FALSE		c.106+1G>T	106	splice donor	3	246048	0	1.22e-05		0	15284	0	0	0	0.000241327		0	0	5.82385e-08		0	0	69		0	0	2
COQ3	Ash	c.106+1G>T	6	99841949	rs752710568	C	A	E	FALSE		c.106+1G>T	106	splice donor	3	246048	0	1.22e-05		0	9846	0	0	0	0.000374587		0	0	1.40316e-07		0	0	1		0	0	0
COQ3	EAs	c.106+1G>T	6	99841949	rs752710568	C	A	E	FALSE		c.106+1G>T	106	splice donor	3	246048	0	1.22e-05		0	17234	0	0	0	0.000214024		0	0	4.58062e-08		0	0	73		0	0	0
COQ3	Eur	c.106+1G>T	6	99841949	rs752710568	C	A	E	FALSE		c.106+1G>T	106	splice donor	3	246048	0	1.22e-05		1	111588	0	8.96154e-06	2.26886e-07	4.99295e-05		8.03091e-11	5.14775e-14	2.49295e-09		0	0	1		0	0	0
COQ3	Fin	c.106+1G>T	6	99841949	rs752710568	C	A	E	FALSE		c.106+1G>T	106	splice donor	3	246048	0	1.22e-05		0	22272	0	0	0	0.000165615		0	0	2.74283e-08		0	0	0		0	0	0
COQ3	Lat	c.106+1G>T	6	99841949	rs752710568	C	A	E	FALSE		c.106+1G>T	106	splice donor	3	246048	0	1.22e-05		2	33568	0	5.95806e-05	7.21556e-06	0.000215209		3.54984e-09	5.20643e-11	4.63148e-08		2	0	29		0	0	2
COQ3	Oth	c.106+1G>T	6	99841949	rs752710568	C	A	E	FALSE		c.106+1G>T	106	splice donor	3	246048	0	1.22e-05		0	5476	0	0	0	0.000673418		0	0	4.53492e-07		0	0	0		0	0	0
COQ3	SAs	c.106+1G>T	6	99841949	rs752710568	C	A	E	FALSE		c.106+1G>T	106	splice donor	3	246048	0	1.22e-05		0	30780	0	0	0	0.000119839		0	0	1.43615e-08		0	0	26		0	0	0
COQ3	Afr	p.Trp60Ter	6	99831628	rs200092962	C	T	E	FALSE	p.Trp60Ter	c.179G>A	179	stop gained	2	240404	0	8.32e-06		0	14956	0	0	0	0.000246618		0	0	6.08206e-08		0	0	72		0	0	2
COQ3	Ash	p.Trp60Ter	6	99831628	rs200092962	C	T	E	FALSE	p.Trp60Ter	c.179G>A	179	stop gained	2	240404	0	8.32e-06		0	9762	0	0	0	0.00037781		0	0	1.4274e-07		0	0	1		0	0	0
COQ3	EAs	p.Trp60Ter	6	99831628	rs200092962	C	T	E	FALSE	p.Trp60Ter	c.179G>A	179	stop gained	2	240404	0	8.32e-06		2	16730	0	0.000119546	1.44779e-05	0.000431773		1.42912e-08	2.09609e-10	1.86428e-07		23	0	300		0	0	1
COQ3	Eur	p.Trp60Ter	6	99831628	rs200092962	C	T	E	FALSE	p.Trp60Ter	c.179G>A	179	stop gained	2	240404	0	8.32e-06		0	110106	0	0	0	3.35024e-05		0	0	1.12241e-09		0	0	0		0	0	0
COQ3	Fin	p.Trp60Ter	6	99831628	rs200092962	C	T	E	FALSE	p.Trp60Ter	c.179G>A	179	stop gained	2	240404	0	8.32e-06		0	22194	0	0	0	0.000166197		0	0	2.76214e-08		0	0	0		0	0	0
COQ3	Lat	p.Trp60Ter	6	99831628	rs200092962	C	T	E	FALSE	p.Trp60Ter	c.179G>A	179	stop gained	2	240404	0	8.32e-06		0	32084	0	0	0	0.000114969		0	0	1.32179e-08		0	0	8		0	0	0
COQ3	Oth	p.Trp60Ter	6	99831628	rs200092962	C	T	E	FALSE	p.Trp60Ter	c.179G>A	179	stop gained	2	240404	0	8.32e-06		0	5332	0	0	0	0.000691599		0	0	4.78309e-07		0	0	0		0	0	0
COQ3	SAs	p.Trp60Ter	6	99831628	rs200092962	C	T	E	FALSE	p.Trp60Ter	c.179G>A	179	stop gained	2	240404	0	8.32e-06		0	29240	0	0	0	0.000126151		0	0	1.5914e-08		0	0	29		0	0	0
COQ3	Afr	p.Phe68SerfsTer5	6	99831605	rs776055716	A	ACT	E	FALSE	p.Phe68SerfsTer5	c.201_202insAG	201	frameshift	1	237312	0	4.21e-06		0	14990	0	0	0	0.000246059		0	0	6.05451e-08		0	0	71		0	0	2
COQ3	Ash	p.Phe68SerfsTer5	6	99831605	rs776055716	A	ACT	E	FALSE	p.Phe68SerfsTer5	c.201_202insAG	201	frameshift	1	237312	0	4.21e-06		0	9608	0	0	0	0.000383865		0	0	1.47352e-07		0	0	1		0	0	0
COQ3	EAs	p.Phe68SerfsTer5	6	99831605	rs776055716	A	ACT	E	FALSE	p.Phe68SerfsTer5	c.201_202insAG	201	frameshift	1	237312	0	4.21e-06		0	16506	0	0	0	0.000223462		0	0	4.99354e-08		0	0	80		0	0	0
COQ3	Eur	p.Phe68SerfsTer5	6	99831605	rs776055716	A	ACT	E	FALSE	p.Phe68SerfsTer5	c.201_202insAG	201	frameshift	1	237312	0	4.21e-06		0	109492	0	0	0	3.36903e-05		0	0	1.13504e-09		0	0	0		0	0	0
COQ3	Fin	p.Phe68SerfsTer5	6	99831605	rs776055716	A	ACT	E	FALSE	p.Phe68SerfsTer5	c.201_202insAG	201	frameshift	1	237312	0	4.21e-06		0	22130	0	0	0	0.000166677		0	0	2.77814e-08		0	0	0		0	0	0
COQ3	Lat	p.Phe68SerfsTer5	6	99831605	rs776055716	A	ACT	E	FALSE	p.Phe68SerfsTer5	c.201_202insAG	201	frameshift	1	237312	0	4.21e-06		0	31154	0	0	0	0.000118401		0	0	1.40188e-08		0	0	8		0	0	0
COQ3	Oth	p.Phe68SerfsTer5	6	99831605	rs776055716	A	ACT	E	FALSE	p.Phe68SerfsTer5	c.201_202insAG	201	frameshift	1	237312	0	4.21e-06		0	5310	0	0	0	0.000694463		0	0	4.82279e-07		0	0	0		0	0	0
COQ3	SAs	p.Phe68SerfsTer5	6	99831605	rs776055716	A	ACT	E	FALSE	p.Phe68SerfsTer5	c.201_202insAG	201	frameshift	1	237312	0	4.21e-06		1	28122	0	3.55593e-05	9.00284e-07	0.000198108		1.26447e-09	8.10512e-13	3.92467e-08		2	0	71		0	0	0
COQ3	Afr	p.Phe68ValfsTer2	6	99831598	rs765819302	CAGGAAAA	C	E	FALSE	p.Phe68ValfsTer2	c.202_208delTTTTCCT	202	frameshift	1	232578	0	4.3e-06		0	14812	0	0	0	0.000249016		0	0	6.20088e-08		0	0	73		0	0	2
COQ3	Ash	p.Phe68ValfsTer2	6	99831598	rs765819302	CAGGAAAA	C	E	FALSE	p.Phe68ValfsTer2	c.202_208delTTTTCCT	202	frameshift	1	232578	0	4.3e-06		0	9400	0	0	0	0.000392357		0	0	1.53944e-07		0	0	1		0	0	0
COQ3	EAs	p.Phe68ValfsTer2	6	99831598	rs765819302	CAGGAAAA	C	E	FALSE	p.Phe68ValfsTer2	c.202_208delTTTTCCT	202	frameshift	1	232578	0	4.3e-06		0	16118	0	0	0	0.000228841		0	0	5.23681e-08		0	0	84		0	0	0
COQ3	Eur	p.Phe68ValfsTer2	6	99831598	rs765819302	CAGGAAAA	C	E	FALSE	p.Phe68ValfsTer2	c.202_208delTTTTCCT	202	frameshift	1	232578	0	4.3e-06		0	108194	0	0	0	3.40945e-05		0	0	1.16243e-09		0	0	0		0	0	0
COQ3	Fin	p.Phe68ValfsTer2	6	99831598	rs765819302	CAGGAAAA	C	E	FALSE	p.Phe68ValfsTer2	c.202_208delTTTTCCT	202	frameshift	1	232578	0	4.3e-06		0	22060	0	0	0	0.000167206		0	0	2.79579e-08		0	0	0		0	0	0
COQ3	Lat	p.Phe68ValfsTer2	6	99831598	rs765819302	CAGGAAAA	C	E	FALSE	p.Phe68ValfsTer2	c.202_208delTTTTCCT	202	frameshift	1	232578	0	4.3e-06		0	29780	0	0	0	0.000123863		0	0	1.53421e-08		0	0	9		0	0	0
COQ3	Oth	p.Phe68ValfsTer2	6	99831598	rs765819302	CAGGAAAA	C	E	FALSE	p.Phe68ValfsTer2	c.202_208delTTTTCCT	202	frameshift	1	232578	0	4.3e-06		0	5194	0	0	0	0.000709967		0	0	5.04053e-07		0	0	0		0	0	0
COQ3	SAs	p.Phe68ValfsTer2	6	99831598	rs765819302	CAGGAAAA	C	E	FALSE	p.Phe68ValfsTer2	c.202_208delTTTTCCT	202	frameshift	1	232578	0	4.3e-06		1	27020	0	3.70096e-05	9.37002e-07	0.000206187		1.36971e-09	8.77973e-13	4.25131e-08		2	0	77		0	0	0
COQ3	Afr	p.Lys75GlufsTer21	6	99831582	rs760130868	CTT	C	E	FALSE	p.Lys75GlufsTer21	c.223_224delAA	223	frameshift	1	221016	0	4.53e-06		0	14388	0	0	0	0.000256353		0	0	6.57168e-08		0	0	77		0	0	2
COQ3	Ash	p.Lys75GlufsTer21	6	99831582	rs760130868	CTT	C	E	FALSE	p.Lys75GlufsTer21	c.223_224delAA	223	frameshift	1	221016	0	4.53e-06		0	8706	0	0	0	0.000423627		0	0	1.7946e-07		0	0	1		0	0	0
COQ3	EAs	p.Lys75GlufsTer21	6	99831582	rs760130868	CTT	C	E	FALSE	p.Lys75GlufsTer21	c.223_224delAA	223	frameshift	1	221016	0	4.53e-06		0	15208	0	0	0	0.000242532		0	0	5.88219e-08		0	0	94		0	0	0
COQ3	Eur	p.Lys75GlufsTer21	6	99831582	rs760130868	CTT	C	E	FALSE	p.Lys75GlufsTer21	c.223_224delAA	223	frameshift	1	221016	0	4.53e-06		1	105064	0	9.51801e-06	2.40975e-07	5.30298e-05		9.05925e-11	5.8069e-14	2.81216e-09		0	0	2		0	0	0
COQ3	Fin	p.Lys75GlufsTer21	6	99831582	rs760130868	CTT	C	E	FALSE	p.Lys75GlufsTer21	c.223_224delAA	223	frameshift	1	221016	0	4.53e-06		0	21836	0	0	0	0.000168921		0	0	2.85344e-08		0	0	0		0	0	0
COQ3	Lat	p.Lys75GlufsTer21	6	99831582	rs760130868	CTT	C	E	FALSE	p.Lys75GlufsTer21	c.223_224delAA	223	frameshift	1	221016	0	4.53e-06		0	26094	0	0	0	0.000141359		0	0	1.99823e-08		0	0	12		0	0	1
COQ3	Oth	p.Lys75GlufsTer21	6	99831582	rs760130868	CTT	C	E	FALSE	p.Lys75GlufsTer21	c.223_224delAA	223	frameshift	1	221016	0	4.53e-06		0	4844	0	0	0	0.000761246		0	0	5.79495e-07		0	0	0		0	0	0
COQ3	SAs	p.Lys75GlufsTer21	6	99831582	rs760130868	CTT	C	E	FALSE	p.Lys75GlufsTer21	c.223_224delAA	223	frameshift	1	221016	0	4.53e-06		0	24876	0	0	0	0.00014828		0	0	2.19869e-08		0	0	40		0	0	0
COQ3	Afr	c.234-1G>A	6	99828218	rs775324416	C	T	G	FALSE		c.234-1G>A	234	splice acceptor	1	30972	0	3.23e-05		0	8730	0	0	0	0.000422463		0	0	1.78475e-07		0	0	211		0	0	7
COQ3	Afr	c.234-2A>G	6	99828219	rs746803032	T	C	E G	FALSE		c.234-2A>G	234	splice acceptor	2	275602	0	7.26e-06		1	24014	0	4.16424e-05	1.05429e-06	0.000231994		1.73409e-09	1.11153e-12	5.38214e-08		2	0	63		0	0	2
COQ3	Ash	c.234-1G>A	6	99828218	rs775324416	C	T	G	FALSE		c.234-1G>A	234	splice acceptor	1	30972	0	3.23e-05		0	302	0	0	0	0.0121405		0	0	0.000147393		0	0	1473		0	0	756
COQ3	Ash	c.234-2A>G	6	99828219	rs746803032	T	C	E G	FALSE		c.234-2A>G	234	splice acceptor	2	275602	0	7.26e-06		0	10044	0	0	0	0.000367205		0	0	1.34839e-07		0	0	1		0	0	0
COQ3	EAs	c.234-1G>A	6	99828218	rs775324416	C	T	G	FALSE		c.234-1G>A	234	splice acceptor	1	30972	0	3.23e-05		0	1622	0	0	0	0.00227169		0	0	5.16059e-06		0	0	8320		0	0	30
COQ3	EAs	c.234-2A>G	6	99828219	rs746803032	T	C	E G	FALSE		c.234-2A>G	234	splice acceptor	2	275602	0	7.26e-06		0	18846	0	0	0	0.000195719		0	0	3.83059e-08		0	0	61		0	0	0
COQ3	Eur	c.234-1G>A	6	99828218	rs775324416	C	T	G	FALSE		c.234-1G>A	234	splice acceptor	1	30972	0	3.23e-05		1	15010	0	6.66223e-05	1.68673e-06	0.000371139		4.43852e-09	2.84505e-12	1.37744e-07		3	0	100		0	0	27
COQ3	Eur	c.234-2A>G	6	99828219	rs746803032	T	C	E G	FALSE		c.234-2A>G	234	splice acceptor	2	275602	0	7.26e-06		1	125908	0	7.94231e-06	2.01082e-07	4.42509e-05		6.30802e-11	4.04339e-14	1.95814e-09		0	0	1		0	0	0
COQ3	Fin	c.234-1G>A	6	99828218	rs775324416	C	T	G	FALSE		c.234-1G>A	234	splice acceptor	1	30972	0	3.23e-05		0	3490	0	0	0	0.00105643		0	0	1.11604e-06		0	0	6		0	0	0
COQ3	Fin	c.234-2A>G	6	99828219	rs746803032	T	C	E G	FALSE		c.234-2A>G	234	splice acceptor	2	275602	0	7.26e-06		0	25764	0	0	0	0.000143169		0	0	2.04975e-08		0	0	0		0	0	0
COQ3	Lat	c.234-1G>A	6	99828218	rs775324416	C	T	G	FALSE		c.234-1G>A	234	splice acceptor	1	30972	0	3.23e-05		0	838	0	0	0	0.00439233		0	0	1.92926e-05		0	0	12231		0	0	1089
COQ3	Lat	c.234-2A>G	6	99828219	rs746803032	T	C	E G	FALSE		c.234-2A>G	234	splice acceptor	2	275602	0	7.26e-06		0	34064	0	0	0	0.000108287		0	0	1.1726e-08		0	0	7		0	0	0
COQ3	Oth	c.234-1G>A	6	99828218	rs775324416	C	T	G	FALSE		c.234-1G>A	234	splice acceptor	1	30972	0	3.23e-05		0	980	0	0	0	0.00375709		0	0	1.41157e-05		0	0	0		0	0	0
COQ3	Oth	c.234-2A>G	6	99828219	rs746803032	T	C	E G	FALSE		c.234-2A>G	234	splice acceptor	2	275602	0	7.26e-06		0	6420	0	0	0	0.000574427		0	0	3.29966e-07		0	0	0		0	0	0
COQ3	SAs	c.234-1G>A	6	99828218	rs775324416	C	T	G	FALSE		c.234-1G>A	234	splice acceptor	1	30972	0	3.23e-05		0	0	0		0	0			0	0		0	0	0		0	0	0
COQ3	SAs	c.234-2A>G	6	99828219	rs746803032	T	C	E G	FALSE		c.234-2A>G	234	splice acceptor	2	275602	0	7.26e-06		0	30542	0	0	0	0.000120773		0	0	1.45862e-08		0	0	26		0	0	0
COQ3	Afr	p.Thr90ProfsTer8	6	99828182	rs777038091	GT	G	E	FALSE	p.Thr90ProfsTer8	c.268delA	268	frameshift	1	246062	0	4.06e-06		0	15302	0	0	0	0.000241043		0	0	5.81016e-08		0	0	68		0	0	2
COQ3	Ash	p.Thr90ProfsTer8	6	99828182	rs777038091	GT	G	E	FALSE	p.Thr90ProfsTer8	c.268delA	268	frameshift	1	246062	0	4.06e-06		0	9844	0	0	0	0.000374664		0	0	1.40373e-07		0	0	1		0	0	0
COQ3	EAs	p.Thr90ProfsTer8	6	99828182	rs777038091	GT	G	E	FALSE	p.Thr90ProfsTer8	c.268delA	268	frameshift	1	246062	0	4.06e-06		0	17242	0	0	0	0.000213924		0	0	4.57637e-08		0	0	73		0	0	0
COQ3	Eur	p.Thr90ProfsTer8	6	99828182	rs777038091	GT	G	E	FALSE	p.Thr90ProfsTer8	c.268delA	268	frameshift	1	246062	0	4.06e-06		1	111572	0	8.96282e-06	2.26919e-07	4.99366e-05		8.03322e-11	5.14922e-14	2.49367e-09		0	0	1		0	0	0
COQ3	Fin	p.Thr90ProfsTer8	6	99828182	rs777038091	GT	G	E	FALSE	p.Thr90ProfsTer8	c.268delA	268	frameshift	1	246062	0	4.06e-06		0	22298	0	0	0	0.000165422		0	0	2.73644e-08		0	0	0		0	0	0
COQ3	Lat	p.Thr90ProfsTer8	6	99828182	rs777038091	GT	G	E	FALSE	p.Thr90ProfsTer8	c.268delA	268	frameshift	1	246062	0	4.06e-06		0	33552	0	0	0	0.000109939		0	0	1.20866e-08		0	0	7		0	0	0
COQ3	Oth	p.Thr90ProfsTer8	6	99828182	rs777038091	GT	G	E	FALSE	p.Thr90ProfsTer8	c.268delA	268	frameshift	1	246062	0	4.06e-06		0	5478	0	0	0	0.000673172		0	0	4.53161e-07		0	0	0		0	0	0
COQ3	SAs	p.Thr90ProfsTer8	6	99828182	rs777038091	GT	G	E	FALSE	p.Thr90ProfsTer8	c.268delA	268	frameshift	1	246062	0	4.06e-06		0	30774	0	0	0	0.000119863		0	0	1.43671e-08		0	0	26		0	0	0
COQ3	Afr	p.Trp107Ter	6	99828131	rs775236131	C	T	E	FALSE	p.Trp107Ter	c.320G>A	320	stop gained	1	246134	0	4.06e-06		0	15304	0	0	0	0.000241011		0	0	5.80864e-08		0	0	68		0	0	2
COQ3	Ash	p.Trp107Ter	6	99828131	rs775236131	C	T	E	FALSE	p.Trp107Ter	c.320G>A	320	stop gained	1	246134	0	4.06e-06		0	9848	0	0	0	0.000374511		0	0	1.40259e-07		0	0	1		0	0	0
COQ3	EAs	p.Trp107Ter	6	99828131	rs775236131	C	T	E	FALSE	p.Trp107Ter	c.320G>A	320	stop gained	1	246134	0	4.06e-06		1	17242	0	5.79979e-05	1.46838e-06	0.000323101		3.36376e-09	2.15614e-12	1.04394e-07		5	0	168		0	0	0
COQ3	Eur	p.Trp107Ter	6	99828131	rs775236131	C	T	E	FALSE	p.Trp107Ter	c.320G>A	320	stop gained	1	246134	0	4.06e-06		0	111638	0	0	0	3.30427e-05		0	0	1.09182e-09		0	0	0		0	0	0
COQ3	Fin	p.Trp107Ter	6	99828131	rs775236131	C	T	E	FALSE	p.Trp107Ter	c.320G>A	320	stop gained	1	246134	0	4.06e-06		0	22296	0	0	0	0.000165437		0	0	2.73693e-08		0	0	0		0	0	0
COQ3	Lat	p.Trp107Ter	6	99828131	rs775236131	C	T	E	FALSE	p.Trp107Ter	c.320G>A	320	stop gained	1	246134	0	4.06e-06		0	33546	0	0	0	0.000109959		0	0	1.20909e-08		0	0	7		0	0	0
COQ3	Oth	p.Trp107Ter	6	99828131	rs775236131	C	T	E	FALSE	p.Trp107Ter	c.320G>A	320	stop gained	1	246134	0	4.06e-06		0	5480	0	0	0	0.000672927		0	0	4.5283e-07		0	0	0		0	0	0
COQ3	SAs	p.Trp107Ter	6	99828131	rs775236131	C	T	E	FALSE	p.Trp107Ter	c.320G>A	320	stop gained	1	246134	0	4.06e-06		0	30780	0	0	0	0.000119839		0	0	1.43615e-08		0	0	26		0	0	0
COQ3	Afr	p.Trp108Ter	6	99828128	rs771884404	C	T	E	FALSE	p.Trp108Ter	c.323G>A	323	stop gained	1	246110	0	4.06e-06		0	15304	0	0	0	0.000241011		0	0	5.80864e-08		0	0	68		0	0	2
COQ3	Ash	p.Trp108Ter	6	99828128	rs771884404	C	T	E	FALSE	p.Trp108Ter	c.323G>A	323	stop gained	1	246110	0	4.06e-06		0	9844	0	0	0	0.000374664		0	0	1.40373e-07		0	0	1		0	0	0
COQ3	EAs	p.Trp108Ter	6	99828128	rs771884404	C	T	E	FALSE	p.Trp108Ter	c.323G>A	323	stop gained	1	246110	0	4.06e-06		0	17240	0	0	0	0.000213949		0	0	4.57743e-08		0	0	73		0	0	0
COQ3	Eur	p.Trp108Ter	6	99828128	rs771884404	C	T	E	FALSE	p.Trp108Ter	c.323G>A	323	stop gained	1	246110	0	4.06e-06		0	111618	0	0	0	3.30486e-05		0	0	1.09221e-09		0	0	0		0	0	0
COQ3	Fin	p.Trp108Ter	6	99828128	rs771884404	C	T	E	FALSE	p.Trp108Ter	c.323G>A	323	stop gained	1	246110	0	4.06e-06		0	22298	0	0	0	0.000165422		0	0	2.73644e-08		0	0	0		0	0	0
COQ3	Lat	p.Trp108Ter	6	99828128	rs771884404	C	T	E	FALSE	p.Trp108Ter	c.323G>A	323	stop gained	1	246110	0	4.06e-06		0	33548	0	0	0	0.000109952		0	0	1.20895e-08		0	0	7		0	0	0
COQ3	Oth	p.Trp108Ter	6	99828128	rs771884404	C	T	E	FALSE	p.Trp108Ter	c.323G>A	323	stop gained	1	246110	0	4.06e-06		0	5480	0	0	0	0.000672927		0	0	4.5283e-07		0	0	0		0	0	0
COQ3	SAs	p.Trp108Ter	6	99828128	rs771884404	C	T	E	FALSE	p.Trp108Ter	c.323G>A	323	stop gained	1	246110	0	4.06e-06		1	30778	0	3.24907e-05	8.22594e-07	0.000181013		1.05565e-09	6.76661e-13	3.27658e-08		1	0	59		0	0	0
COQ3	Afr	c.487-1G>T	6	99824059	.	C	A	E G	FALSE		c.487-1G>T	487	splice acceptor	2	274778	0	7.28e-06		0	23974	0	0	0	0.000153858		0	0	2.36723e-08		0	0	28		0	0	0
COQ3	Ash	c.487-1G>T	6	99824059	.	C	A	E G	FALSE		c.487-1G>T	487	splice acceptor	2	274778	0	7.28e-06		0	9936	0	0	0	0.000371195		0	0	1.37786e-07		0	0	1		0	0	0
COQ3	EAs	c.487-1G>T	6	99824059	.	C	A	E G	FALSE		c.487-1G>T	487	splice acceptor	2	274778	0	7.28e-06		0	18810	0	0	0	0.000196093		0	0	3.84526e-08		0	0	61		0	0	0
COQ3	Eur	c.487-1G>T	6	99824059	.	C	A	E G	FALSE		c.487-1G>T	487	splice acceptor	2	274778	0	7.28e-06		2	125776	0	1.59013e-05	1.92573e-06	5.74397e-05		2.52851e-10	3.70842e-12	3.29932e-09		0	0	2		0	0	0
COQ3	Fin	c.487-1G>T	6	99824059	.	C	A	E G	FALSE		c.487-1G>T	487	splice acceptor	2	274778	0	7.28e-06		0	25584	0	0	0	0.000144177		0	0	2.07869e-08		0	0	0		0	0	0
COQ3	Lat	c.487-1G>T	6	99824059	.	C	A	E G	FALSE		c.487-1G>T	487	splice acceptor	2	274778	0	7.28e-06		0	33904	0	0	0	0.000108798		0	0	1.18369e-08		0	0	7		0	0	0
COQ3	Oth	c.487-1G>T	6	99824059	.	C	A	E G	FALSE		c.487-1G>T	487	splice acceptor	2	274778	0	7.28e-06		0	6346	0	0	0	0.000581123		0	0	3.37704e-07		0	0	0		0	0	0
COQ3	SAs	c.487-1G>T	6	99824059	.	C	A	E G	FALSE		c.487-1G>T	487	splice acceptor	2	274778	0	7.28e-06		0	30448	0	0	0	0.000121146		0	0	1.46764e-08		0	0	26		0	0	0
COQ3	Afr	p.Ala169LeufsTer30	6	99824039	rs765163879	GC	G	E	FALSE	p.Ala169LeufsTer30	c.505delG	505	frameshift	1	245886	0	4.07e-06		0	15300	0	0	0	0.000241074		0	0	5.81168e-08		0	0	68		0	0	2
COQ3	Ash	p.Ala169LeufsTer30	6	99824039	rs765163879	GC	G	E	FALSE	p.Ala169LeufsTer30	c.505delG	505	frameshift	1	245886	0	4.07e-06		0	9842	0	0	0	0.00037474		0	0	1.4043e-07		0	0	1		0	0	0
COQ3	EAs	p.Ala169LeufsTer30	6	99824039	rs765163879	GC	G	E	FALSE	p.Ala169LeufsTer30	c.505delG	505	frameshift	1	245886	0	4.07e-06		0	17244	0	0	0	0.0002139		0	0	4.5753e-08		0	0	73		0	0	0
COQ3	Eur	p.Ala169LeufsTer30	6	99824039	rs765163879	GC	G	E	FALSE	p.Ala169LeufsTer30	c.505delG	505	frameshift	1	245886	0	4.07e-06		1	111452	0	8.97247e-06	2.27163e-07	4.99904e-05		8.05053e-11	5.16032e-14	2.49904e-09		0	0	1		0	0	0
COQ3	Fin	p.Ala169LeufsTer30	6	99824039	rs765163879	GC	G	E	FALSE	p.Ala169LeufsTer30	c.505delG	505	frameshift	1	245886	0	4.07e-06		0	22220	0	0	0	0.000166002		0	0	2.75568e-08		0	0	0		0	0	0
COQ3	Lat	p.Ala169LeufsTer30	6	99824039	rs765163879	GC	G	E	FALSE	p.Ala169LeufsTer30	c.505delG	505	frameshift	1	245886	0	4.07e-06		0	33570	0	0	0	0.00010988		0	0	1.20736e-08		0	0	7		0	0	0
COQ3	Oth	p.Ala169LeufsTer30	6	99824039	rs765163879	GC	G	E	FALSE	p.Ala169LeufsTer30	c.505delG	505	frameshift	1	245886	0	4.07e-06		0	5476	0	0	0	0.000673418		0	0	4.53492e-07		0	0	0		0	0	0
COQ3	SAs	p.Ala169LeufsTer30	6	99824039	rs765163879	GC	G	E	FALSE	p.Ala169LeufsTer30	c.505delG	505	frameshift	1	245886	0	4.07e-06		0	30782	0	0	0	0.000119832		0	0	1.43596e-08		0	0	26		0	0	0
COQ3	Afr	p.Gln185Ter	6	99823992	rs748552993	G	A	E	FALSE	p.Gln185Ter	c.553C>T	553	stop gained	1	246094	0	4.06e-06		0	15302	0	0	0	0.000241043		0	0	5.81016e-08		0	0	68		0	0	2
COQ3	Ash	p.Gln185Ter	6	99823992	rs748552993	G	A	E	FALSE	p.Gln185Ter	c.553C>T	553	stop gained	1	246094	0	4.06e-06		0	9842	0	0	0	0.00037474		0	0	1.4043e-07		0	0	1		0	0	0
COQ3	EAs	p.Gln185Ter	6	99823992	rs748552993	G	A	E	FALSE	p.Gln185Ter	c.553C>T	553	stop gained	1	246094	0	4.06e-06		0	17242	0	0	0	0.000213924		0	0	4.57637e-08		0	0	73		0	0	0
COQ3	Eur	p.Gln185Ter	6	99823992	rs748552993	G	A	E	FALSE	p.Gln185Ter	c.553C>T	553	stop gained	1	246094	0	4.06e-06		1	111584	0	8.96186e-06	2.26895e-07	4.99313e-05		8.03149e-11	5.14812e-14	2.49313e-09		0	0	1		0	0	0
COQ3	Fin	p.Gln185Ter	6	99823992	rs748552993	G	A	E	FALSE	p.Gln185Ter	c.553C>T	553	stop gained	1	246094	0	4.06e-06		0	22282	0	0	0	0.000165541		0	0	2.74037e-08		0	0	0		0	0	0
COQ3	Lat	p.Gln185Ter	6	99823992	rs748552993	G	A	E	FALSE	p.Gln185Ter	c.553C>T	553	stop gained	1	246094	0	4.06e-06		0	33580	0	0	0	0.000109847		0	0	1.20665e-08		0	0	7		0	0	0
COQ3	Oth	p.Gln185Ter	6	99823992	rs748552993	G	A	E	FALSE	p.Gln185Ter	c.553C>T	553	stop gained	1	246094	0	4.06e-06		0	5480	0	0	0	0.000672927		0	0	4.5283e-07		0	0	0		0	0	0
COQ3	SAs	p.Gln185Ter	6	99823992	rs748552993	G	A	E	FALSE	p.Gln185Ter	c.553C>T	553	stop gained	1	246094	0	4.06e-06		0	30782	0	0	0	0.000119832		0	0	1.43596e-08		0	0	26		0	0	0
COQ3	Afr	p.Ser189Ter	6	99823979	.	G	T	E	FALSE	p.Ser189Ter	c.566C>A	566	stop gained	1	246122	0	4.06e-06		0	15302	0	0	0	0.000241043		0	0	5.81016e-08		0	0	68		0	0	2
COQ3	Ash	p.Ser189Ter	6	99823979	.	G	T	E	FALSE	p.Ser189Ter	c.566C>A	566	stop gained	1	246122	0	4.06e-06		0	9844	0	0	0	0.000374664		0	0	1.40373e-07		0	0	1		0	0	0
COQ3	EAs	p.Ser189Ter	6	99823979	.	G	T	E	FALSE	p.Ser189Ter	c.566C>A	566	stop gained	1	246122	0	4.06e-06		0	17248	0	0	0	0.00021385		0	0	4.57318e-08		0	0	73		0	0	0
COQ3	Eur	p.Ser189Ter	6	99823979	.	G	T	E	FALSE	p.Ser189Ter	c.566C>A	566	stop gained	1	246122	0	4.06e-06		1	111600	0	8.96057e-06	2.26862e-07	4.99241e-05		8.02919e-11	5.14664e-14	2.49242e-09		0	0	1		0	0	0
COQ3	Fin	p.Ser189Ter	6	99823979	.	G	T	E	FALSE	p.Ser189Ter	c.566C>A	566	stop gained	1	246122	0	4.06e-06		0	22286	0	0	0	0.000165511		0	0	2.73938e-08		0	0	0		0	0	0
COQ3	Lat	p.Ser189Ter	6	99823979	.	G	T	E	FALSE	p.Ser189Ter	c.566C>A	566	stop gained	1	246122	0	4.06e-06		0	33580	0	0	0	0.000109847		0	0	1.20665e-08		0	0	7		0	0	0
COQ3	Oth	p.Ser189Ter	6	99823979	.	G	T	E	FALSE	p.Ser189Ter	c.566C>A	566	stop gained	1	246122	0	4.06e-06		0	5480	0	0	0	0.000672927		0	0	4.5283e-07		0	0	0		0	0	0
COQ3	SAs	p.Ser189Ter	6	99823979	.	G	T	E	FALSE	p.Ser189Ter	c.566C>A	566	stop gained	1	246122	0	4.06e-06		0	30782	0	0	0	0.000119832		0	0	1.43596e-08		0	0	26		0	0	0
COQ3	Afr	p.Glu199Ter	6	99823950	.	C	A	E	FALSE	p.Glu199Ter	c.595G>T	595	stop gained	2	246136	0	8.13e-06		0	15304	0	0	0	0.000241011		0	0	5.80864e-08		0	0	68		0	0	2
COQ3	Ash	p.Glu199Ter	6	99823950	.	C	A	E	FALSE	p.Glu199Ter	c.595G>T	595	stop gained	2	246136	0	8.13e-06		0	9842	0	0	0	0.00037474		0	0	1.4043e-07		0	0	1		0	0	0
COQ3	EAs	p.Glu199Ter	6	99823950	.	C	A	E	FALSE	p.Glu199Ter	c.595G>T	595	stop gained	2	246136	0	8.13e-06		0	17248	0	0	0	0.00021385		0	0	4.57318e-08		0	0	73		0	0	0
COQ3	Eur	p.Glu199Ter	6	99823950	.	C	A	E	FALSE	p.Glu199Ter	c.595G>T	595	stop gained	2	246136	0	8.13e-06		2	111608	0	1.79199e-05	2.17019e-06	6.47312e-05		3.21121e-10	4.70971e-12	4.19013e-09		0	0	3		0	0	0
COQ3	Fin	p.Glu199Ter	6	99823950	.	C	A	E	FALSE	p.Glu199Ter	c.595G>T	595	stop gained	2	246136	0	8.13e-06		0	22292	0	0	0	0.000165466		0	0	2.73791e-08		0	0	0		0	0	0
COQ3	Lat	p.Glu199Ter	6	99823950	.	C	A	E	FALSE	p.Glu199Ter	c.595G>T	595	stop gained	2	246136	0	8.13e-06		0	33580	0	0	0	0.000109847		0	0	1.20665e-08		0	0	7		0	0	0
COQ3	Oth	p.Glu199Ter	6	99823950	.	C	A	E	FALSE	p.Glu199Ter	c.595G>T	595	stop gained	2	246136	0	8.13e-06		0	5480	0	0	0	0.000672927		0	0	4.5283e-07		0	0	0		0	0	0
COQ3	SAs	p.Glu199Ter	6	99823950	.	C	A	E	FALSE	p.Glu199Ter	c.595G>T	595	stop gained	2	246136	0	8.13e-06		0	30782	0	0	0	0.000119832		0	0	1.43596e-08		0	0	26		0	0	0
COQ3	Afr	p.Glu207Ter	6	99823926	rs750663543	C	A	E	FALSE	p.Glu207Ter	c.619G>T	619	stop gained	2	246176	0	8.12e-06		0	15304	0	0	0	0.000241011		0	0	5.80864e-08		0	0	68		0	0	2
COQ3	Ash	p.Glu207Ter	6	99823926	rs750663543	C	A	E	FALSE	p.Glu207Ter	c.619G>T	619	stop gained	2	246176	0	8.12e-06		0	9850	0	0	0	0.000374435		0	0	1.40202e-07		0	0	1		0	0	0
COQ3	EAs	p.Glu207Ter	6	99823926	rs750663543	C	A	E	FALSE	p.Glu207Ter	c.619G>T	619	stop gained	2	246176	0	8.12e-06		0	17248	0	0	0	0.00021385		0	0	4.57318e-08		0	0	73		0	0	0
COQ3	Eur	p.Glu207Ter	6	99823926	rs750663543	C	A	E	FALSE	p.Glu207Ter	c.619G>T	619	stop gained	2	246176	0	8.12e-06		1	111644	0	8.95704e-06	2.26773e-07	4.99044e-05		8.02286e-11	5.14258e-14	2.49045e-09		0	0	1		0	0	0
COQ3	Fin	p.Glu207Ter	6	99823926	rs750663543	C	A	E	FALSE	p.Glu207Ter	c.619G>T	619	stop gained	2	246176	0	8.12e-06		0	22290	0	0	0	0.000165481		0	0	2.7384e-08		0	0	0		0	0	0
COQ3	Lat	p.Glu207Ter	6	99823926	rs750663543	C	A	E	FALSE	p.Glu207Ter	c.619G>T	619	stop gained	2	246176	0	8.12e-06		0	33578	0	0	0	0.000109854		0	0	1.20679e-08		0	0	7		0	0	0
COQ3	Oth	p.Glu207Ter	6	99823926	rs750663543	C	A	E	FALSE	p.Glu207Ter	c.619G>T	619	stop gained	2	246176	0	8.12e-06		0	5480	0	0	0	0.000672927		0	0	4.5283e-07		0	0	0		0	0	0
COQ3	SAs	p.Glu207Ter	6	99823926	rs750663543	C	A	E	FALSE	p.Glu207Ter	c.619G>T	619	stop gained	2	246176	0	8.12e-06		1	30782	0	3.24865e-05	8.22487e-07	0.00018099		1.05537e-09	6.76485e-13	3.27573e-08		1	0	59		0	0	0
COQ3	Afr	p.Lys243AsnfsTer48	6	99823815	.	CT	C	E	FALSE	p.Lys243AsnfsTer48	c.729delA	729	frameshift	1	245772	0	4.07e-06		0	15300	0	0	0	0.000241074		0	0	5.81168e-08		0	0	68		0	0	2
COQ3	Ash	p.Lys243AsnfsTer48	6	99823815	.	CT	C	E	FALSE	p.Lys243AsnfsTer48	c.729delA	729	frameshift	1	245772	0	4.07e-06		0	9840	0	0	0	0.000374816		0	0	1.40487e-07		0	0	1		0	0	0
COQ3	EAs	p.Lys243AsnfsTer48	6	99823815	.	CT	C	E	FALSE	p.Lys243AsnfsTer48	c.729delA	729	frameshift	1	245772	0	4.07e-06		0	17244	0	0	0	0.0002139		0	0	4.5753e-08		0	0	73		0	0	0
COQ3	Eur	p.Lys243AsnfsTer48	6	99823815	.	CT	C	E	FALSE	p.Lys243AsnfsTer48	c.729delA	729	frameshift	1	245772	0	4.07e-06		1	111504	0	8.96829e-06	2.27057e-07	4.99671e-05		8.04302e-11	5.1555e-14	2.49671e-09		0	0	1		0	0	0
COQ3	Fin	p.Lys243AsnfsTer48	6	99823815	.	CT	C	E	FALSE	p.Lys243AsnfsTer48	c.729delA	729	frameshift	1	245772	0	4.07e-06		0	22090	0	0	0	0.000166979		0	0	2.78821e-08		0	0	0		0	0	0
COQ3	Lat	p.Lys243AsnfsTer48	6	99823815	.	CT	C	E	FALSE	p.Lys243AsnfsTer48	c.729delA	729	frameshift	1	245772	0	4.07e-06		0	33572	0	0	0	0.000109874		0	0	1.20722e-08		0	0	7		0	0	0
COQ3	Oth	p.Lys243AsnfsTer48	6	99823815	.	CT	C	E	FALSE	p.Lys243AsnfsTer48	c.729delA	729	frameshift	1	245772	0	4.07e-06		0	5470	0	0	0	0.000674156		0	0	4.54487e-07		0	0	0		0	0	0
COQ3	SAs	p.Lys243AsnfsTer48	6	99823815	.	CT	C	E	FALSE	p.Lys243AsnfsTer48	c.729delA	729	frameshift	1	245772	0	4.07e-06		0	30752	0	0	0	0.000119949		0	0	1.43877e-08		0	0	26		0	0	0
COQ3	Afr	p.Gln257Ter	6	99819424	rs756441765	G	A	E	FALSE	p.Gln257Ter	c.769C>T	769	stop gained	4	238826	0	1.68e-05		0	14942	0	0	0	0.000246849		0	0	6.09346e-08		0	0	72		0	0	2
COQ3	Ash	p.Gln257Ter	6	99819424	rs756441765	G	A	E	FALSE	p.Gln257Ter	c.769C>T	769	stop gained	4	238826	0	1.68e-05		0	9726	0	0	0	0.000379208		0	0	1.43799e-07		0	0	1		0	0	0
COQ3	EAs	p.Gln257Ter	6	99819424	rs756441765	G	A	E	FALSE	p.Gln257Ter	c.769C>T	769	stop gained	4	238826	0	1.68e-05		0	16710	0	0	0	0.000220734		0	0	4.87237e-08		0	0	78		0	0	0
COQ3	Eur	p.Gln257Ter	6	99819424	rs756441765	G	A	E	FALSE	p.Gln257Ter	c.769C>T	769	stop gained	4	238826	0	1.68e-05		4	109894	0	3.63987e-05	9.91751e-06	9.31925e-05		1.32487e-09	9.8357e-11	8.68484e-09		0	0	6		0	0	1
COQ3	Fin	p.Gln257Ter	6	99819424	rs756441765	G	A	E	FALSE	p.Gln257Ter	c.769C>T	769	stop gained	4	238826	0	1.68e-05		0	22210	0	0	0	0.000166077		0	0	2.75816e-08		0	0	0		0	0	0
COQ3	Lat	p.Gln257Ter	6	99819424	rs756441765	G	A	E	FALSE	p.Gln257Ter	c.769C>T	769	stop gained	4	238826	0	1.68e-05		0	31378	0	0	0	0.000117556		0	0	1.38193e-08		0	0	8		0	0	0
COQ3	Oth	p.Gln257Ter	6	99819424	rs756441765	G	A	E	FALSE	p.Gln257Ter	c.769C>T	769	stop gained	4	238826	0	1.68e-05		0	5308	0	0	0	0.000694725		0	0	4.82642e-07		0	0	0		0	0	0
COQ3	SAs	p.Gln257Ter	6	99819424	rs756441765	G	A	E	FALSE	p.Gln257Ter	c.769C>T	769	stop gained	4	238826	0	1.68e-05		0	28658	0	0	0	0.000128712		0	0	1.65669e-08		0	0	30		0	0	0
COQ3	Afr	p.Trp316Ter	6	99817638	rs376598849	C	T	E G	FALSE	p.Trp316Ter	c.948G>A	948	stop gained	5	276598	0	1.81e-05		5	24008	0	0.000208264	6.76261e-05	0.000485951		4.33739e-08	4.57329e-09	2.36148e-07		51	5	280		1	0	9
COQ3	Ash	p.Trp316Ter	6	99817638	rs376598849	C	T	E G	FALSE	p.Trp316Ter	c.948G>A	948	stop gained	5	276598	0	1.81e-05		0	10146	0	0	0	0.000363514		0	0	1.32142e-07		0	0	1		0	0	0
COQ3	EAs	p.Trp316Ter	6	99817638	rs376598849	C	T	E G	FALSE	p.Trp316Ter	c.948G>A	948	stop gained	5	276598	0	1.81e-05		0	18860	0	0	0	0.000195574		0	0	3.8249e-08		0	0	61		0	0	0
COQ3	Eur	p.Trp316Ter	6	99817638	rs376598849	C	T	E G	FALSE	p.Trp316Ter	c.948G>A	948	stop gained	5	276598	0	1.81e-05		0	126188	0	0	0	2.92328e-05		0	0	8.54555e-10		0	0	0		0	0	0
COQ3	Fin	p.Trp316Ter	6	99817638	rs376598849	C	T	E G	FALSE	p.Trp316Ter	c.948G>A	948	stop gained	5	276598	0	1.81e-05		0	25764	0	0	0	0.000143169		0	0	2.04975e-08		0	0	0		0	0	0
COQ3	Lat	p.Trp316Ter	6	99817638	rs376598849	C	T	E G	FALSE	p.Trp316Ter	c.948G>A	948	stop gained	5	276598	0	1.81e-05		0	34404	0	0	0	0.000107217		0	0	1.14954e-08		0	0	7		0	0	0
COQ3	Oth	p.Trp316Ter	6	99817638	rs376598849	C	T	E G	FALSE	p.Trp316Ter	c.948G>A	948	stop gained	5	276598	0	1.81e-05		0	6446	0	0	0	0.00057211		0	0	3.2731e-07		0	0	0		0	0	0
COQ3	SAs	p.Trp316Ter	6	99817638	rs376598849	C	T	E G	FALSE	p.Trp316Ter	c.948G>A	948	stop gained	5	276598	0	1.81e-05		0	30782	0	0	0	0.000119832		0	0	1.43596e-08		0	0	26		0	0	0
COQ3	Afr	p.Trp318Ter	6	99817632	rs763813636	C	T	E	FALSE	p.Trp318Ter	c.954G>A	954	stop gained	1	245832	0	4.07e-06		0	15302	0	0	0	0.000241043		0	0	5.81016e-08		0	0	68		0	0	2
COQ3	Ash	p.Trp318Ter	6	99817632	rs763813636	C	T	E	FALSE	p.Trp318Ter	c.954G>A	954	stop gained	1	245832	0	4.07e-06		0	9844	0	0	0	0.000374664		0	0	1.40373e-07		0	0	1		0	0	0
COQ3	EAs	p.Trp318Ter	6	99817632	rs763813636	C	T	E	FALSE	p.Trp318Ter	c.954G>A	954	stop gained	1	245832	0	4.07e-06		0	17248	0	0	0	0.00021385		0	0	4.57318e-08		0	0	73		0	0	0
COQ3	Eur	p.Trp318Ter	6	99817632	rs763813636	C	T	E	FALSE	p.Trp318Ter	c.954G>A	954	stop gained	1	245832	0	4.07e-06		1	111310	0	8.98392e-06	2.27453e-07	5.00542e-05		8.07108e-11	5.17349e-14	2.50542e-09		0	0	1		0	0	0
COQ3	Fin	p.Trp318Ter	6	99817632	rs763813636	C	T	E	FALSE	p.Trp318Ter	c.954G>A	954	stop gained	1	245832	0	4.07e-06		0	22300	0	0	0	0.000165407		0	0	2.73594e-08		0	0	0		0	0	0
COQ3	Lat	p.Trp318Ter	6	99817632	rs763813636	C	T	E	FALSE	p.Trp318Ter	c.954G>A	954	stop gained	1	245832	0	4.07e-06		0	33572	0	0	0	0.000109874		0	0	1.20722e-08		0	0	7		0	0	0
COQ3	Oth	p.Trp318Ter	6	99817632	rs763813636	C	T	E	FALSE	p.Trp318Ter	c.954G>A	954	stop gained	1	245832	0	4.07e-06		0	5474	0	0	0	0.000673664		0	0	4.53823e-07		0	0	0		0	0	0
COQ3	SAs	p.Trp318Ter	6	99817632	rs763813636	C	T	E	FALSE	p.Trp318Ter	c.954G>A	954	stop gained	1	245832	0	4.07e-06		0	30782	0	0	0	0.000119832		0	0	1.43596e-08		0	0	26		0	0	0
COQ3	Afr	p.Gln354Ter	6	99817526	rs752401424	G	A	E	FALSE	p.Gln354Ter	c.1060C>T	1060	stop gained	1	245716	0	4.07e-06		0	15302	0	0	0	0.000241043		0	0	5.81016e-08		0	0	68		0	0	2
COQ3	Ash	p.Gln354Ter	6	99817526	rs752401424	G	A	E	FALSE	p.Gln354Ter	c.1060C>T	1060	stop gained	1	245716	0	4.07e-06		0	9840	0	0	0	0.000374816		0	0	1.40487e-07		0	0	1		0	0	0
COQ3	EAs	p.Gln354Ter	6	99817526	rs752401424	G	A	E	FALSE	p.Gln354Ter	c.1060C>T	1060	stop gained	1	245716	0	4.07e-06		1	17248	0	5.79777e-05	1.46787e-06	0.000322988		3.36142e-09	2.15464e-12	1.04322e-07		5	0	168		0	0	0
COQ3	Eur	p.Gln354Ter	6	99817526	rs752401424	G	A	E	FALSE	p.Gln354Ter	c.1060C>T	1060	stop gained	1	245716	0	4.07e-06		0	111198	0	0	0	3.31734e-05		0	0	1.10048e-09		0	0	0		0	0	0
COQ3	Fin	p.Gln354Ter	6	99817526	rs752401424	G	A	E	FALSE	p.Gln354Ter	c.1060C>T	1060	stop gained	1	245716	0	4.07e-06		0	22296	0	0	0	0.000165437		0	0	2.73693e-08		0	0	0		0	0	0
COQ3	Lat	p.Gln354Ter	6	99817526	rs752401424	G	A	E	FALSE	p.Gln354Ter	c.1060C>T	1060	stop gained	1	245716	0	4.07e-06		0	33576	0	0	0	0.000109861		0	0	1.20693e-08		0	0	7		0	0	0
COQ3	Oth	p.Gln354Ter	6	99817526	rs752401424	G	A	E	FALSE	p.Gln354Ter	c.1060C>T	1060	stop gained	1	245716	0	4.07e-06		0	5476	0	0	0	0.000673418		0	0	4.53492e-07		0	0	0		0	0	0
COQ3	SAs	p.Gln354Ter	6	99817526	rs752401424	G	A	E	FALSE	p.Gln354Ter	c.1060C>T	1060	stop gained	1	245716	0	4.07e-06		0	30780	0	0	0	0.000119839		0	0	1.43615e-08		0	0	26		0	0	0
COQ4	Afr	p.Ala34SerfsTer47	9	131085302	rs780208124	C	CCTCCGGGCTAGGAGCGACGG	E	FALSE	p.Ala34SerfsTer47	c.80_99dupTCCGGGCTAGGAGCGACGGC	80	frameshift	1	234568	0	4.26e-06		0	14102	0	0	0	0.000261551		0	0	6.84091e-08		0	0	81		0	0	2
COQ4	Ash	p.Ala34SerfsTer47	9	131085302	rs780208124	C	CCTCCGGGCTAGGAGCGACGG	E	FALSE	p.Ala34SerfsTer47	c.80_99dupTCCGGGCTAGGAGCGACGGC	80	frameshift	1	234568	0	4.26e-06		0	9576	0	0	0	0.000385147		0	0	1.48338e-07		0	0	1		0	0	0
COQ4	EAs	p.Ala34SerfsTer47	9	131085302	rs780208124	C	CCTCCGGGCTAGGAGCGACGG	E	FALSE	p.Ala34SerfsTer47	c.80_99dupTCCGGGCTAGGAGCGACGGC	80	frameshift	1	234568	0	4.26e-06		0	17018	0	0	0	0.00021674		0	0	4.69762e-08		0	0	75		0	0	0
COQ4	Eur	p.Ala34SerfsTer47	9	131085302	rs780208124	C	CCTCCGGGCTAGGAGCGACGG	E	FALSE	p.Ala34SerfsTer47	c.80_99dupTCCGGGCTAGGAGCGACGGC	80	frameshift	1	234568	0	4.26e-06		1	102852	0	9.72271e-06	2.46158e-07	5.41703e-05		9.45311e-11	6.05936e-14	2.93442e-09		0	0	2		0	0	0
COQ4	Fin	p.Ala34SerfsTer47	9	131085302	rs780208124	C	CCTCCGGGCTAGGAGCGACGG	E	FALSE	p.Ala34SerfsTer47	c.80_99dupTCCGGGCTAGGAGCGACGGC	80	frameshift	1	234568	0	4.26e-06		0	21740	0	0	0	0.000169667		0	0	2.8787e-08		0	0	0		0	0	0
COQ4	Lat	p.Ala34SerfsTer47	9	131085302	rs780208124	C	CCTCCGGGCTAGGAGCGACGG	E	FALSE	p.Ala34SerfsTer47	c.80_99dupTCCGGGCTAGGAGCGACGGC	80	frameshift	1	234568	0	4.26e-06		0	33384	0	0	0	0.000110492		0	0	1.22086e-08		0	0	7		0	0	0
COQ4	Oth	p.Ala34SerfsTer47	9	131085302	rs780208124	C	CCTCCGGGCTAGGAGCGACGG	E	FALSE	p.Ala34SerfsTer47	c.80_99dupTCCGGGCTAGGAGCGACGGC	80	frameshift	1	234568	0	4.26e-06		0	5284	0	0	0	0.000697879		0	0	4.87035e-07		0	0	0		0	0	0
COQ4	SAs	p.Ala34SerfsTer47	9	131085302	rs780208124	C	CCTCCGGGCTAGGAGCGACGG	E	FALSE	p.Ala34SerfsTer47	c.80_99dupTCCGGGCTAGGAGCGACGGC	80	frameshift	1	234568	0	4.26e-06		0	30612	0	0	0	0.000120497		0	0	1.45196e-08		0	0	26		0	0	0
COQ4	Afr	p.Leu47ProfsTer30	9	131085343	rs749504112	A	ACCACCTCC	E	FALSE	p.Leu47ProfsTer30	c.130_137dupACCTCCCC	130	frameshift	7	235824	0	2.97e-05		1	14122	0	7.08115e-05	1.79279e-06	0.000394473		5.01427e-09	3.2141e-12	1.55609e-07		5	0	184		0	0	6
COQ4	Afr	p.Thr44AlafsTer17	9	131085343	rs749504112	ACCACCTCC	A	E	FALSE	p.Thr44AlafsTer17	c.130_137delACCTCCCC	130	frameshift	1	235824	0	4.24e-06		0	14122	0	0	0	0.000261181		0	0	6.82155e-08		0	0	80		0	0	2
COQ4	Ash	p.Leu47ProfsTer30	9	131085343	rs749504112	A	ACCACCTCC	E	FALSE	p.Leu47ProfsTer30	c.130_137dupACCTCCCC	130	frameshift	7	235824	0	2.97e-05		0	9578	0	0	0	0.000385067		0	0	1.48276e-07		0	0	1		0	0	0
COQ4	Ash	p.Thr44AlafsTer17	9	131085343	rs749504112	ACCACCTCC	A	E	FALSE	p.Thr44AlafsTer17	c.130_137delACCTCCCC	130	frameshift	1	235824	0	4.24e-06		0	9578	0	0	0	0.000385067		0	0	1.48276e-07		0	0	1		0	0	0
COQ4	EAs	p.Leu47ProfsTer30	9	131085343	rs749504112	A	ACCACCTCC	E	FALSE	p.Leu47ProfsTer30	c.130_137dupACCTCCCC	130	frameshift	7	235824	0	2.97e-05		0	17036	0	0	0	0.000216511		0	0	4.6877e-08		0	0	75		0	0	0
COQ4	EAs	p.Thr44AlafsTer17	9	131085343	rs749504112	ACCACCTCC	A	E	FALSE	p.Thr44AlafsTer17	c.130_137delACCTCCCC	130	frameshift	1	235824	0	4.24e-06		0	17036	0	0	0	0.000216511		0	0	4.6877e-08		0	0	75		0	0	0
COQ4	Eur	p.Leu47ProfsTer30	9	131085343	rs749504112	A	ACCACCTCC	E	FALSE	p.Leu47ProfsTer30	c.130_137dupACCTCCCC	130	frameshift	7	235824	0	2.97e-05		2	103822	0	1.92637e-05	2.33294e-06	6.95855e-05		3.71092e-10	5.44259e-12	4.84214e-09		0	0	3		0	0	0
COQ4	Eur	p.Thr44AlafsTer17	9	131085343	rs749504112	ACCACCTCC	A	E	FALSE	p.Thr44AlafsTer17	c.130_137delACCTCCCC	130	frameshift	1	235824	0	4.24e-06		0	103822	0	0	0	3.55302e-05		0	0	1.26239e-09		0	0	0		0	0	0
COQ4	Fin	p.Leu47ProfsTer30	9	131085343	rs749504112	A	ACCACCTCC	E	FALSE	p.Leu47ProfsTer30	c.130_137dupACCTCCCC	130	frameshift	7	235824	0	2.97e-05		1	21932	0	4.55955e-05	1.15438e-06	0.000254015		2.07895e-09	1.33259e-12	6.45238e-08		0	0	0		0	0	0
COQ4	Fin	p.Thr44AlafsTer17	9	131085343	rs749504112	ACCACCTCC	A	E	FALSE	p.Thr44AlafsTer17	c.130_137delACCTCCCC	130	frameshift	1	235824	0	4.24e-06		0	21932	0	0	0	0.000168182		0	0	2.82852e-08		0	0	0		0	0	0
COQ4	Lat	p.Leu47ProfsTer30	9	131085343	rs749504112	A	ACCACCTCC	E	FALSE	p.Leu47ProfsTer30	c.130_137dupACCTCCCC	130	frameshift	7	235824	0	2.97e-05		2	33402	0	5.98767e-05	7.25142e-06	0.000216278		3.58521e-09	5.25831e-11	4.67762e-08		2	0	29		0	0	2
COQ4	Lat	p.Thr44AlafsTer17	9	131085343	rs749504112	ACCACCTCC	A	E	FALSE	p.Thr44AlafsTer17	c.130_137delACCTCCCC	130	frameshift	1	235824	0	4.24e-06		0	33402	0	0	0	0.000110433		0	0	1.21954e-08		0	0	7		0	0	0
COQ4	Oth	p.Leu47ProfsTer30	9	131085343	rs749504112	A	ACCACCTCC	E	FALSE	p.Leu47ProfsTer30	c.130_137dupACCTCCCC	130	frameshift	7	235824	0	2.97e-05		0	5292	0	0	0	0.000696824		0	0	4.85564e-07		0	0	0		0	0	0
COQ4	Oth	p.Thr44AlafsTer17	9	131085343	rs749504112	ACCACCTCC	A	E	FALSE	p.Thr44AlafsTer17	c.130_137delACCTCCCC	130	frameshift	1	235824	0	4.24e-06		0	5292	0	0	0	0.000696824		0	0	4.85564e-07		0	0	0		0	0	0
COQ4	SAs	p.Leu47ProfsTer30	9	131085343	rs749504112	A	ACCACCTCC	E	FALSE	p.Leu47ProfsTer30	c.130_137dupACCTCCCC	130	frameshift	7	235824	0	2.97e-05		1	30640	0	3.26371e-05	8.26299e-07	0.000181829		1.06518e-09	6.8277e-13	3.30616e-08		1	0	60		0	0	0
COQ4	SAs	p.Thr44AlafsTer17	9	131085343	rs749504112	ACCACCTCC	A	E	FALSE	p.Thr44AlafsTer17	c.130_137delACCTCCCC	130	frameshift	1	235824	0	4.24e-06		1	30640	0	3.26371e-05	8.26299e-07	0.000181829		1.06518e-09	6.8277e-13	3.30616e-08		1	0	60		0	0	0
COQ4	Afr	p.Thr44Asn	9	131085355	rs773432118	C	A	E	FALSE	p.Thr44Asn	c.131C>A	131	missense	1	235308	0	4.25e-06		0	14008	0	0	0	0.000263306		0	0	6.93302e-08		0	0	82		0	0	2
COQ4	Ash	p.Thr44Asn	9	131085355	rs773432118	C	A	E	FALSE	p.Thr44Asn	c.131C>A	131	missense	1	235308	0	4.25e-06		0	9560	0	0	0	0.000385792		0	0	1.48835e-07		0	0	1		0	0	0
COQ4	EAs	p.Thr44Asn	9	131085355	rs773432118	C	A	E	FALSE	p.Thr44Asn	c.131C>A	131	missense	1	235308	0	4.25e-06		0	17030	0	0	0	0.000216587		0	0	4.691e-08		0	0	75		0	0	0
COQ4	Eur	p.Thr44Asn	9	131085355	rs773432118	C	A	E	FALSE	p.Thr44Asn	c.131C>A	131	missense	1	235308	0	4.25e-06		1	103552	0	9.65698e-06	2.44494e-07	5.38041e-05		9.32573e-11	5.97771e-14	2.89488e-09		0	0	2		0	0	0
COQ4	Fin	p.Thr44Asn	9	131085355	rs773432118	C	A	E	FALSE	p.Thr44Asn	c.131C>A	131	missense	1	235308	0	4.25e-06		0	21852	0	0	0	0.000168798		0	0	2.84927e-08		0	0	0		0	0	0
COQ4	Lat	p.Thr44Asn	9	131085355	rs773432118	C	A	E	FALSE	p.Thr44Asn	c.131C>A	131	missense	1	235308	0	4.25e-06		0	33392	0	0	0	0.000110466		0	0	1.22027e-08		0	0	7		0	0	0
COQ4	Oth	p.Thr44Asn	9	131085355	rs773432118	C	A	E	FALSE	p.Thr44Asn	c.131C>A	131	missense	1	235308	0	4.25e-06		0	5282	0	0	0	0.000698143		0	0	4.87404e-07		0	0	0		0	0	0
COQ4	SAs	p.Thr44Asn	9	131085355	rs773432118	C	A	E	FALSE	p.Thr44Asn	c.131C>A	131	missense	1	235308	0	4.25e-06		0	30632	0	0	0	0.000120418		0	0	1.45006e-08		0	0	26		0	0	0
COQ4	Afr	p.Ser45Cys	9	131085358	rs377735694	C	G	E	FALSE	p.Ser45Cys	c.134C>G	134	missense	1	235346	0	4.25e-06		0	14024	0	0	0	0.000263006		0	0	6.91721e-08		0	0	82		0	0	2
COQ4	Afr	p.Ser45Phe	9	131085358	rs377735694	C	T	E	FALSE	p.Ser45Phe	c.134C>T	134	missense	7	235346	0	2.97e-05		0	14024	0	0	0	0.000263006		0	0	6.91721e-08		0	0	82		0	0	2
COQ4	Ash	p.Ser45Cys	9	131085358	rs377735694	C	G	E	FALSE	p.Ser45Cys	c.134C>G	134	missense	1	235346	0	4.25e-06		0	9552	0	0	0	0.000386115		0	0	1.49085e-07		0	0	1		0	0	0
COQ4	Ash	p.Ser45Phe	9	131085358	rs377735694	C	T	E	FALSE	p.Ser45Phe	c.134C>T	134	missense	7	235346	0	2.97e-05		0	9552	0	0	0	0.000386115		0	0	1.49085e-07		0	0	1		0	0	0
COQ4	EAs	p.Ser45Cys	9	131085358	rs377735694	C	G	E	FALSE	p.Ser45Cys	c.134C>G	134	missense	1	235346	0	4.25e-06		1	17026	0	5.87337e-05	1.48701e-06	0.000327199		3.44965e-09	2.21119e-12	1.07059e-07		5	0	172		0	0	0
COQ4	EAs	p.Ser45Phe	9	131085358	rs377735694	C	T	E	FALSE	p.Ser45Phe	c.134C>T	134	missense	7	235346	0	2.97e-05		0	17026	0	0	0	0.000216638		0	0	4.69321e-08		0	0	75		0	0	0
COQ4	Eur	p.Ser45Cys	9	131085358	rs377735694	C	G	E	FALSE	p.Ser45Cys	c.134C>G	134	missense	1	235346	0	4.25e-06		0	103606	0	0	0	3.56042e-05		0	0	1.26766e-09		0	0	0		0	0	0
COQ4	Eur	p.Ser45Phe	9	131085358	rs377735694	C	T	E	FALSE	p.Ser45Phe	c.134C>T	134	missense	7	235346	0	2.97e-05		6	103606	0	5.79117e-05	2.12529e-05	0.000126045		3.35377e-09	4.51684e-10	1.58874e-08		2	0	11		0	0	3
COQ4	Fin	p.Ser45Cys	9	131085358	rs377735694	C	G	E	FALSE	p.Ser45Cys	c.134C>G	134	missense	1	235346	0	4.25e-06		0	21842	0	0	0	0.000168875		0	0	2.85188e-08		0	0	0		0	0	0
COQ4	Fin	p.Ser45Phe	9	131085358	rs377735694	C	T	E	FALSE	p.Ser45Phe	c.134C>T	134	missense	7	235346	0	2.97e-05		0	21842	0	0	0	0.000168875		0	0	2.85188e-08		0	0	0		0	0	0
COQ4	Lat	p.Ser45Cys	9	131085358	rs377735694	C	G	E	FALSE	p.Ser45Cys	c.134C>G	134	missense	1	235346	0	4.25e-06		0	33388	0	0	0	0.000110479		0	0	1.22056e-08		0	0	7		0	0	0
COQ4	Lat	p.Ser45Phe	9	131085358	rs377735694	C	T	E	FALSE	p.Ser45Phe	c.134C>T	134	missense	7	235346	0	2.97e-05		1	33388	0	2.99509e-05	7.5829e-07	0.000166864		8.97055e-10	5.75004e-13	2.78437e-08		0	0	17		0	0	1
COQ4	Oth	p.Ser45Cys	9	131085358	rs377735694	C	G	E	FALSE	p.Ser45Cys	c.134C>G	134	missense	1	235346	0	4.25e-06		0	5282	0	0	0	0.000698143		0	0	4.87404e-07		0	0	0		0	0	0
COQ4	Oth	p.Ser45Phe	9	131085358	rs377735694	C	T	E	FALSE	p.Ser45Phe	c.134C>T	134	missense	7	235346	0	2.97e-05		0	5282	0	0	0	0.000698143		0	0	4.87404e-07		0	0	0		0	0	0
COQ4	SAs	p.Ser45Cys	9	131085358	rs377735694	C	G	E	FALSE	p.Ser45Cys	c.134C>G	134	missense	1	235346	0	4.25e-06		0	30626	0	0	0	0.000120442		0	0	1.45063e-08		0	0	26		0	0	0
COQ4	SAs	p.Ser45Phe	9	131085358	rs377735694	C	T	E	FALSE	p.Ser45Phe	c.134C>T	134	missense	7	235346	0	2.97e-05		0	30626	0	0	0	0.000120442		0	0	1.45063e-08		0	0	26		0	0	0
COQ4	Afr	p.Gln48His	9	131085368	rs765791496	G	T	E	FALSE	p.Gln48His	c.144G>T	144	missense	4	234994	0	1.7e-05		0	13952	0	0	0	0.000264363		0	0	6.98878e-08		0	0	82		0	0	2
COQ4	Ash	p.Gln48His	9	131085368	rs765791496	G	T	E	FALSE	p.Gln48His	c.144G>T	144	missense	4	234994	0	1.7e-05		0	9548	0	0	0	0.000386276		0	0	1.49209e-07		0	0	1		0	0	0
COQ4	EAs	p.Gln48His	9	131085368	rs765791496	G	T	E	FALSE	p.Gln48His	c.144G>T	144	missense	4	234994	0	1.7e-05		0	17014	0	0	0	0.000216791		0	0	4.69983e-08		0	0	75		0	0	0
COQ4	Eur	p.Gln48His	9	131085368	rs765791496	G	T	E	FALSE	p.Gln48His	c.144G>T	144	missense	4	234994	0	1.7e-05		4	103408	0	3.86817e-05	1.05396e-05	9.90376e-05		1.49628e-09	1.11082e-10	9.80845e-09		1	0	7		0	0	1
COQ4	Fin	p.Gln48His	9	131085368	rs765791496	G	T	E	FALSE	p.Gln48His	c.144G>T	144	missense	4	234994	0	1.7e-05		0	21802	0	0	0	0.000169185		0	0	2.86235e-08		0	0	0		0	0	0
COQ4	Lat	p.Gln48His	9	131085368	rs765791496	G	T	E	FALSE	p.Gln48His	c.144G>T	144	missense	4	234994	0	1.7e-05		0	33382	0	0	0	0.000110499		0	0	1.221e-08		0	0	7		0	0	0
COQ4	Oth	p.Gln48His	9	131085368	rs765791496	G	T	E	FALSE	p.Gln48His	c.144G>T	144	missense	4	234994	0	1.7e-05		0	5282	0	0	0	0.000698143		0	0	4.87404e-07		0	0	0		0	0	0
COQ4	SAs	p.Gln48His	9	131085368	rs765791496	G	T	E	FALSE	p.Gln48His	c.144G>T	144	missense	4	234994	0	1.7e-05		0	30606	0	0	0	0.000120521		0	0	1.45252e-08		0	0	26		0	0	0
COQ4	Afr	p.Leu61Phe	9	131085405	.	C	T	E G	FALSE	p.Leu61Phe	c.181C>T	181	missense	1	30948	0	3.23e-05		1	8712	0	0.000114784	2.90608e-06	0.000639369		1.31754e-08	8.4453e-12	4.08793e-07		15	0	484		0	0	16
COQ4	Ash	p.Leu61Phe	9	131085405	.	C	T	E G	FALSE	p.Leu61Phe	c.181C>T	181	missense	1	30948	0	3.23e-05		0	302	0	0	0	0.0121405		0	0	0.000147393		0	0	1473		0	0	756
COQ4	EAs	p.Leu61Phe	9	131085405	.	C	T	E G	FALSE	p.Leu61Phe	c.181C>T	181	missense	1	30948	0	3.23e-05		0	1622	0	0	0	0.00227169		0	0	5.16059e-06		0	0	8320		0	0	30
COQ4	Eur	p.Leu61Phe	9	131085405	.	C	T	E G	FALSE	p.Leu61Phe	c.181C>T	181	missense	1	30948	0	3.23e-05		0	15000	0	0	0	0.000245895		0	0	6.04644e-08		0	0	44		0	0	11
COQ4	Fin	p.Leu61Phe	9	131085405	.	C	T	E G	FALSE	p.Leu61Phe	c.181C>T	181	missense	1	30948	0	3.23e-05		0	3492	0	0	0	0.00105582		0	0	1.11476e-06		0	0	6		0	0	0
COQ4	Lat	p.Leu61Phe	9	131085405	.	C	T	E G	FALSE	p.Leu61Phe	c.181C>T	181	missense	1	30948	0	3.23e-05		0	838	0	0	0	0.00439233		0	0	1.92926e-05		0	0	12231		0	0	1089
COQ4	Oth	p.Leu61Phe	9	131085405	.	C	T	E G	FALSE	p.Leu61Phe	c.181C>T	181	missense	1	30948	0	3.23e-05		0	982	0	0	0	0.00374945		0	0	1.40584e-05		0	0	0		0	0	0
COQ4	SAs	p.Leu61Phe	9	131085405	.	C	T	E G	FALSE	p.Leu61Phe	c.181C>T	181	missense	1	30948	0	3.23e-05		0	0	0		0	0			0	0		0	0	0		0	0	0
COQ4	Afr	p.Pro64Ser	9	131085414	rs766317663	C	T	E	TRUE	p.Pro64Ser	c.190C>T	190	missense	2	220480	0	9.07e-06		0	12576	0	0	0	0.000293284		0	0	8.60155e-08		0	0	102		0	0	3
COQ4	Ash	p.Pro64Ser	9	131085414	rs766317663	C	T	E	TRUE	p.Pro64Ser	c.190C>T	190	missense	2	220480	0	9.07e-06		0	9168	0	0	0	0.000402284		0	0	1.61832e-07		0	0	1		0	0	0
COQ4	EAs	p.Pro64Ser	9	131085414	rs766317663	C	T	E	TRUE	p.Pro64Ser	c.190C>T	190	missense	2	220480	0	9.07e-06		0	16126	0	0	0	0.000228727		0	0	5.23162e-08		0	0	84		0	0	0
COQ4	Eur	p.Pro64Ser	9	131085414	rs766317663	C	T	E	TRUE	p.Pro64Ser	c.190C>T	190	missense	2	220480	0	9.07e-06		2	97392	0	2.05356e-05	2.48696e-06	7.41795e-05		4.2171e-10	6.18498e-12	5.5026e-09		0	0	4		0	0	1
COQ4	Fin	p.Pro64Ser	9	131085414	rs766317663	C	T	E	TRUE	p.Pro64Ser	c.190C>T	190	missense	2	220480	0	9.07e-06		0	18746	0	0	0	0.000196763		0	0	3.87156e-08		0	0	0		0	0	0
COQ4	Lat	p.Pro64Ser	9	131085414	rs766317663	C	T	E	TRUE	p.Pro64Ser	c.190C>T	190	missense	2	220480	0	9.07e-06		0	31634	0	0	0	0.000116604		0	0	1.35966e-08		0	0	8		0	0	0
COQ4	Oth	p.Pro64Ser	9	131085414	rs766317663	C	T	E	TRUE	p.Pro64Ser	c.190C>T	190	missense	2	220480	0	9.07e-06		0	4940	0	0	0	0.000746458		0	0	5.572e-07		0	0	0		0	0	0
COQ4	SAs	p.Pro64Ser	9	131085414	rs766317663	C	T	E	TRUE	p.Pro64Ser	c.190C>T	190	missense	2	220480	0	9.07e-06		0	29898	0	0	0	0.000123375		0	0	1.52213e-08		0	0	27		0	0	0
COQ4	Afr	p.Arg66His	9	131085421	rs549496622	G	A	E G	FALSE	p.Arg66His	c.197G>A	197	missense	2	30946	0	6.46e-05		0	8714	0	0	0	0.000423238		0	0	1.79131e-07		0	0	212		0	0	7
COQ4	Ash	p.Arg66His	9	131085421	rs549496622	G	A	E G	FALSE	p.Arg66His	c.197G>A	197	missense	2	30946	0	6.46e-05		0	302	0	0	0	0.0121405		0	0	0.000147393		0	0	1473		0	0	756
COQ4	EAs	p.Arg66His	9	131085421	rs549496622	G	A	E G	FALSE	p.Arg66His	c.197G>A	197	missense	2	30946	0	6.46e-05		0	1622	0	0	0	0.00227169		0	0	5.16059e-06		0	0	8320		0	0	30
COQ4	Eur	p.Arg66His	9	131085421	rs549496622	G	A	E G	FALSE	p.Arg66His	c.197G>A	197	missense	2	30946	0	6.46e-05		2	14996	0	0.000133369	1.6152e-05	0.00048169		1.77873e-08	2.60887e-10	2.32026e-07		13	0	169		3	0	45
COQ4	Fin	p.Arg66His	9	131085421	rs549496622	G	A	E G	FALSE	p.Arg66His	c.197G>A	197	missense	2	30946	0	6.46e-05		0	3494	0	0	0	0.00105522		0	0	1.11349e-06		0	0	6		0	0	0
COQ4	Lat	p.Arg66His	9	131085421	rs549496622	G	A	E G	FALSE	p.Arg66His	c.197G>A	197	missense	2	30946	0	6.46e-05		0	838	0	0	0	0.00439233		0	0	1.92926e-05		0	0	12231		0	0	1089
COQ4	Oth	p.Arg66His	9	131085421	rs549496622	G	A	E G	FALSE	p.Arg66His	c.197G>A	197	missense	2	30946	0	6.46e-05		0	980	0	0	0	0.00375709		0	0	1.41157e-05		0	0	0		0	0	0
COQ4	SAs	p.Arg66His	9	131085421	rs549496622	G	A	E G	FALSE	p.Arg66His	c.197G>A	197	missense	2	30946	0	6.46e-05		0	0	0		0	0			0	0		0	0	0		0	0	0
COQ4	Afr	p.His67Tyr	9	131085423	.	C	T	G	FALSE	p.His67Tyr	c.199C>T	199	missense	1	30966	0	3.23e-05		0	8720	0	0	0	0.000422947		0	0	1.78884e-07		0	0	212		0	0	7
COQ4	Ash	p.His67Tyr	9	131085423	.	C	T	G	FALSE	p.His67Tyr	c.199C>T	199	missense	1	30966	0	3.23e-05		0	302	0	0	0	0.0121405		0	0	0.000147393		0	0	1473		0	0	756
COQ4	EAs	p.His67Tyr	9	131085423	.	C	T	G	FALSE	p.His67Tyr	c.199C>T	199	missense	1	30966	0	3.23e-05		0	1622	0	0	0	0.00227169		0	0	5.16059e-06		0	0	8320		0	0	30
COQ4	Eur	p.His67Tyr	9	131085423	.	C	T	G	FALSE	p.His67Tyr	c.199C>T	199	missense	1	30966	0	3.23e-05		1	15008	0	6.66311e-05	1.68695e-06	0.000371188		4.43971e-09	2.84581e-12	1.37781e-07		3	0	100		0	0	27
COQ4	Fin	p.His67Tyr	9	131085423	.	C	T	G	FALSE	p.His67Tyr	c.199C>T	199	missense	1	30966	0	3.23e-05		0	3494	0	0	0	0.00105522		0	0	1.11349e-06		0	0	6		0	0	0
COQ4	Lat	p.His67Tyr	9	131085423	.	C	T	G	FALSE	p.His67Tyr	c.199C>T	199	missense	1	30966	0	3.23e-05		0	838	0	0	0	0.00439233		0	0	1.92926e-05		0	0	12231		0	0	1089
COQ4	Oth	p.His67Tyr	9	131085423	.	C	T	G	FALSE	p.His67Tyr	c.199C>T	199	missense	1	30966	0	3.23e-05		0	982	0	0	0	0.00374945		0	0	1.40584e-05		0	0	0		0	0	0
COQ4	SAs	p.His67Tyr	9	131085423	.	C	T	G	FALSE	p.His67Tyr	c.199C>T	199	missense	1	30966	0	3.23e-05		0	0	0		0	0			0	0		0	0	0		0	0	0
COQ4	Afr	p.Asp68His	9	131085426	rs758522459	G	C	E G	TRUE	p.Asp68His	c.202G>C	202	missense	10	237268	0	4.22e-05		0	20388	0	0	0	0.000180917		0	0	3.27311e-08		0	0	38		0	0	1
COQ4	Ash	p.Asp68His	9	131085426	rs758522459	G	C	E G	TRUE	p.Asp68His	c.202G>C	202	missense	10	237268	0	4.22e-05		0	8908	0	0	0	0.000414023		0	0	1.71415e-07		0	0	1		0	0	0
COQ4	EAs	p.Asp68His	9	131085426	rs758522459	G	C	E G	TRUE	p.Asp68His	c.202G>C	202	missense	10	237268	0	4.22e-05		0	16702	0	0	0	0.00022084		0	0	4.87704e-08		0	0	78		0	0	0
COQ4	Eur	p.Asp68His	9	131085426	rs758522459	G	C	E G	TRUE	p.Asp68His	c.202G>C	202	missense	10	237268	0	4.22e-05		6	107660	0	5.5731e-05	2.04526e-05	0.000121299		3.10594e-09	4.18307e-10	1.47134e-08		2	0	10		0	0	2
COQ4	Fin	p.Asp68His	9	131085426	rs758522459	G	C	E G	TRUE	p.Asp68His	c.202G>C	202	missense	10	237268	0	4.22e-05		0	20494	0	0	0	0.000179982		0	0	3.23935e-08		0	0	0		0	0	0
COQ4	Lat	p.Asp68His	9	131085426	rs758522459	G	C	E G	TRUE	p.Asp68His	c.202G>C	202	missense	10	237268	0	4.22e-05		3	28866	0	0.000103928	2.14331e-05	0.000303693		1.08011e-08	4.59376e-10	9.22293e-08		6	0	58		0	0	5
COQ4	Oth	p.Asp68His	9	131085426	rs758522459	G	C	E G	TRUE	p.Asp68His	c.202G>C	202	missense	10	237268	0	4.22e-05		1	5584	0	0.000179083	4.53398e-06	0.000997379		3.20708e-08	2.0557e-11	9.94764e-07		0	0	0		0	0	0
COQ4	SAs	p.Asp68His	9	131085426	rs758522459	G	C	E G	TRUE	p.Asp68His	c.202G>C	202	missense	10	237268	0	4.22e-05		0	28666	0	0	0	0.000128677		0	0	1.65577e-08		0	0	30		0	0	0
COQ4	Afr	p.Val70SerfsTer4	9	131087425	rs773713042	TG	T	E G	FALSE	p.Val70SerfsTer4	c.208delG	208	frameshift	33	275992	0	0.0001196		0	24002	0	0	0	0.000153679		0	0	2.36171e-08		0	0	28		0	0	0
COQ4	Ash	p.Val70SerfsTer4	9	131087425	rs773713042	TG	T	E G	FALSE	p.Val70SerfsTer4	c.208delG	208	frameshift	33	275992	0	0.0001196		0	10098	0	0	0	0.000365241		0	0	1.33401e-07		0	0	1		0	0	0
COQ4	EAs	p.Val70SerfsTer4	9	131087425	rs773713042	TG	T	E G	FALSE	p.Val70SerfsTer4	c.208delG	208	frameshift	33	275992	0	0.0001196		0	18828	0	0	0	0.000195906		0	0	3.83792e-08		0	0	61		0	0	0
COQ4	Eur	p.Val70SerfsTer4	9	131087425	rs773713042	TG	T	E G	FALSE	p.Val70SerfsTer4	c.208delG	208	frameshift	33	275992	0	0.0001196		5	126008	0	3.968e-05	1.28841e-05	9.25975e-05		1.5745e-09	1.66e-10	8.57429e-09		1	0	6		0	0	1
COQ4	Fin	p.Val70SerfsTer4	9	131087425	rs773713042	TG	T	E G	FALSE	p.Val70SerfsTer4	c.208delG	208	frameshift	33	275992	0	0.0001196		27	25772	0	0.00104765	0.000690517	0.00152391		1.09757e-06	4.76814e-07	2.3223e-06		5	2	12		0	0	1
COQ4	Lat	p.Val70SerfsTer4	9	131087425	rs773713042	TG	T	E G	FALSE	p.Val70SerfsTer4	c.208delG	208	frameshift	33	275992	0	0.0001196		0	34178	0	0	0	0.000107926		0	0	1.16479e-08		0	0	7		0	0	0
COQ4	Oth	p.Val70SerfsTer4	9	131087425	rs773713042	TG	T	E G	FALSE	p.Val70SerfsTer4	c.208delG	208	frameshift	33	275992	0	0.0001196		1	6444	0	0.000155183	3.92889e-06	0.000864318		2.40818e-08	1.54362e-11	7.47046e-07		0	0	0		0	0	0
COQ4	SAs	p.Val70SerfsTer4	9	131087425	rs773713042	TG	T	E G	FALSE	p.Val70SerfsTer4	c.208delG	208	frameshift	33	275992	0	0.0001196		0	30662	0	0	0	0.000120301		0	0	1.44722e-08		0	0	26		0	0	0
COQ4	Afr	p.Ala71Thr	9	131087430	rs759101401	G	A	E G	FALSE	p.Ala71Thr	c.211G>A	211	missense	3	276112	0	1.09e-05		2	24008	0	8.33056e-05	1.00888e-05	0.000300896		6.93982e-09	1.01785e-10	9.05382e-08		8	0	107		0	0	3
COQ4	Ash	p.Ala71Thr	9	131087430	rs759101401	G	A	E G	FALSE	p.Ala71Thr	c.211G>A	211	missense	3	276112	0	1.09e-05		0	10110	0	0	0	0.000364808		0	0	1.33085e-07		0	0	1		0	0	0
COQ4	EAs	p.Ala71Thr	9	131087430	rs759101401	G	A	E G	FALSE	p.Ala71Thr	c.211G>A	211	missense	3	276112	0	1.09e-05		0	18828	0	0	0	0.000195906		0	0	3.83792e-08		0	0	61		0	0	0
COQ4	Eur	p.Ala71Thr	9	131087430	rs759101401	G	A	E G	FALSE	p.Ala71Thr	c.211G>A	211	missense	3	276112	0	1.09e-05		0	126072	0	0	0	2.92597e-05		0	0	8.56128e-10		0	0	0		0	0	0
COQ4	Fin	p.Ala71Thr	9	131087430	rs759101401	G	A	E G	FALSE	p.Ala71Thr	c.211G>A	211	missense	3	276112	0	1.09e-05		0	25774	0	0	0	0.000143114		0	0	2.04816e-08		0	0	0		0	0	0
COQ4	Lat	p.Ala71Thr	9	131087430	rs759101401	G	A	E G	FALSE	p.Ala71Thr	c.211G>A	211	missense	3	276112	0	1.09e-05		0	34212	0	0	0	0.000107818		0	0	1.16248e-08		0	0	7		0	0	0
COQ4	Oth	p.Ala71Thr	9	131087430	rs759101401	G	A	E G	FALSE	p.Ala71Thr	c.211G>A	211	missense	3	276112	0	1.09e-05		1	6444	0	0.000155183	3.92889e-06	0.000864318		2.40818e-08	1.54362e-11	7.47046e-07		0	0	0		0	0	0
COQ4	SAs	p.Ala71Thr	9	131087430	rs759101401	G	A	E G	FALSE	p.Ala71Thr	c.211G>A	211	missense	3	276112	0	1.09e-05		0	30664	0	0	0	0.000120293		0	0	1.44704e-08		0	0	26		0	0	0
COQ4	Afr	p.Arg86Thr	9	131087476	rs202108389	G	C	E	FALSE	p.Arg86Thr	c.257G>C	257	missense	2	246010	0	8.13e-06		2	15296	0	0.000130753	1.58352e-05	0.000472245		1.70964e-08	2.50754e-10	2.23015e-07		20	0	264		0	0	9
COQ4	Ash	p.Arg86Thr	9	131087476	rs202108389	G	C	E	FALSE	p.Arg86Thr	c.257G>C	257	missense	2	246010	0	8.13e-06		0	9848	0	0	0	0.000374511		0	0	1.40259e-07		0	0	1		0	0	0
COQ4	EAs	p.Arg86Thr	9	131087476	rs202108389	G	C	E	FALSE	p.Arg86Thr	c.257G>C	257	missense	2	246010	0	8.13e-06		0	17242	0	0	0	0.000213924		0	0	4.57637e-08		0	0	73		0	0	0
COQ4	Eur	p.Arg86Thr	9	131087476	rs202108389	G	C	E	FALSE	p.Arg86Thr	c.257G>C	257	missense	2	246010	0	8.13e-06		0	111534	0	0	0	3.30735e-05		0	0	1.09386e-09		0	0	0		0	0	0
COQ4	Fin	p.Arg86Thr	9	131087476	rs202108389	G	C	E	FALSE	p.Arg86Thr	c.257G>C	257	missense	2	246010	0	8.13e-06		0	22274	0	0	0	0.0001656		0	0	2.74234e-08		0	0	0		0	0	0
COQ4	Lat	p.Arg86Thr	9	131087476	rs202108389	G	C	E	FALSE	p.Arg86Thr	c.257G>C	257	missense	2	246010	0	8.13e-06		0	33574	0	0	0	0.000109867		0	0	1.20708e-08		0	0	7		0	0	0
COQ4	Oth	p.Arg86Thr	9	131087476	rs202108389	G	C	E	FALSE	p.Arg86Thr	c.257G>C	257	missense	2	246010	0	8.13e-06		0	5480	0	0	0	0.000672927		0	0	4.5283e-07		0	0	0		0	0	0
COQ4	SAs	p.Arg86Thr	9	131087476	rs202108389	G	C	E	FALSE	p.Arg86Thr	c.257G>C	257	missense	2	246010	0	8.13e-06		0	30762	0	0	0	0.00011991		0	0	1.43783e-08		0	0	26		0	0	0
COQ4	Afr	p.Met89Lys	9	131087485	rs749692364	T	A	E	FALSE	p.Met89Lys	c.266T>A	266	missense	3	245936	0	1.22e-05		1	15288	0	6.54108e-05	1.65606e-06	0.000364391		4.27857e-09	2.74252e-12	1.32781e-07		5	0	157		0	0	5
COQ4	Ash	p.Met89Lys	9	131087485	rs749692364	T	A	E	FALSE	p.Met89Lys	c.266T>A	266	missense	3	245936	0	1.22e-05		0	9848	0	0	0	0.000374511		0	0	1.40259e-07		0	0	1		0	0	0
COQ4	EAs	p.Met89Lys	9	131087485	rs749692364	T	A	E	FALSE	p.Met89Lys	c.266T>A	266	missense	3	245936	0	1.22e-05		0	17240	0	0	0	0.000213949		0	0	4.57743e-08		0	0	73		0	0	0
COQ4	Eur	p.Met89Lys	9	131087485	rs749692364	T	A	E	FALSE	p.Met89Lys	c.266T>A	266	missense	3	245936	0	1.22e-05		2	111484	0	1.79398e-05	2.1726e-06	6.48032e-05		3.21836e-10	4.72019e-12	4.19945e-09		0	0	3		0	0	0
COQ4	Fin	p.Met89Lys	9	131087485	rs749692364	T	A	E	FALSE	p.Met89Lys	c.266T>A	266	missense	3	245936	0	1.22e-05		0	22260	0	0	0	0.000165704		0	0	2.74579e-08		0	0	0		0	0	0
COQ4	Lat	p.Met89Lys	9	131087485	rs749692364	T	A	E	FALSE	p.Met89Lys	c.266T>A	266	missense	3	245936	0	1.22e-05		0	33568	0	0	0	0.000109887		0	0	1.20751e-08		0	0	7		0	0	0
COQ4	Oth	p.Met89Lys	9	131087485	rs749692364	T	A	E	FALSE	p.Met89Lys	c.266T>A	266	missense	3	245936	0	1.22e-05		0	5480	0	0	0	0.000672927		0	0	4.5283e-07		0	0	0		0	0	0
COQ4	SAs	p.Met89Lys	9	131087485	rs749692364	T	A	E	FALSE	p.Met89Lys	c.266T>A	266	missense	3	245936	0	1.22e-05		0	30768	0	0	0	0.000119886		0	0	1.43727e-08		0	0	26		0	0	0
COQ4	Afr	p.Arg91GlyfsTer44	9	131087487	rs761008411	A	AGG	E	FALSE	p.Arg91GlyfsTer44	c.269_270dupGG	269	frameshift	1	245910	0	4.07e-06		0	15290	0	0	0	0.000241232		0	0	5.81928e-08		0	0	69		0	0	2
COQ4	Ash	p.Arg91GlyfsTer44	9	131087487	rs761008411	A	AGG	E	FALSE	p.Arg91GlyfsTer44	c.269_270dupGG	269	frameshift	1	245910	0	4.07e-06		0	9844	0	0	0	0.000374664		0	0	1.40373e-07		0	0	1		0	0	0
COQ4	EAs	p.Arg91GlyfsTer44	9	131087487	rs761008411	A	AGG	E	FALSE	p.Arg91GlyfsTer44	c.269_270dupGG	269	frameshift	1	245910	0	4.07e-06		0	17240	0	0	0	0.000213949		0	0	4.57743e-08		0	0	73		0	0	0
COQ4	Eur	p.Arg91GlyfsTer44	9	131087487	rs761008411	A	AGG	E	FALSE	p.Arg91GlyfsTer44	c.269_270dupGG	269	frameshift	1	245910	0	4.07e-06		1	111468	0	8.97118e-06	2.27131e-07	4.99832e-05		8.04822e-11	5.15884e-14	2.49832e-09		0	0	1		0	0	0
COQ4	Fin	p.Arg91GlyfsTer44	9	131087487	rs761008411	A	AGG	E	FALSE	p.Arg91GlyfsTer44	c.269_270dupGG	269	frameshift	1	245910	0	4.07e-06		0	22264	0	0	0	0.000165674		0	0	2.7448e-08		0	0	0		0	0	0
COQ4	Lat	p.Arg91GlyfsTer44	9	131087487	rs761008411	A	AGG	E	FALSE	p.Arg91GlyfsTer44	c.269_270dupGG	269	frameshift	1	245910	0	4.07e-06		0	33566	0	0	0	0.000109893		0	0	1.20765e-08		0	0	7		0	0	0
COQ4	Oth	p.Arg91GlyfsTer44	9	131087487	rs761008411	A	AGG	E	FALSE	p.Arg91GlyfsTer44	c.269_270dupGG	269	frameshift	1	245910	0	4.07e-06		0	5478	0	0	0	0.000673172		0	0	4.53161e-07		0	0	0		0	0	0
COQ4	SAs	p.Arg91GlyfsTer44	9	131087487	rs761008411	A	AGG	E	FALSE	p.Arg91GlyfsTer44	c.269_270dupGG	269	frameshift	1	245910	0	4.07e-06		0	30760	0	0	0	0.000119917		0	0	1.43802e-08		0	0	26		0	0	0
COQ4	Afr	p.Gly95Asp	9	131087503	rs779568890	G	A	E	FALSE	p.Gly95Asp	c.284G>A	284	missense	1	245408	0	4.08e-06		0	15256	0	0	0	0.000241769		0	0	5.84524e-08		0	0	69		0	0	2
COQ4	Ash	p.Gly95Asp	9	131087503	rs779568890	G	A	E	FALSE	p.Gly95Asp	c.284G>A	284	missense	1	245408	0	4.08e-06		0	9832	0	0	0	0.000375121		0	0	1.40716e-07		0	0	1		0	0	0
COQ4	EAs	p.Gly95Asp	9	131087503	rs779568890	G	A	E	FALSE	p.Gly95Asp	c.284G>A	284	missense	1	245408	0	4.08e-06		0	17224	0	0	0	0.000214148		0	0	4.58593e-08		0	0	73		0	0	0
COQ4	Eur	p.Gly95Asp	9	131087503	rs779568890	G	A	E	FALSE	p.Gly95Asp	c.284G>A	284	missense	1	245408	0	4.08e-06		1	111200	0	8.99281e-06	2.27678e-07	5.01037e-05		8.08706e-11	5.18373e-14	2.51038e-09		0	0	1		0	0	0
COQ4	Fin	p.Gly95Asp	9	131087503	rs779568890	G	A	E	FALSE	p.Gly95Asp	c.284G>A	284	missense	1	245408	0	4.08e-06		0	22162	0	0	0	0.000166437		0	0	2.77012e-08		0	0	0		0	0	0
COQ4	Lat	p.Gly95Asp	9	131087503	rs779568890	G	A	E	FALSE	p.Gly95Asp	c.284G>A	284	missense	1	245408	0	4.08e-06		0	33532	0	0	0	0.000110005		0	0	1.2101e-08		0	0	7		0	0	0
COQ4	Oth	p.Gly95Asp	9	131087503	rs779568890	G	A	E	FALSE	p.Gly95Asp	c.284G>A	284	missense	1	245408	0	4.08e-06		0	5472	0	0	0	0.00067391		0	0	4.54155e-07		0	0	0		0	0	0
COQ4	SAs	p.Gly95Asp	9	131087503	rs779568890	G	A	E	FALSE	p.Gly95Asp	c.284G>A	284	missense	1	245408	0	4.08e-06		0	30730	0	0	0	0.000120034		0	0	1.44083e-08		0	0	26		0	0	0
COQ4	Afr	c.299+1G>A	9	131087519	.	G	A	E	FALSE		c.299+1G>A	299	splice donor	1	243492	0	4.11e-06		0	15094	0	0	0	0.000244364		0	0	5.97137e-08		0	0	70		0	0	2
COQ4	Ash	c.299+1G>A	9	131087519	.	G	A	E	FALSE		c.299+1G>A	299	splice donor	1	243492	0	4.11e-06		0	9766	0	0	0	0.000377655		0	0	1.42624e-07		0	0	1		0	0	0
COQ4	EAs	c.299+1G>A	9	131087519	.	G	A	E	FALSE		c.299+1G>A	299	splice donor	1	243492	0	4.11e-06		0	17128	0	0	0	0.000215348		0	0	4.63748e-08		0	0	74		0	0	0
COQ4	Eur	c.299+1G>A	9	131087519	.	G	A	E	FALSE		c.299+1G>A	299	splice donor	1	243492	0	4.11e-06		0	110226	0	0	0	3.34659e-05		0	0	1.11997e-09		0	0	0		0	0	0
COQ4	Fin	c.299+1G>A	9	131087519	.	G	A	E	FALSE		c.299+1G>A	299	splice donor	1	243492	0	4.11e-06		0	21954	0	0	0	0.000168014		0	0	2.82286e-08		0	0	0		0	0	0
COQ4	Lat	c.299+1G>A	9	131087519	.	G	A	E	FALSE		c.299+1G>A	299	splice donor	1	243492	0	4.11e-06		1	33360	0	2.9976e-05	7.58927e-07	0.000167004		8.98562e-10	5.7597e-13	2.78904e-08		0	0	17		0	0	1
COQ4	Oth	c.299+1G>A	9	131087519	.	G	A	E	FALSE		c.299+1G>A	299	splice donor	1	243492	0	4.11e-06		0	5440	0	0	0	0.000677873		0	0	4.59512e-07		0	0	0		0	0	0
COQ4	SAs	c.299+1G>A	9	131087519	.	G	A	E	FALSE		c.299+1G>A	299	splice donor	1	243492	0	4.11e-06		0	30524	0	0	0	0.000120844		0	0	1.46034e-08		0	0	26		0	0	0
COQ4	Afr	c.300-2A>G	9	131088056	rs141303335	A	G	E	FALSE		c.300-2A>G	300	splice acceptor	1	245788	0	4.07e-06		0	15302	0	0	0	0.000241043		0	0	5.81016e-08		0	0	68		0	0	2
COQ4	Afr	c.300-1G>A	9	131088057	.	G	A	E G	FALSE		c.300-1G>A	300	splice acceptor	3	276788	0	1.08e-05		0	24034	0	0	0	0.000153474		0	0	2.35543e-08		0	0	27		0	0	0
COQ4	Ash	c.300-2A>G	9	131088056	rs141303335	A	G	E	FALSE		c.300-2A>G	300	splice acceptor	1	245788	0	4.07e-06		0	9808	0	0	0	0.000376039		0	0	1.41405e-07		0	0	1		0	0	0
COQ4	Ash	c.300-1G>A	9	131088057	.	G	A	E G	FALSE		c.300-1G>A	300	splice acceptor	3	276788	0	1.08e-05		0	10112	0	0	0	0.000364736		0	0	1.33032e-07		0	0	1		0	0	0
COQ4	EAs	c.300-2A>G	9	131088056	rs141303335	A	G	E	FALSE		c.300-2A>G	300	splice acceptor	1	245788	0	4.07e-06		0	17236	0	0	0	0.000213999		0	0	4.57955e-08		0	0	73		0	0	0
COQ4	EAs	c.300-1G>A	9	131088057	.	G	A	E G	FALSE		c.300-1G>A	300	splice acceptor	3	276788	0	1.08e-05		0	18858	0	0	0	0.000195594		0	0	3.82572e-08		0	0	61		0	0	0
COQ4	Eur	c.300-2A>G	9	131088056	rs141303335	A	G	E	FALSE		c.300-2A>G	300	splice acceptor	1	245788	0	4.07e-06		1	111384	0	8.97795e-06	2.27302e-07	5.00209e-05		8.06036e-11	5.16662e-14	2.50209e-09		0	0	1		0	0	0
COQ4	Eur	c.300-1G>A	9	131088057	.	G	A	E G	FALSE		c.300-1G>A	300	splice acceptor	3	276788	0	1.08e-05		3	126402	0	2.37338e-05	4.89451e-06	6.93587e-05		5.63293e-10	2.39562e-11	4.81062e-09		0	0	3		0	0	0
COQ4	Fin	c.300-2A>G	9	131088056	rs141303335	A	G	E	FALSE		c.300-2A>G	300	splice acceptor	1	245788	0	4.07e-06		0	22278	0	0	0	0.00016557		0	0	2.74135e-08		0	0	0		0	0	0
COQ4	Fin	c.300-1G>A	9	131088057	.	G	A	E G	FALSE		c.300-1G>A	300	splice acceptor	3	276788	0	1.08e-05		0	25772	0	0	0	0.000143125		0	0	2.04847e-08		0	0	0		0	0	0
COQ4	Lat	c.300-2A>G	9	131088056	rs141303335	A	G	E	FALSE		c.300-2A>G	300	splice acceptor	1	245788	0	4.07e-06		0	33540	0	0	0	0.000109978		0	0	1.20953e-08		0	0	7		0	0	0
COQ4	Lat	c.300-1G>A	9	131088057	.	G	A	E G	FALSE		c.300-1G>A	300	splice acceptor	3	276788	0	1.08e-05		0	34390	0	0	0	0.00010726		0	0	1.15048e-08		0	0	7		0	0	0
COQ4	Oth	c.300-2A>G	9	131088056	rs141303335	A	G	E	FALSE		c.300-2A>G	300	splice acceptor	1	245788	0	4.07e-06		0	5480	0	0	0	0.000672927		0	0	4.5283e-07		0	0	0		0	0	0
COQ4	Oth	c.300-1G>A	9	131088057	.	G	A	E G	FALSE		c.300-1G>A	300	splice acceptor	3	276788	0	1.08e-05		0	6458	0	0	0	0.000571048		0	0	3.26095e-07		0	0	0		0	0	0
COQ4	SAs	c.300-2A>G	9	131088056	rs141303335	A	G	E	FALSE		c.300-2A>G	300	splice acceptor	1	245788	0	4.07e-06		0	30760	0	0	0	0.000119917		0	0	1.43802e-08		0	0	26		0	0	0
COQ4	SAs	c.300-1G>A	9	131088057	.	G	A	E G	FALSE		c.300-1G>A	300	splice acceptor	3	276788	0	1.08e-05		0	30762	0	0	0	0.00011991		0	0	1.43783e-08		0	0	26		0	0	0
COQ4	Afr	p.Glu101Ter	9	131088059	rs748924643	G	T	E G	FALSE	p.Glu101Ter	c.301G>T	301	stop gained	5	276814	0	1.81e-05		1	24036	0	4.16043e-05	1.05333e-06	0.000231782		1.73091e-09	1.1095e-12	5.37229e-08		2	0	63		0	0	2
COQ4	Ash	p.Glu101Ter	9	131088059	rs748924643	G	T	E G	FALSE	p.Glu101Ter	c.301G>T	301	stop gained	5	276814	0	1.81e-05		0	10114	0	0	0	0.000364664		0	0	1.32979e-07		0	0	1		0	0	0
COQ4	EAs	p.Glu101Ter	9	131088059	rs748924643	G	T	E G	FALSE	p.Glu101Ter	c.301G>T	301	stop gained	5	276814	0	1.81e-05		0	18862	0	0	0	0.000195553		0	0	3.82409e-08		0	0	61		0	0	0
COQ4	Eur	p.Glu101Ter	9	131088059	rs748924643	G	T	E G	FALSE	p.Glu101Ter	c.301G>T	301	stop gained	5	276814	0	1.81e-05		3	126410	0	2.37323e-05	4.8942e-06	6.93543e-05		5.63222e-10	2.39532e-11	4.81001e-09		0	0	3		0	0	0
COQ4	Fin	p.Glu101Ter	9	131088059	rs748924643	G	T	E G	FALSE	p.Glu101Ter	c.301G>T	301	stop gained	5	276814	0	1.81e-05		0	25780	0	0	0	0.000143081		0	0	2.0472e-08		0	0	0		0	0	0
COQ4	Lat	p.Glu101Ter	9	131088059	rs748924643	G	T	E G	FALSE	p.Glu101Ter	c.301G>T	301	stop gained	5	276814	0	1.81e-05		0	34396	0	0	0	0.000107242		0	0	1.15008e-08		0	0	7		0	0	0
COQ4	Oth	p.Glu101Ter	9	131088059	rs748924643	G	T	E G	FALSE	p.Glu101Ter	c.301G>T	301	stop gained	5	276814	0	1.81e-05		1	6456	0	0.000154895	3.92159e-06	0.000862712		2.39924e-08	1.53788e-11	7.44273e-07		0	0	0		0	0	0
COQ4	SAs	p.Glu101Ter	9	131088059	rs748924643	G	T	E G	FALSE	p.Glu101Ter	c.301G>T	301	stop gained	5	276814	0	1.81e-05		0	30760	0	0	0	0.000119917		0	0	1.43802e-08		0	0	26		0	0	0
COQ4	Afr	p.Arg102Cys	9	131088062	rs371984550	C	T	E	FALSE	p.Arg102Cys	c.304C>T	304	missense	6	245732	0	2.44e-05		2	15304	0	0.000130685	1.58269e-05	0.000471998		1.70785e-08	2.50492e-10	2.22782e-07		20	0	264		0	0	9
COQ4	Ash	p.Arg102Cys	9	131088062	rs371984550	C	T	E	FALSE	p.Arg102Cys	c.304C>T	304	missense	6	245732	0	2.44e-05		0	9798	0	0	0	0.000376422		0	0	1.41694e-07		0	0	1		0	0	0
COQ4	EAs	p.Arg102Cys	9	131088062	rs371984550	C	T	E	FALSE	p.Arg102Cys	c.304C>T	304	missense	6	245732	0	2.44e-05		0	17240	0	0	0	0.000213949		0	0	4.57743e-08		0	0	73		0	0	0
COQ4	Eur	p.Arg102Cys	9	131088062	rs371984550	C	T	E	FALSE	p.Arg102Cys	c.304C>T	304	missense	6	245732	0	2.44e-05		1	111346	0	8.98101e-06	2.2738e-07	5.0038e-05		8.06586e-11	5.17015e-14	2.5038e-09		0	0	1		0	0	0
COQ4	Fin	p.Arg102Cys	9	131088062	rs371984550	C	T	E	FALSE	p.Arg102Cys	c.304C>T	304	missense	6	245732	0	2.44e-05		1	22288	0	4.48672e-05	1.13594e-06	0.000249958		2.01307e-09	1.29036e-12	6.24792e-08		0	0	0		0	0	0
COQ4	Lat	p.Arg102Cys	9	131088062	rs371984550	C	T	E	FALSE	p.Arg102Cys	c.304C>T	304	missense	6	245732	0	2.44e-05		2	33542	0	5.96267e-05	7.22116e-06	0.000215375		3.55535e-09	5.21451e-11	4.63866e-08		2	0	29		0	0	2
COQ4	Oth	p.Arg102Cys	9	131088062	rs371984550	C	T	E	FALSE	p.Arg102Cys	c.304C>T	304	missense	6	245732	0	2.44e-05		0	5476	0	0	0	0.000673418		0	0	4.53492e-07		0	0	0		0	0	0
COQ4	SAs	p.Arg102Cys	9	131088062	rs371984550	C	T	E	FALSE	p.Arg102Cys	c.304C>T	304	missense	6	245732	0	2.44e-05		0	30738	0	0	0	0.000120003		0	0	1.44008e-08		0	0	26		0	0	0
COQ4	Afr	p.Pro103His	9	131088066	rs761787873	C	A	E	FALSE	p.Pro103His	c.308C>A	308	missense	1	245936	0	4.07e-06		0	15304	0	0	0	0.000241011		0	0	5.80864e-08		0	0	68		0	0	2
COQ4	Afr	p.Pro103Arg	9	131088066	rs761787873	C	G	E	FALSE	p.Pro103Arg	c.308C>G	308	missense	1	245936	0	4.07e-06		0	15304	0	0	0	0.000241011		0	0	5.80864e-08		0	0	68		0	0	2
COQ4	Ash	p.Pro103His	9	131088066	rs761787873	C	A	E	FALSE	p.Pro103His	c.308C>A	308	missense	1	245936	0	4.07e-06		0	9822	0	0	0	0.000375503		0	0	1.41002e-07		0	0	1		0	0	0
COQ4	Ash	p.Pro103Arg	9	131088066	rs761787873	C	G	E	FALSE	p.Pro103Arg	c.308C>G	308	missense	1	245936	0	4.07e-06		0	9822	0	0	0	0.000375503		0	0	1.41002e-07		0	0	1		0	0	0
COQ4	EAs	p.Pro103His	9	131088066	rs761787873	C	A	E	FALSE	p.Pro103His	c.308C>A	308	missense	1	245936	0	4.07e-06		0	17246	0	0	0	0.000213875		0	0	4.57424e-08		0	0	73		0	0	0
COQ4	EAs	p.Pro103Arg	9	131088066	rs761787873	C	G	E	FALSE	p.Pro103Arg	c.308C>G	308	missense	1	245936	0	4.07e-06		0	17246	0	0	0	0.000213875		0	0	4.57424e-08		0	0	73		0	0	0
COQ4	Eur	p.Pro103His	9	131088066	rs761787873	C	A	E	FALSE	p.Pro103His	c.308C>A	308	missense	1	245936	0	4.07e-06		0	111458	0	0	0	3.3096e-05		0	0	1.09535e-09		0	0	0		0	0	0
COQ4	Eur	p.Pro103Arg	9	131088066	rs761787873	C	G	E	FALSE	p.Pro103Arg	c.308C>G	308	missense	1	245936	0	4.07e-06		1	111458	0	8.97199e-06	2.27151e-07	4.99877e-05		8.04966e-11	5.15976e-14	2.49877e-09		0	0	1		0	0	0
COQ4	Fin	p.Pro103His	9	131088066	rs761787873	C	A	E	FALSE	p.Pro103His	c.308C>A	308	missense	1	245936	0	4.07e-06		0	22290	0	0	0	0.000165481		0	0	2.7384e-08		0	0	0		0	0	0
COQ4	Fin	p.Pro103Arg	9	131088066	rs761787873	C	G	E	FALSE	p.Pro103Arg	c.308C>G	308	missense	1	245936	0	4.07e-06		0	22290	0	0	0	0.000165481		0	0	2.7384e-08		0	0	0		0	0	0
COQ4	Lat	p.Pro103His	9	131088066	rs761787873	C	A	E	FALSE	p.Pro103His	c.308C>A	308	missense	1	245936	0	4.07e-06		0	33564	0	0	0	0.0001099		0	0	1.2078e-08		0	0	7		0	0	0
COQ4	Lat	p.Pro103Arg	9	131088066	rs761787873	C	G	E	FALSE	p.Pro103Arg	c.308C>G	308	missense	1	245936	0	4.07e-06		0	33564	0	0	0	0.0001099		0	0	1.2078e-08		0	0	7		0	0	0
COQ4	Oth	p.Pro103His	9	131088066	rs761787873	C	A	E	FALSE	p.Pro103His	c.308C>A	308	missense	1	245936	0	4.07e-06		0	5482	0	0	0	0.000672681		0	0	4.525e-07		0	0	0		0	0	0
COQ4	Oth	p.Pro103Arg	9	131088066	rs761787873	C	G	E	FALSE	p.Pro103Arg	c.308C>G	308	missense	1	245936	0	4.07e-06		0	5482	0	0	0	0.000672681		0	0	4.525e-07		0	0	0		0	0	0
COQ4	SAs	p.Pro103His	9	131088066	rs761787873	C	A	E	FALSE	p.Pro103His	c.308C>A	308	missense	1	245936	0	4.07e-06		1	30770	0	3.24992e-05	8.22808e-07	0.00018106		1.0562e-09	6.77013e-13	3.27829e-08		1	0	59		0	0	0
COQ4	SAs	p.Pro103Arg	9	131088066	rs761787873	C	G	E	FALSE	p.Pro103Arg	c.308C>G	308	missense	1	245936	0	4.07e-06		0	30770	0	0	0	0.000119878		0	0	1.43708e-08		0	0	26		0	0	0
COQ4	Afr	p.Arg104Trp	9	131088068	.	C	T	E G	FALSE	p.Arg104Trp	c.310C>T	310	missense	3	276900	0	1.08e-05		1	24036	0	4.16043e-05	1.05333e-06	0.000231782		1.73091e-09	1.1095e-12	5.37229e-08		2	0	63		0	0	2
COQ4	Ash	p.Arg104Trp	9	131088068	.	C	T	E G	FALSE	p.Arg104Trp	c.310C>T	310	missense	3	276900	0	1.08e-05		0	10134	0	0	0	0.000363944		0	0	1.32455e-07		0	0	1		0	0	0
COQ4	EAs	p.Arg104Trp	9	131088068	.	C	T	E G	FALSE	p.Arg104Trp	c.310C>T	310	missense	3	276900	0	1.08e-05		2	18866	0	0.000106011	1.28387e-05	0.000382894		1.12383e-08	1.64831e-10	1.46608e-07		18	0	236		0	0	0
COQ4	Eur	p.Arg104Trp	9	131088068	.	C	T	E G	FALSE	p.Arg104Trp	c.310C>T	310	missense	3	276900	0	1.08e-05		0	126440	0	0	0	2.91745e-05		0	0	8.51152e-10		0	0	0		0	0	0
COQ4	Fin	p.Arg104Trp	9	131088068	.	C	T	E G	FALSE	p.Arg104Trp	c.310C>T	310	missense	3	276900	0	1.08e-05		0	25782	0	0	0	0.000143069		0	0	2.04689e-08		0	0	0		0	0	0
COQ4	Lat	p.Arg104Trp	9	131088068	.	C	T	E G	FALSE	p.Arg104Trp	c.310C>T	310	missense	3	276900	0	1.08e-05		0	34406	0	0	0	0.00010721		0	0	1.14941e-08		0	0	7		0	0	0
COQ4	Oth	p.Arg104Trp	9	131088068	.	C	T	E G	FALSE	p.Arg104Trp	c.310C>T	310	missense	3	276900	0	1.08e-05		0	6464	0	0	0	0.000570518		0	0	3.25491e-07		0	0	0		0	0	0
COQ4	SAs	p.Arg104Trp	9	131088068	.	C	T	E G	FALSE	p.Arg104Trp	c.310C>T	310	missense	3	276900	0	1.08e-05		0	30772	0	0	0	0.000119871		0	0	1.4369e-08		0	0	26		0	0	0
COQ4	Afr	p.Arg104Gln	9	131088069	rs572683310	G	A	E	FALSE	p.Arg104Gln	c.311G>A	311	missense	2	245996	0	8.13e-06		0	15304	0	0	0	0.000241011		0	0	5.80864e-08		0	0	68		0	0	2
COQ4	Ash	p.Arg104Gln	9	131088069	rs572683310	G	A	E	FALSE	p.Arg104Gln	c.311G>A	311	missense	2	245996	0	8.13e-06		0	9832	0	0	0	0.000375121		0	0	1.40716e-07		0	0	1		0	0	0
COQ4	EAs	p.Arg104Gln	9	131088069	rs572683310	G	A	E	FALSE	p.Arg104Gln	c.311G>A	311	missense	2	245996	0	8.13e-06		0	17246	0	0	0	0.000213875		0	0	4.57424e-08		0	0	73		0	0	0
COQ4	Eur	p.Arg104Gln	9	131088069	rs572683310	G	A	E	FALSE	p.Arg104Gln	c.311G>A	311	missense	2	245996	0	8.13e-06		0	111494	0	0	0	3.30854e-05		0	0	1.09464e-09		0	0	0		0	0	0
COQ4	Fin	p.Arg104Gln	9	131088069	rs572683310	G	A	E	FALSE	p.Arg104Gln	c.311G>A	311	missense	2	245996	0	8.13e-06		1	22296	0	4.48511e-05	1.13553e-06	0.000249869		2.01162e-09	1.28943e-12	6.24344e-08		0	0	0		0	0	0
COQ4	Lat	p.Arg104Gln	9	131088069	rs572683310	G	A	E	FALSE	p.Arg104Gln	c.311G>A	311	missense	2	245996	0	8.13e-06		0	33568	0	0	0	0.000109887		0	0	1.20751e-08		0	0	7		0	0	0
COQ4	Oth	p.Arg104Gln	9	131088069	rs572683310	G	A	E	FALSE	p.Arg104Gln	c.311G>A	311	missense	2	245996	0	8.13e-06		0	5478	0	0	0	0.000673172		0	0	4.53161e-07		0	0	0		0	0	0
COQ4	SAs	p.Arg104Gln	9	131088069	rs572683310	G	A	E	FALSE	p.Arg104Gln	c.311G>A	311	missense	2	245996	0	8.13e-06		1	30778	0	3.24907e-05	8.22594e-07	0.000181013		1.05565e-09	6.76661e-13	3.27658e-08		1	0	59		0	0	0
COQ4	Afr	p.Ser108Phe	9	131088081	rs755249411	C	T	E	FALSE	p.Ser108Phe	c.323C>T	323	missense	1	246046	0	4.06e-06		1	15304	0	6.53424e-05	1.65432e-06	0.00036401		4.26963e-09	2.73679e-12	1.32503e-07		5	0	157		0	0	5
COQ4	Ash	p.Ser108Phe	9	131088081	rs755249411	C	T	E	FALSE	p.Ser108Phe	c.323C>T	323	missense	1	246046	0	4.06e-06		0	9834	0	0	0	0.000375045		0	0	1.40658e-07		0	0	1		0	0	0
COQ4	EAs	p.Ser108Phe	9	131088081	rs755249411	C	T	E	FALSE	p.Ser108Phe	c.323C>T	323	missense	1	246046	0	4.06e-06		0	17246	0	0	0	0.000213875		0	0	4.57424e-08		0	0	73		0	0	0
COQ4	Eur	p.Ser108Phe	9	131088081	rs755249411	C	T	E	FALSE	p.Ser108Phe	c.323C>T	323	missense	1	246046	0	4.06e-06		0	111542	0	0	0	3.30711e-05		0	0	1.0937e-09		0	0	0		0	0	0
COQ4	Fin	p.Ser108Phe	9	131088081	rs755249411	C	T	E	FALSE	p.Ser108Phe	c.323C>T	323	missense	1	246046	0	4.06e-06		0	22298	0	0	0	0.000165422		0	0	2.73644e-08		0	0	0		0	0	0
COQ4	Lat	p.Ser108Phe	9	131088081	rs755249411	C	T	E	FALSE	p.Ser108Phe	c.323C>T	323	missense	1	246046	0	4.06e-06		0	33562	0	0	0	0.000109906		0	0	1.20794e-08		0	0	7		0	0	0
COQ4	Oth	p.Ser108Phe	9	131088081	rs755249411	C	T	E	FALSE	p.Ser108Phe	c.323C>T	323	missense	1	246046	0	4.06e-06		0	5482	0	0	0	0.000672681		0	0	4.525e-07		0	0	0		0	0	0
COQ4	SAs	p.Ser108Phe	9	131088081	rs755249411	C	T	E	FALSE	p.Ser108Phe	c.323C>T	323	missense	1	246046	0	4.06e-06		0	30778	0	0	0	0.000119847		0	0	1.43634e-08		0	0	26		0	0	0
COQ4	Afr	p.Thr109Ile	9	131088084	rs753093771	C	T	E	FALSE	p.Thr109Ile	c.326C>T	326	missense	2	246130	0	8.13e-06		0	15304	0	0	0	0.000241011		0	0	5.80864e-08		0	0	68		0	0	2
COQ4	Ash	p.Thr109Ile	9	131088084	rs753093771	C	T	E	FALSE	p.Thr109Ile	c.326C>T	326	missense	2	246130	0	8.13e-06		0	9836	0	0	0	0.000374968		0	0	1.40601e-07		0	0	1		0	0	0
COQ4	EAs	p.Thr109Ile	9	131088084	rs753093771	C	T	E	FALSE	p.Thr109Ile	c.326C>T	326	missense	2	246130	0	8.13e-06		0	17246	0	0	0	0.000213875		0	0	4.57424e-08		0	0	73		0	0	0
COQ4	Eur	p.Thr109Ile	9	131088084	rs753093771	C	T	E	FALSE	p.Thr109Ile	c.326C>T	326	missense	2	246130	0	8.13e-06		0	111608	0	0	0	3.30516e-05		0	0	1.09241e-09		0	0	0		0	0	0
COQ4	Fin	p.Thr109Ile	9	131088084	rs753093771	C	T	E	FALSE	p.Thr109Ile	c.326C>T	326	missense	2	246130	0	8.13e-06		0	22298	0	0	0	0.000165422		0	0	2.73644e-08		0	0	0		0	0	0
COQ4	Lat	p.Thr109Ile	9	131088084	rs753093771	C	T	E	FALSE	p.Thr109Ile	c.326C>T	326	missense	2	246130	0	8.13e-06		0	33578	0	0	0	0.000109854		0	0	1.20679e-08		0	0	7		0	0	0
COQ4	Oth	p.Thr109Ile	9	131088084	rs753093771	C	T	E	FALSE	p.Thr109Ile	c.326C>T	326	missense	2	246130	0	8.13e-06		0	5482	0	0	0	0.000672681		0	0	4.525e-07		0	0	0		0	0	0
COQ4	SAs	p.Thr109Ile	9	131088084	rs753093771	C	T	E	FALSE	p.Thr109Ile	c.326C>T	326	missense	2	246130	0	8.13e-06		2	30778	0	6.49815e-05	7.86966e-06	0.000234716		4.22259e-09	6.19315e-11	5.50914e-08		7	0	100		0	0	0
COQ4	Afr	p.Leu110Phe	9	131088086	.	C	T	E	FALSE	p.Leu110Phe	c.328C>T	328	missense	1	246134	0	4.06e-06		1	15304	0	6.53424e-05	1.65432e-06	0.00036401		4.26963e-09	2.73679e-12	1.32503e-07		5	0	157		0	0	5
COQ4	Ash	p.Leu110Phe	9	131088086	.	C	T	E	FALSE	p.Leu110Phe	c.328C>T	328	missense	1	246134	0	4.06e-06		0	9842	0	0	0	0.00037474		0	0	1.4043e-07		0	0	1		0	0	0
COQ4	EAs	p.Leu110Phe	9	131088086	.	C	T	E	FALSE	p.Leu110Phe	c.328C>T	328	missense	1	246134	0	4.06e-06		0	17246	0	0	0	0.000213875		0	0	4.57424e-08		0	0	73		0	0	0
COQ4	Eur	p.Leu110Phe	9	131088086	.	C	T	E	FALSE	p.Leu110Phe	c.328C>T	328	missense	1	246134	0	4.06e-06		0	111604	0	0	0	3.30527e-05		0	0	1.09248e-09		0	0	0		0	0	0
COQ4	Fin	p.Leu110Phe	9	131088086	.	C	T	E	FALSE	p.Leu110Phe	c.328C>T	328	missense	1	246134	0	4.06e-06		0	22298	0	0	0	0.000165422		0	0	2.73644e-08		0	0	0		0	0	0
COQ4	Lat	p.Leu110Phe	9	131088086	.	C	T	E	FALSE	p.Leu110Phe	c.328C>T	328	missense	1	246134	0	4.06e-06		0	33578	0	0	0	0.000109854		0	0	1.20679e-08		0	0	7		0	0	0
COQ4	Oth	p.Leu110Phe	9	131088086	.	C	T	E	FALSE	p.Leu110Phe	c.328C>T	328	missense	1	246134	0	4.06e-06		0	5482	0	0	0	0.000672681		0	0	4.525e-07		0	0	0		0	0	0
COQ4	SAs	p.Leu110Phe	9	131088086	.	C	T	E	FALSE	p.Leu110Phe	c.328C>T	328	missense	1	246134	0	4.06e-06		0	30780	0	0	0	0.000119839		0	0	1.43615e-08		0	0	26		0	0	0
COQ4	Afr	p.Asp111His	9	131088089	rs530213004	G	C	E	FALSE	p.Asp111His	c.331G>C	331	missense	1	246140	0	4.06e-06		0	15304	0	0	0	0.000241011		0	0	5.80864e-08		0	0	68		0	0	2
COQ4	Afr	p.Asp111Tyr	9	131088089	rs530213004	G	T	E	FALSE	p.Asp111Tyr	c.331G>T	331	missense	1	246140	0	4.06e-06		0	15304	0	0	0	0.000241011		0	0	5.80864e-08		0	0	68		0	0	2
COQ4	Ash	p.Asp111His	9	131088089	rs530213004	G	C	E	FALSE	p.Asp111His	c.331G>C	331	missense	1	246140	0	4.06e-06		0	9836	0	0	0	0.000374968		0	0	1.40601e-07		0	0	1		0	0	0
COQ4	Ash	p.Asp111Tyr	9	131088089	rs530213004	G	T	E	FALSE	p.Asp111Tyr	c.331G>T	331	missense	1	246140	0	4.06e-06		0	9836	0	0	0	0.000374968		0	0	1.40601e-07		0	0	1		0	0	0
COQ4	EAs	p.Asp111His	9	131088089	rs530213004	G	C	E	FALSE	p.Asp111His	c.331G>C	331	missense	1	246140	0	4.06e-06		0	17246	0	0	0	0.000213875		0	0	4.57424e-08		0	0	73		0	0	0
COQ4	EAs	p.Asp111Tyr	9	131088089	rs530213004	G	T	E	FALSE	p.Asp111Tyr	c.331G>T	331	missense	1	246140	0	4.06e-06		0	17246	0	0	0	0.000213875		0	0	4.57424e-08		0	0	73		0	0	0
COQ4	Eur	p.Asp111His	9	131088089	rs530213004	G	C	E	FALSE	p.Asp111His	c.331G>C	331	missense	1	246140	0	4.06e-06		0	111616	0	0	0	3.30492e-05		0	0	1.09225e-09		0	0	0		0	0	0
COQ4	Eur	p.Asp111Tyr	9	131088089	rs530213004	G	T	E	FALSE	p.Asp111Tyr	c.331G>T	331	missense	1	246140	0	4.06e-06		1	111616	0	8.95929e-06	2.2683e-07	4.99169e-05		8.02689e-11	5.14516e-14	2.4917e-09		0	0	1		0	0	0
COQ4	Fin	p.Asp111His	9	131088089	rs530213004	G	C	E	FALSE	p.Asp111His	c.331G>C	331	missense	1	246140	0	4.06e-06		0	22300	0	0	0	0.000165407		0	0	2.73594e-08		0	0	0		0	0	0
COQ4	Fin	p.Asp111Tyr	9	131088089	rs530213004	G	T	E	FALSE	p.Asp111Tyr	c.331G>T	331	missense	1	246140	0	4.06e-06		0	22300	0	0	0	0.000165407		0	0	2.73594e-08		0	0	0		0	0	0
COQ4	Lat	p.Asp111His	9	131088089	rs530213004	G	C	E	FALSE	p.Asp111His	c.331G>C	331	missense	1	246140	0	4.06e-06		0	33576	0	0	0	0.000109861		0	0	1.20693e-08		0	0	7		0	0	0
COQ4	Lat	p.Asp111Tyr	9	131088089	rs530213004	G	T	E	FALSE	p.Asp111Tyr	c.331G>T	331	missense	1	246140	0	4.06e-06		0	33576	0	0	0	0.000109861		0	0	1.20693e-08		0	0	7		0	0	0
COQ4	Oth	p.Asp111His	9	131088089	rs530213004	G	C	E	FALSE	p.Asp111His	c.331G>C	331	missense	1	246140	0	4.06e-06		1	5482	0	0.000182415	4.61834e-06	0.00101593		3.32753e-08	2.13291e-11	1.03211e-06		0	0	0		0	0	0
COQ4	Oth	p.Asp111Tyr	9	131088089	rs530213004	G	T	E	FALSE	p.Asp111Tyr	c.331G>T	331	missense	1	246140	0	4.06e-06		0	5482	0	0	0	0.000672681		0	0	4.525e-07		0	0	0		0	0	0
COQ4	SAs	p.Asp111His	9	131088089	rs530213004	G	C	E	FALSE	p.Asp111His	c.331G>C	331	missense	1	246140	0	4.06e-06		0	30780	0	0	0	0.000119839		0	0	1.43615e-08		0	0	26		0	0	0
COQ4	SAs	p.Asp111Tyr	9	131088089	rs530213004	G	T	E	FALSE	p.Asp111Tyr	c.331G>T	331	missense	1	246140	0	4.06e-06		0	30780	0	0	0	0.000119839		0	0	1.43615e-08		0	0	26		0	0	0
COQ4	Afr	p.Asp111Val	9	131088090	.	A	T	E	FALSE	p.Asp111Val	c.332A>T	332	missense	1	246166	0	4.06e-06		0	15304	0	0	0	0.000241011		0	0	5.80864e-08		0	0	68		0	0	2
COQ4	Ash	p.Asp111Val	9	131088090	.	A	T	E	FALSE	p.Asp111Val	c.332A>T	332	missense	1	246166	0	4.06e-06		0	9844	0	0	0	0.000374664		0	0	1.40373e-07		0	0	1		0	0	0
COQ4	EAs	p.Asp111Val	9	131088090	.	A	T	E	FALSE	p.Asp111Val	c.332A>T	332	missense	1	246166	0	4.06e-06		0	17246	0	0	0	0.000213875		0	0	4.57424e-08		0	0	73		0	0	0
COQ4	Eur	p.Asp111Val	9	131088090	.	A	T	E	FALSE	p.Asp111Val	c.332A>T	332	missense	1	246166	0	4.06e-06		0	111632	0	0	0	3.30445e-05		0	0	1.09194e-09		0	0	0		0	0	0
COQ4	Fin	p.Asp111Val	9	131088090	.	A	T	E	FALSE	p.Asp111Val	c.332A>T	332	missense	1	246166	0	4.06e-06		1	22300	0	4.4843e-05	1.13533e-06	0.000249824		2.0109e-09	1.28897e-12	6.2412e-08		0	0	0		0	0	0
COQ4	Lat	p.Asp111Val	9	131088090	.	A	T	E	FALSE	p.Asp111Val	c.332A>T	332	missense	1	246166	0	4.06e-06		0	33578	0	0	0	0.000109854		0	0	1.20679e-08		0	0	7		0	0	0
COQ4	Oth	p.Asp111Val	9	131088090	.	A	T	E	FALSE	p.Asp111Val	c.332A>T	332	missense	1	246166	0	4.06e-06		0	5482	0	0	0	0.000672681		0	0	4.525e-07		0	0	0		0	0	0
COQ4	SAs	p.Asp111Val	9	131088090	.	A	T	E	FALSE	p.Asp111Val	c.332A>T	332	missense	1	246166	0	4.06e-06		0	30780	0	0	0	0.000119839		0	0	1.43615e-08		0	0	26		0	0	0
COQ4	Afr	p.Leu115Val	9	131088101	.	C	G	E	FALSE	p.Leu115Val	c.343C>G	343	missense	1	246252	0	4.06e-06		0	15304	0	0	0	0.000241011		0	0	5.80864e-08		0	0	68		0	0	2
COQ4	Ash	p.Leu115Val	9	131088101	.	C	G	E	FALSE	p.Leu115Val	c.343C>G	343	missense	1	246252	0	4.06e-06		0	9850	0	0	0	0.000374435		0	0	1.40202e-07		0	0	1		0	0	0
COQ4	EAs	p.Leu115Val	9	131088101	.	C	G	E	FALSE	p.Leu115Val	c.343C>G	343	missense	1	246252	0	4.06e-06		0	17248	0	0	0	0.00021385		0	0	4.57318e-08		0	0	73		0	0	0
COQ4	Eur	p.Leu115Val	9	131088101	.	C	G	E	FALSE	p.Leu115Val	c.343C>G	343	missense	1	246252	0	4.06e-06		0	111702	0	0	0	3.30237e-05		0	0	1.09057e-09		0	0	0		0	0	0
COQ4	Fin	p.Leu115Val	9	131088101	.	C	G	E	FALSE	p.Leu115Val	c.343C>G	343	missense	1	246252	0	4.06e-06		0	22300	0	0	0	0.000165407		0	0	2.73594e-08		0	0	0		0	0	0
COQ4	Lat	p.Leu115Val	9	131088101	.	C	G	E	FALSE	p.Leu115Val	c.343C>G	343	missense	1	246252	0	4.06e-06		1	33582	0	2.97779e-05	7.5391e-07	0.0001659		8.86721e-10	5.6838e-13	2.75229e-08		0	0	17		0	0	1
COQ4	Oth	p.Leu115Val	9	131088101	.	C	G	E	FALSE	p.Leu115Val	c.343C>G	343	missense	1	246252	0	4.06e-06		0	5484	0	0	0	0.000672436		0	0	4.5217e-07		0	0	0		0	0	0
COQ4	SAs	p.Leu115Val	9	131088101	.	C	G	E	FALSE	p.Leu115Val	c.343C>G	343	missense	1	246252	0	4.06e-06		0	30782	0	0	0	0.000119832		0	0	1.43596e-08		0	0	26		0	0	0
COQ4	Afr	p.Pro119Leu	9	131088114	rs773943371	C	T	E	TRUE	p.Pro119Leu	c.356C>T	356	missense	3	246254	0	1.22e-05		3	15302	0	0.000196053	4.04326e-05	0.000572842		3.84367e-08	1.6348e-09	3.28147e-07		45	1	389		1	0	13
COQ4	Ash	p.Pro119Leu	9	131088114	rs773943371	C	T	E	TRUE	p.Pro119Leu	c.356C>T	356	missense	3	246254	0	1.22e-05		0	9850	0	0	0	0.000374435		0	0	1.40202e-07		0	0	1		0	0	0
COQ4	EAs	p.Pro119Leu	9	131088114	rs773943371	C	T	E	TRUE	p.Pro119Leu	c.356C>T	356	missense	3	246254	0	1.22e-05		0	17248	0	0	0	0.00021385		0	0	4.57318e-08		0	0	73		0	0	0
COQ4	Eur	p.Pro119Leu	9	131088114	rs773943371	C	T	E	TRUE	p.Pro119Leu	c.356C>T	356	missense	3	246254	0	1.22e-05		0	111706	0	0	0	3.30226e-05		0	0	1.09049e-09		0	0	0		0	0	0
COQ4	Fin	p.Pro119Leu	9	131088114	rs773943371	C	T	E	TRUE	p.Pro119Leu	c.356C>T	356	missense	3	246254	0	1.22e-05		0	22300	0	0	0	0.000165407		0	0	2.73594e-08		0	0	0		0	0	0
COQ4	Lat	p.Pro119Leu	9	131088114	rs773943371	C	T	E	TRUE	p.Pro119Leu	c.356C>T	356	missense	3	246254	0	1.22e-05		0	33582	0	0	0	0.000109841		0	0	1.2065e-08		0	0	7		0	0	0
COQ4	Oth	p.Pro119Leu	9	131088114	rs773943371	C	T	E	TRUE	p.Pro119Leu	c.356C>T	356	missense	3	246254	0	1.22e-05		0	5484	0	0	0	0.000672436		0	0	4.5217e-07		0	0	0		0	0	0
COQ4	SAs	p.Pro119Leu	9	131088114	rs773943371	C	T	E	TRUE	p.Pro119Leu	c.356C>T	356	missense	3	246254	0	1.22e-05		0	30782	0	0	0	0.000119832		0	0	1.43596e-08		0	0	26		0	0	0
COQ4	Afr	p.Gly121Val	9	131088120	rs773038253	G	T	E	FALSE	p.Gly121Val	c.362G>T	362	missense	2	246260	0	8.12e-06		0	15304	0	0	0	0.000241011		0	0	5.80864e-08		0	0	68		0	0	2
COQ4	Ash	p.Gly121Val	9	131088120	rs773038253	G	T	E	FALSE	p.Gly121Val	c.362G>T	362	missense	2	246260	0	8.12e-06		0	9850	0	0	0	0.000374435		0	0	1.40202e-07		0	0	1		0	0	0
COQ4	EAs	p.Gly121Val	9	131088120	rs773038253	G	T	E	FALSE	p.Gly121Val	c.362G>T	362	missense	2	246260	0	8.12e-06		0	17248	0	0	0	0.00021385		0	0	4.57318e-08		0	0	73		0	0	0
COQ4	Eur	p.Gly121Val	9	131088120	rs773038253	G	T	E	FALSE	p.Gly121Val	c.362G>T	362	missense	2	246260	0	8.12e-06		0	111710	0	0	0	3.30214e-05		0	0	1.09041e-09		0	0	0		0	0	0
COQ4	Fin	p.Gly121Val	9	131088120	rs773038253	G	T	E	FALSE	p.Gly121Val	c.362G>T	362	missense	2	246260	0	8.12e-06		0	22300	0	0	0	0.000165407		0	0	2.73594e-08		0	0	0		0	0	0
COQ4	Lat	p.Gly121Val	9	131088120	rs773038253	G	T	E	FALSE	p.Gly121Val	c.362G>T	362	missense	2	246260	0	8.12e-06		0	33582	0	0	0	0.000109841		0	0	1.2065e-08		0	0	7		0	0	0
COQ4	Oth	p.Gly121Val	9	131088120	rs773038253	G	T	E	FALSE	p.Gly121Val	c.362G>T	362	missense	2	246260	0	8.12e-06		0	5484	0	0	0	0.000672436		0	0	4.5217e-07		0	0	0		0	0	0
COQ4	SAs	p.Gly121Val	9	131088120	rs773038253	G	T	E	FALSE	p.Gly121Val	c.362G>T	362	missense	2	246260	0	8.12e-06		2	30782	0	6.4973e-05	7.86863e-06	0.000234685		4.2215e-09	6.19154e-11	5.50771e-08		7	0	100		0	0	0
COQ4	Afr	p.Gly124Ser	9	131088128	rs776825296	G	A	E G	FALSE	p.Gly124Ser	c.370G>A	370	missense	31	277194	0	0.0001118		0	24028	0	0	0	0.000153512		0	0	2.35661e-08		0	0	27		0	0	0
COQ4	Afr	p.Gly124Arg	9	131088128	rs776825296	G	C	E	FALSE	p.Gly124Arg	c.370G>C	370	missense	1	246250	0	4.06e-06		0	15302	0	0	0	0.000241043		0	0	5.81016e-08		0	0	68		0	0	2
COQ4	Ash	p.Gly124Ser	9	131088128	rs776825296	G	A	E G	FALSE	p.Gly124Ser	c.370G>A	370	missense	31	277194	0	0.0001118		0	10152	0	0	0	0.000363299		0	0	1.31986e-07		0	0	1		0	0	0
COQ4	Ash	p.Gly124Arg	9	131088128	rs776825296	G	C	E	FALSE	p.Gly124Arg	c.370G>C	370	missense	1	246250	0	4.06e-06		0	9850	0	0	0	0.000374435		0	0	1.40202e-07		0	0	1		0	0	0
COQ4	EAs	p.Gly124Ser	9	131088128	rs776825296	G	A	E G	FALSE	p.Gly124Ser	c.370G>A	370	missense	31	277194	0	0.0001118		29	18868	0	0.00153699	0.00102958	0.00220664		2.36235e-06	1.06004e-06	4.86926e-06		3808	1709	7850		13	6	28
COQ4	EAs	p.Gly124Arg	9	131088128	rs776825296	G	C	E	FALSE	p.Gly124Arg	c.370G>C	370	missense	1	246250	0	4.06e-06		0	17248	0	0	0	0.00021385		0	0	4.57318e-08		0	0	73		0	0	0
COQ4	Eur	p.Gly124Ser	9	131088128	rs776825296	G	A	E G	FALSE	p.Gly124Ser	c.370G>A	370	missense	31	277194	0	0.0001118		0	126694	0	0	0	2.9116e-05		0	0	8.47743e-10		0	0	0		0	0	0
COQ4	Eur	p.Gly124Arg	9	131088128	rs776825296	G	C	E	FALSE	p.Gly124Arg	c.370G>C	370	missense	1	246250	0	4.06e-06		1	111704	0	8.95223e-06	2.26651e-07	4.98776e-05		8.01424e-11	5.13706e-14	2.48778e-09		0	0	1		0	0	0
COQ4	Fin	p.Gly124Ser	9	131088128	rs776825296	G	A	E G	FALSE	p.Gly124Ser	c.370G>A	370	missense	31	277194	0	0.0001118		0	25788	0	0	0	0.000143036		0	0	2.04593e-08		0	0	0		0	0	0
COQ4	Fin	p.Gly124Arg	9	131088128	rs776825296	G	C	E	FALSE	p.Gly124Arg	c.370G>C	370	missense	1	246250	0	4.06e-06		0	22300	0	0	0	0.000165407		0	0	2.73594e-08		0	0	0		0	0	0
COQ4	Lat	p.Gly124Ser	9	131088128	rs776825296	G	A	E G	FALSE	p.Gly124Ser	c.370G>A	370	missense	31	277194	0	0.0001118		0	34420	0	0	0	0.000107167		0	0	1.14847e-08		0	0	7		0	0	0
COQ4	Lat	p.Gly124Arg	9	131088128	rs776825296	G	C	E	FALSE	p.Gly124Arg	c.370G>C	370	missense	1	246250	0	4.06e-06		0	33582	0	0	0	0.000109841		0	0	1.2065e-08		0	0	7		0	0	0
COQ4	Oth	p.Gly124Ser	9	131088128	rs776825296	G	A	E G	FALSE	p.Gly124Ser	c.370G>A	370	missense	31	277194	0	0.0001118		0	6462	0	0	0	0.000570694		0	0	3.25692e-07		0	0	0		0	0	0
COQ4	Oth	p.Gly124Arg	9	131088128	rs776825296	G	C	E	FALSE	p.Gly124Arg	c.370G>C	370	missense	1	246250	0	4.06e-06		0	5482	0	0	0	0.000672681		0	0	4.525e-07		0	0	0		0	0	0
COQ4	SAs	p.Gly124Ser	9	131088128	rs776825296	G	A	E G	FALSE	p.Gly124Ser	c.370G>A	370	missense	31	277194	0	0.0001118		2	30782	0	6.4973e-05	7.86863e-06	0.000234685		4.2215e-09	6.19154e-11	5.50771e-08		7	0	100		0	0	0
COQ4	SAs	p.Gly124Arg	9	131088128	rs776825296	G	C	E	FALSE	p.Gly124Arg	c.370G>C	370	missense	1	246250	0	4.06e-06		0	30782	0	0	0	0.000119832		0	0	1.43596e-08		0	0	26		0	0	0
COQ4	Afr	p.Gly124Val	9	131088129	.	G	T	E	FALSE	p.Gly124Val	c.371G>T	371	missense	1	246250	0	4.06e-06		0	15302	0	0	0	0.000241043		0	0	5.81016e-08		0	0	68		0	0	2
COQ4	Ash	p.Gly124Val	9	131088129	.	G	T	E	FALSE	p.Gly124Val	c.371G>T	371	missense	1	246250	0	4.06e-06		0	9850	0	0	0	0.000374435		0	0	1.40202e-07		0	0	1		0	0	0
COQ4	EAs	p.Gly124Val	9	131088129	.	G	T	E	FALSE	p.Gly124Val	c.371G>T	371	missense	1	246250	0	4.06e-06		1	17248	0	5.79777e-05	1.46787e-06	0.000322988		3.36142e-09	2.15464e-12	1.04322e-07		5	0	168		0	0	0
COQ4	Eur	p.Gly124Val	9	131088129	.	G	T	E	FALSE	p.Gly124Val	c.371G>T	371	missense	1	246250	0	4.06e-06		0	111706	0	0	0	3.30226e-05		0	0	1.09049e-09		0	0	0		0	0	0
COQ4	Fin	p.Gly124Val	9	131088129	.	G	T	E	FALSE	p.Gly124Val	c.371G>T	371	missense	1	246250	0	4.06e-06		0	22300	0	0	0	0.000165407		0	0	2.73594e-08		0	0	0		0	0	0
COQ4	Lat	p.Gly124Val	9	131088129	.	G	T	E	FALSE	p.Gly124Val	c.371G>T	371	missense	1	246250	0	4.06e-06		0	33582	0	0	0	0.000109841		0	0	1.2065e-08		0	0	7		0	0	0
COQ4	Oth	p.Gly124Val	9	131088129	.	G	T	E	FALSE	p.Gly124Val	c.371G>T	371	missense	1	246250	0	4.06e-06		0	5480	0	0	0	0.000672927		0	0	4.5283e-07		0	0	0		0	0	0
COQ4	SAs	p.Gly124Val	9	131088129	.	G	T	E	FALSE	p.Gly124Val	c.371G>T	371	missense	1	246250	0	4.06e-06		0	30782	0	0	0	0.000119832		0	0	1.43596e-08		0	0	26		0	0	0
COQ4	Afr	p.Tyr127Cys	9	131088138	.	A	G	E	FALSE	p.Tyr127Cys	c.380A>G	380	missense	1	246258	0	4.06e-06		0	15304	0	0	0	0.000241011		0	0	5.80864e-08		0	0	68		0	0	2
COQ4	Ash	p.Tyr127Cys	9	131088138	.	A	G	E	FALSE	p.Tyr127Cys	c.380A>G	380	missense	1	246258	0	4.06e-06		0	9850	0	0	0	0.000374435		0	0	1.40202e-07		0	0	1		0	0	0
COQ4	EAs	p.Tyr127Cys	9	131088138	.	A	G	E	FALSE	p.Tyr127Cys	c.380A>G	380	missense	1	246258	0	4.06e-06		0	17248	0	0	0	0.00021385		0	0	4.57318e-08		0	0	73		0	0	0
COQ4	Eur	p.Tyr127Cys	9	131088138	.	A	G	E	FALSE	p.Tyr127Cys	c.380A>G	380	missense	1	246258	0	4.06e-06		0	111708	0	0	0	3.3022e-05		0	0	1.09045e-09		0	0	0		0	0	0
COQ4	Fin	p.Tyr127Cys	9	131088138	.	A	G	E	FALSE	p.Tyr127Cys	c.380A>G	380	missense	1	246258	0	4.06e-06		0	22300	0	0	0	0.000165407		0	0	2.73594e-08		0	0	0		0	0	0
COQ4	Lat	p.Tyr127Cys	9	131088138	.	A	G	E	FALSE	p.Tyr127Cys	c.380A>G	380	missense	1	246258	0	4.06e-06		1	33582	0	2.97779e-05	7.5391e-07	0.0001659		8.86721e-10	5.6838e-13	2.75229e-08		0	0	17		0	0	1
COQ4	Oth	p.Tyr127Cys	9	131088138	.	A	G	E	FALSE	p.Tyr127Cys	c.380A>G	380	missense	1	246258	0	4.06e-06		0	5484	0	0	0	0.000672436		0	0	4.5217e-07		0	0	0		0	0	0
COQ4	SAs	p.Tyr127Cys	9	131088138	.	A	G	E	FALSE	p.Tyr127Cys	c.380A>G	380	missense	1	246258	0	4.06e-06		0	30782	0	0	0	0.000119832		0	0	1.43596e-08		0	0	26		0	0	0
COQ4	Afr	p.Arg129ProfsTer21	9	131088141	.	T	TC	E	FALSE	p.Arg129ProfsTer21	c.385dupC	385	frameshift	2	246244	0	8.12e-06		0	15304	0	0	0	0.000241011		0	0	5.80864e-08		0	0	68		0	0	2
COQ4	Ash	p.Arg129ProfsTer21	9	131088141	.	T	TC	E	FALSE	p.Arg129ProfsTer21	c.385dupC	385	frameshift	2	246244	0	8.12e-06		0	9850	0	0	0	0.000374435		0	0	1.40202e-07		0	0	1		0	0	0
COQ4	EAs	p.Arg129ProfsTer21	9	131088141	.	T	TC	E	FALSE	p.Arg129ProfsTer21	c.385dupC	385	frameshift	2	246244	0	8.12e-06		0	17248	0	0	0	0.00021385		0	0	4.57318e-08		0	0	73		0	0	0
COQ4	Eur	p.Arg129ProfsTer21	9	131088141	.	T	TC	E	FALSE	p.Arg129ProfsTer21	c.385dupC	385	frameshift	2	246244	0	8.12e-06		0	111696	0	0	0	3.30255e-05		0	0	1.09069e-09		0	0	0		0	0	0
COQ4	Fin	p.Arg129ProfsTer21	9	131088141	.	T	TC	E	FALSE	p.Arg129ProfsTer21	c.385dupC	385	frameshift	2	246244	0	8.12e-06		0	22300	0	0	0	0.000165407		0	0	2.73594e-08		0	0	0		0	0	0
COQ4	Lat	p.Arg129ProfsTer21	9	131088141	.	T	TC	E	FALSE	p.Arg129ProfsTer21	c.385dupC	385	frameshift	2	246244	0	8.12e-06		2	33580	0	5.95593e-05	7.21298e-06	0.000215132		3.54731e-09	5.20271e-11	4.62817e-08		2	0	29		0	0	2
COQ4	Oth	p.Arg129ProfsTer21	9	131088141	.	T	TC	E	FALSE	p.Arg129ProfsTer21	c.385dupC	385	frameshift	2	246244	0	8.12e-06		0	5484	0	0	0	0.000672436		0	0	4.5217e-07		0	0	0		0	0	0
COQ4	SAs	p.Arg129ProfsTer21	9	131088141	.	T	TC	E	FALSE	p.Arg129ProfsTer21	c.385dupC	385	frameshift	2	246244	0	8.12e-06		0	30782	0	0	0	0.000119832		0	0	1.43596e-08		0	0	26		0	0	0
[truncated: 4,280 more rows]

## Sheet: Table S5
Table S5. Predicted occurance of compound heterozygotes for all known and predicted pathogenic variants
[truncated: 17,971 more rows]
