# Supplementary material for: Estimating the occurrence of primary ubiquinone deficiency by analysis of large-scale sequencing data
Source: Sci Rep. 2017 Dec 18;7:17744. doi: 10.1038/s41598-017-17564-y (PMC5735152; doi:10.1038/s41598-017-17564-y)
Supplement: Supplementary file 3 — File S1 [file 41598_2017_17564_MOESM3_ESM.xlsx]

## Sheet: Summary
	Total:	552
	Pathogenic:	80		<-- by criteria described in main text
	Non-Pathogenic:	329		<-- not classified as pathogenic, or classified as pathogenic but subsequently excluded for reasons described in main text
	Multiple-Genes:	143

## Sheet: PDSS1
Category	Name	Gene(s)	Condition(s)	Frequency	Clinical significance (Last reviewed)	Review status	Chromosome	Location	Assembly	VariationID	AlleleID(s)
P	NM_014317.4(PDSS1):c.336+5G>T	PDSS1	not provided		Likely pathogenic(Last reviewed: Mar 3, 2014)	criteria provided, single submitter	10	26705399	GRCh38	214984	211448		Total:	46
P	NM_014317.4(PDSS1):c.1108A>C (p.Ser370Arg)	PDSS1	Coenzyme Q10 deficiency, primary, 2		Pathogenic(Last reviewed: Jun 7, 2016)	no assertion criteria provided	10	26746333	GRCh38	375348	362104		Pathogenic:	5
P	NM_014317.4(PDSS1):c.661_662insT (p.Arg221Leufs)	PDSS1	Coenzyme Q10 deficiency, primary, 2		Pathogenic(Last reviewed: Jun 7, 2016)	no assertion criteria provided	10	26723857 - 26723858	GRCh38	375347	362103		Non-pathogenic:	32
P	NM_014317.4(PDSS1):c.924T>G (p.Asp308Glu)	PDSS1	Coenzyme Q10 deficiency, primary, 2		Pathogenic(Last reviewed: Jun 7, 2016)	no assertion criteria provided	10	26735477	GRCh38	3237	18276		Multi-gene:	9
P	NM_014317.4(PDSS1):c.968delC (p.Thr323Asnfs)	PDSS1	not provided		Pathogenic(Last reviewed: Nov 21, 2013)	criteria provided, single submitter	10	26735521	GRCh38	214985	211451
	Not pathogenic
NP	NM_014317.4(PDSS1):c.243C>T (p.Thr81=)	PDSS1	not specified|Coenzyme Q10 deficiency, primary	GO-ESP:0.00025(T)	Conflicting interpretations of pathogenicity(Last reviewed: Jul 22, 2016)	criteria provided, conflicting interpretations	10	26705301	GRCh38	299697	315174
NP	NM_014317.4(PDSS1):c.130-10G>T	PDSS1	not specified|Coenzyme Q10 deficiency, primary	GMAF:0.00040(T), GO-ESP:0.00050(T)	Conflicting interpretations of pathogenicity(Last reviewed: Jun 14, 2016)	criteria provided, conflicting interpretations	10	26702152	GRCh38	299695	321754
NP	NM_014317.4(PDSS1):c.89G>T (p.Gly30Val)	PDSS1	not specified|Coenzyme Q10 deficiency, primary	GMAF:0.02220(T), GO-ESP:0.00724(T)	Conflicting interpretations of pathogenicity(Last reviewed: Jun 14, 2016)	criteria provided, conflicting interpretations	10	26697800	GRCh38	138687	142390
NP	NM_014317.4(PDSS1):c.-29C>T	PDSS1	not specified|Coenzyme Q10 deficiency, primary	GMAF:0.00480(T), GO-ESP:0.04878(T)	Conflicting interpretations of pathogenicity(Last reviewed: Jun 14, 2016)	criteria provided, conflicting interpretations	10	26697683	GRCh38	138686	142389
NP	NM_014317.4(PDSS1):c.589A>G (p.Lys197Glu)	PDSS1	not specified|Coenzyme Q10 deficiency, primary	GMAF:0.00160(G), GO-ESP:0.00120(G)	Conflicting interpretations of pathogenicity(Last reviewed: Jun 14, 2016)	criteria provided, conflicting interpretations	10	26720339	GRCh38	138683	142386
NP	NM_014317.4(PDSS1):c.407T>G (p.Phe136Cys)	PDSS1	not specified|Coenzyme Q10 deficiency, primary	GMAF:0.01380(G), GO-ESP:0.00903(G)	Conflicting interpretations of pathogenicity(Last reviewed: Jun 14, 2016)	criteria provided, conflicting interpretations	10	26709708	GRCh38	138681	142384
NP	NM_014317.4(PDSS1):c.686C>G (p.Ser229Cys)	PDSS1	not specified	GMAF:0.00020(G), GO-ESP:0.00053(G)	Uncertain significance(Last reviewed: Feb 7, 2017)	criteria provided, single submitter	10	26723882	GRCh38	214986	211449
NP	NM_014317.4(PDSS1):c.553G>A (p.Asp185Asn)	PDSS1	not provided		Uncertain significance(Last reviewed: Jul 12, 2016)	criteria provided, single submitter	10	26720303	GRCh38	376967	363845
NP	NM_014317.4(PDSS1):c.*110_*113dupGATA	PDSS1	Coenzyme Q10 deficiency, primary		Uncertain significance(Last reviewed: Jun 14, 2016)	criteria provided, single submitter	10	26746583 - 26746586	GRCh38	299705	321198
NP	NM_014317.4(PDSS1):c.*47A>G	PDSS1	Coenzyme Q10 deficiency, primary	GMAF:0.00080(G), GO-ESP:0.00022(G)	Uncertain significance(Last reviewed: Jun 14, 2016)	criteria provided, single submitter	10	26746520	GRCh38	299703	315176
NP	NM_014317.4(PDSS1):c.*40T>C	PDSS1	Coenzyme Q10 deficiency, primary	GMAF:0.00020(C), GO-ESP:0.00002(C)	Uncertain significance(Last reviewed: Jun 14, 2016)	criteria provided, single submitter	10	26746513	GRCh38	299702	310104
NP	NM_014317.4(PDSS1):c.1027-7_1027-6delTT	PDSS1	Coenzyme Q10 deficiency, primary		Uncertain significance(Last reviewed: Jun 14, 2016)	criteria provided, single submitter	10	26742490 - 26742491	GRCh38	299701	321757
NP	NM_014317.4(PDSS1):c.941C>T (p.Ser314Leu)	PDSS1	Coenzyme Q10 deficiency, primary	GO-ESP:0.00002(T)	Uncertain significance(Last reviewed: Jun 14, 2016)	criteria provided, single submitter	10	26735494	GRCh38	299700	321197
NP	NM_014317.4(PDSS1):c.860T>C (p.Val287Ala)	PDSS1	Coenzyme Q10 deficiency, primary	GO-ESP:0.00003(C)	Uncertain significance(Last reviewed: Jun 14, 2016)	criteria provided, single submitter	10	26735268	GRCh38	299699	321756
NP	NM_014317.4(PDSS1):c.426G>A (p.Ala142=)	PDSS1	Coenzyme Q10 deficiency, primary	GMAF:0.00120(A), GO-ESP:0.00105(A)	Uncertain significance(Last reviewed: Jun 14, 2016)	criteria provided, single submitter	10	26709727	GRCh38	299698	321183
NP	NM_014317.4(PDSS1):c.163-12T>C	PDSS1	Coenzyme Q10 deficiency, primary	GO-ESP:0.00004(C)	Uncertain significance(Last reviewed: Jun 14, 2016)	criteria provided, single submitter	10	26704665	GRCh38	299696	315164
NP	NM_014317.4(PDSS1):c.129+7T>C	PDSS1	Coenzyme Q10 deficiency, primary		Uncertain significance(Last reviewed: Jun 14, 2016)	criteria provided, single submitter	10	26697847	GRCh38	299694	321752
NP	NM_014317.4(PDSS1):c.97G>A (p.Gly33Arg)	PDSS1	Coenzyme Q10 deficiency, primary		Uncertain significance(Last reviewed: Jun 14, 2016)	criteria provided, single submitter	10	26697808	GRCh38	299693	321751
NP	NM_014317.4(PDSS1):c.83G>T (p.Arg28Leu)	PDSS1	Coenzyme Q10 deficiency, primary		Uncertain significance(Last reviewed: Jun 14, 2016)	criteria provided, single submitter	10	26697794	GRCh38	299692	310102
NP	NM_014317.4(PDSS1):c.51G>A (p.Ala17=)	PDSS1	Coenzyme Q10 deficiency, primary		Uncertain significance(Last reviewed: Jun 14, 2016)	criteria provided, single submitter	10	26697762	GRCh38	299691	321181
NP	NM_014317.4(PDSS1):c.540T>C (p.Asp180=)	PDSS1	not specified	GMAF:0.00040(C), GO-ESP:0.00049(C)	Benign(Last reviewed: Apr 15, 2014)	criteria provided, single submitter	10	26720290	GRCh38	138682	142385
NP	NM_014317.4(PDSS1):c.1107+17A>T	PDSS1	not specified	GMAF:0.00440(T), GO-ESP:0.00130(T)	Benign(Last reviewed: Apr 9, 2014)	criteria provided, single submitter	10	26742594	GRCh38	138684	142387
NP	NM_014317.4(PDSS1):c.1108-7C>G	PDSS1	not specified		Benign(Last reviewed: Jul 24, 2014)	criteria provided, single submitter	10	26746326	GRCh38	214977	211454
NP	NM_014317.4(PDSS1):c.*3A>G	PDSS1	not specified	GMAF:0.00340(G), GO-ESP:0.00119(G)	Benign(Last reviewed: Jun 16, 2014)	criteria provided, single submitter	10	26746476	GRCh38	214978	211455
NP	NM_014317.4(PDSS1):c.163-5delT	PDSS1	not specified|Coenzyme Q10 deficiency, primary	GMAF:0.23740(-), GO-ESP:0.30580(-)	Benign/Likely benign(Last reviewed: Jun 14, 2016)	criteria provided, multiple submitters, no conflicts	10	26704672	GRCh38	214982	211447
NP	NM_014317.4(PDSS1):c.162+13A>G	PDSS1	not specified|Coenzyme Q10 deficiency, primary	GMAF:0.02180(G), GO-ESP:0.00262(G)	Benign/Likely benign(Last reviewed: Jun 14, 2016)	criteria provided, multiple submitters, no conflicts	10	26702207	GRCh38	138685	142388
NP	NM_014317.4(PDSS1):c.74C>T (p.Ser25Phe)	PDSS1	not specified		Likely benign(Last reviewed: Apr 12, 2013)	criteria provided, single submitter	10	26697785	GRCh38	214980	211444
NP	NM_014317.4(PDSS1):c.760G>C (p.Glu254Gln)	PDSS1	not specified	GMAF:0.00060(C), GO-ESP:0.00018(C)	Likely benign(Last reviewed: Aug 29, 2012)	criteria provided, single submitter	10	26724052	GRCh38	214975	211450
NP	NM_014317.4(PDSS1):c.832-15C>T	PDSS1	not specified		Likely benign(Last reviewed: Dec 16, 2016)	criteria provided, single submitter	10	26735225	GRCh38	391662	371274
NP	NM_014317.4(PDSS1):c.*76C>T	PDSS1	Coenzyme Q10 deficiency, primary	GMAF:0.08990(T)	Likely benign(Last reviewed: Jun 14, 2016)	criteria provided, single submitter	10	26746549	GRCh38	299704	315186
NP	NM_014317.4(PDSS1):c.218G>A (p.Arg73His)	PDSS1	not specified		Likely benign(Last reviewed: Mar 21, 2016)	criteria provided, single submitter	10	26704732	GRCh38	383622	373369
NP	NM_014317.4(PDSS1):c.139C>T (p.Arg47Trp)	PDSS1	not specified		Likely benign(Last reviewed: May 12, 2014)	criteria provided, single submitter	10	26702171	GRCh38	214979	211445
	Multi-Gene Variant
MG	NM_014317.4(PDSS1):c.*157T>G	ABI1|PDSS1	Coenzyme Q10 deficiency, primary	GMAF:0.02960(G)	Likely benign(Last reviewed: Jun 14, 2016)	criteria provided, single submitter	10	26746630	GRCh38	299706	321769
MG	NM_014317.4(PDSS1):c.*264A>T	ABI1|PDSS1	Coenzyme Q10 deficiency, primary	GMAF:0.00400(T)	Uncertain significance(Last reviewed: Jun 14, 2016)	criteria provided, single submitter	10	26746737	GRCh38	299708	310108
MG	NM_014317.4(PDSS1):c.*262T>C	ABI1|PDSS1	Coenzyme Q10 deficiency, primary		Uncertain significance(Last reviewed: Jun 14, 2016)	criteria provided, single submitter	10	26746735	GRCh38	299707	315191
MG	NC_000010.10:g.(?_93297)_(135378918_?)dup	ACADSB|ACTA2|ADAM8|ADARB2|ADD3|ADK|ADRA2A|ADRB1|ALOX5|ANK3|ANXA7|ANXA11|FAS|ARL3|ATP5C1|BMI1|BMPR1A|BNIP3|CACNB2|CALML3|CAMK2G|CASP7|ENTPD1|CDK1|CHAT|AKR1C4|CHUK|ABCC2|COL13A1|COL17A1|KLF6|MAP3K8|COX15|CPN1|CREM|CTBP2|CYP2C19|CYP2C8|CYP2C9|CYP2C18|CYP2E1|CYP17A1|CYP26A1|AKR1C1|AKR1C2|DMBT1|DNA2|TRDMT1|DNTT|DOCK1|DUSP5|ECHS1|EGR2|EIF4EBP2|EMX2|ERCC6|FGF8|FGFR2|GAD2|GATA3|GDF2|GDF10|GDI2|GFRA1|GLUD…	See cases		Pathogenic	no assertion criteria provided			GRCh38	393995	380888
MG	GRCh38/hg38 10p15.3-12.1(chr10:90421-29058318)x3	ADARB2|ATP5C1|BMI1|CACNB2|CALML3|AKR1C4|KLF6|AKR1C1|AKR1C2|TRDMT1|GAD2|GATA3|GDI2|IDI1|IL2RA|IL15RA|ITIH2|MRC1|PFKFB3|PFKP|PHYH|PIP4K2A|PRKCQ|RSU1|VIM|STAM|MLLT10|CUBN|ITGA8|PRPF18|AKR1C3|CDC123|HACD1|PTER|NMT2|SPAG6|USP6NL|ABI1|OPTN|NET1|NEBL|PITRM1|RPP38|CELF2|YME1L1|ZMYND11|NUDT5|ANKRD26|WDR37|MSRB2|SEPHS1|RAB18|KIN|DIP2C|LARP4B|COMMD3|GTPBP4|PDSS1|BAMBI|UPF2|RNU6-6P|HSPA14|WAC|CALML5|MYO3A|AP…	See cases		Pathogenic(Last reviewed: Aug 12, 2011)	criteria provided, single submitter	10	90421 - 29058318	GRCh38	59661	74256
MG	NC_000010.10:g.(?_100026)_(30278548_?)dup	ADARB2|ATP5C1|BMI1|CACNB2|CALML3|AKR1C4|KLF6|AKR1C1|AKR1C2|TRDMT1|GAD2|GATA3|GDI2|IDI1|IL2RA|IL15RA|ITIH2|PFKFB3|PFKP|PHYH|PIP4K2A|PRKCQ|RSU1|SVIL|VIM|STAM|MLLT10|CUBN|ITGA8|PRPF18|AKR1C3|CDC123|HACD1|PTER|NMT2|SPAG6|USP6NL|ABI1|OPTN|NET1|NEBL|PITRM1|RPP38|CELF2|YME1L1|ZMYND11|NUDT5|ANKRD26|WDR37|MSRB2|SEPHS1|RAB18|KIN|DIP2C|LARP4B|COMMD3|GTPBP4|PDSS1|BAMBI|UPF2|HSPA14|WAC|CALML5|MYO3A|APBB1IP|AN…	See cases		Pathogenic	no assertion criteria provided			GRCh38	396052	382945
MG	GRCh38/hg38 10p15.1-q11.22(chr10:4604734-48074662)x3	ALOX5|ATP5C1|BMI1|CACNB2|CALML3|AKR1C4|MAP3K8|CREM|AKR1C1|AKR1C2|TRDMT1|GAD2|GATA3|GDF2|GDF10|GDI2|HNRNPF|IL2RA|IL15RA|ITGB1|ITIH2|KIF5B|MRC1|MSMB|PFKFB3|PHYH|PIP4K2A|NPY4R|PRKCQ|RBP3|RET|RSU1|CXCL12|SVIL|ZEB1|VIM|ZNF22|ZNF32|ZNF33A|ZNF33B|ZNF37A|STAM|MLLT10|CUBN|NCOA4|ZNF239|FZD8|CUL2|ITGA8|PRPF18|AKR1C3|NRP1|CDC123|HACD1|PTER|NMT2|SPAG6|USP6NL|GPRIN2|BMS1|ABI1|OPTN|NET1|NEBL|RPP38|CELF2|YME1L1|…	See cases		Benign(Last reviewed: Feb 4, 2013)	no assertion criteria provided	10	4604734 - 48074662	GRCh38	152998	162749
MG	GRCh38/hg38 10p12.31-11.22(chr10:19088161-32732293)x3	BMI1|MAP3K8|GAD2|KIF5B|PIP4K2A|SVIL|ZEB1|MLLT10|SPAG6|ABI1|NEBL|YME1L1|ANKRD26|MSRB2|RAB18|COMMD3|PDSS1|BAMBI|WAC|MYO3A|APBB1IP|ARMC4|MTPAP|KIAA1217|PRTFDC1|GPR158|ARHGAP21|KIAA1462|DNAJC1|CCDC7|THNSL1|EPC1|LYZL1|PLXDC2|MASTL|ACBD5|ARHGAP12|LYZL2|MPP7|ENKUR|ARMC3|OTUD1|WAC-AS1|ZNF438|ZEB1-AS1|PTF1A|C10orf67|MKX|C10orf126|MALRD1|EBLN1|PTCHD3|C10orf113|SKIDA1|LINC01552|LINC00202-1|CASC10|LINC00264|…	See cases		Likely pathogenic(Last reviewed: Aug 14, 2012)	no assertion criteria provided	10	19088161 - 32732293	GRCh38	150600	160351
MG	GRCh38/hg38 10p12.1(chr10:25484473-26963308)x3	GAD2|ABI1|ANKRD26|PDSS1|MYO3A|APBB1IP|GPR158|LINC00202-1|LINC00264|LINC00202-2|LINC00836|LOC101929073|LOC101929117	See cases		Pathogenic(Last reviewed: Aug 12, 2011)	criteria provided, single submitter	10	25484473 - 26963308	GRCh38	59666	74261

## Sheet: PDSS2
Category	Name	Gene(s)	Condition(s)	Frequency	Clinical significance (Last reviewed)	Review status	Chromosome	Location	Assembly	VariationID	AlleleID(s)
P	NM_020381.3(PDSS2):c.275A>C (p.His92Pro)	PDSS2	not provided	GO-ESP:0.00004(G)	Likely pathogenic(Last reviewed: Feb 18, 2013)	criteria provided, single submitter	6	107459011	GRCh38	214991	211201		Total:	67
P	NM_020381.3(PDSS2):c.874A>G (p.Lys292Glu)	PDSS2	not provided		Likely pathogenic(Last reviewed: Nov 24, 2014)	criteria provided, single submitter	6	107212111	GRCh38	214995	211196		Pathogenic:	5
P	NM_020381.3(PDSS2):c.1145C>T (p.Ser382Leu)	PDSS2	Coenzyme Q10 deficiency, primary, 3	GO-ESP:0.00008(A), GO-ESP:0.00003(A)	Pathogenic(Last reviewed: Jun 7, 2016)	no assertion criteria provided	6	107154674	GRCh38	1201	16240		Non-pathogenic:	49
P	NM_020381.3(PDSS2):c.964C>T (p.Gln322Ter)	PDSS2	Coenzyme Q10 deficiency, primary, 3		Pathogenic(Last reviewed: Jun 7, 2016)	no assertion criteria provided	6	107210483	GRCh38	1200	16239		Multi-gene:	13
P	NM_020381.3(PDSS2):c.877-2A>G	PDSS2	not provided		Pathogenic(Last reviewed: Nov 28, 2012)	criteria provided, single submitter	6	107210572	GRCh38	214994	211195
	Not pathogenic
NP	NM_020381.3(PDSS2):c.1046G>A (p.Arg349Gln)	PDSS2	not specified|Coenzyme Q10 deficiency, primary	GO-ESP:0.00022(T)	Conflicting interpretations of pathogenicity(Last reviewed: Jun 14, 2016)	criteria provided, conflicting interpretations	6	107154773	GRCh38	214989	211194
NP	NM_020381.3(PDSS2):c.*1C>T	PDSS2	not specified|Coenzyme Q10 deficiency, primary	GO-ESP:0.00007(A)	Conflicting interpretations of pathogenicity(Last reviewed: Jun 14, 2016)	criteria provided, conflicting interpretations	6	107154618	GRCh38	354766	305222
NP	NM_020381.3(PDSS2):c.1149G>A (p.Glu383=)	PDSS2	not specified|Coenzyme Q10 deficiency, primary	GMAF:0.00140(T), GO-ESP:0.00030(T)	Conflicting interpretations of pathogenicity(Last reviewed: Oct 11, 2016)	criteria provided, conflicting interpretations	6	107154670	GRCh38	261251	252043
NP	NM_020381.3(PDSS2):c.368C>T (p.Ala123Val)	PDSS2	not specified		Uncertain significance(Last reviewed: Dec 16, 2013)	criteria provided, single submitter	6	107334261	GRCh38	214992	211200
NP	NM_020381.3(PDSS2):c.536A>C (p.Lys179Thr)	PDSS2	not specified		Uncertain significance(Last reviewed: Jul 6, 2012)	criteria provided, single submitter	6	107274123	GRCh38	214993	211199
NP	NM_020381.3(PDSS2):c.-237T>C	PDSS2	Coenzyme Q10 deficiency, primary		Uncertain significance(Last reviewed: Jun 14, 2016)	criteria provided, single submitter	6	107459522	GRCh38	354792	305425
NP	NM_020381.3(PDSS2):c.-82G>A	PDSS2	Coenzyme Q10 deficiency, primary		Uncertain significance(Last reviewed: Jun 14, 2016)	criteria provided, single submitter	6	107459367	GRCh38	354791	305259
NP	NM_020381.3(PDSS2):c.276C>T (p.His92=)	PDSS2	Coenzyme Q10 deficiency, primary	GO-ESP:0.00002(A)	Uncertain significance(Last reviewed: Jun 14, 2016)	criteria provided, single submitter	6	107459010	GRCh38	354790	305424
NP	NM_020381.3(PDSS2):c.382G>A (p.Val128Met)	PDSS2	Coenzyme Q10 deficiency, primary	GO-ESP:0.00005(T)	Uncertain significance(Last reviewed: Jun 14, 2016)	criteria provided, single submitter	6	107334247	GRCh38	354786	305238
NP	NM_020381.3(PDSS2):c.415A>G (p.Ser139Gly)	PDSS2	Coenzyme Q10 deficiency, primary		Uncertain significance(Last reviewed: Jun 14, 2016)	criteria provided, single submitter	6	107334214	GRCh38	354785	300851
NP	NM_020381.3(PDSS2):c.715A>C (p.Thr239Pro)	PDSS2	Coenzyme Q10 deficiency, primary		Uncertain significance(Last reviewed: Jun 14, 2016)	criteria provided, single submitter	6	107212270	GRCh38	354767	305225
NP	NM_020381.3(PDSS2):c.*140C>T	PDSS2	Coenzyme Q10 deficiency, primary		Uncertain significance(Last reviewed: Jun 14, 2016)	criteria provided, single submitter	6	107154479	GRCh38	354765	305221
NP	NM_020381.3(PDSS2):c.*259G>A	PDSS2	Coenzyme Q10 deficiency, primary		Uncertain significance(Last reviewed: Jun 14, 2016)	criteria provided, single submitter	6	107154360	GRCh38	354764	300848
NP	NM_020381.3(PDSS2):c.*311G>A	PDSS2	Coenzyme Q10 deficiency, primary	GMAF:0.03340(T)	Uncertain significance(Last reviewed: Jun 14, 2016)	criteria provided, single submitter	6	107154308	GRCh38	354763	300845
NP	NM_020381.3(PDSS2):c.*385G>A	PDSS2	Coenzyme Q10 deficiency, primary		Uncertain significance(Last reviewed: Jun 14, 2016)	criteria provided, single submitter	6	107154234	GRCh38	354762	298525
NP	NM_020381.3(PDSS2):c.*655T>C	PDSS2	Coenzyme Q10 deficiency, primary	GMAF:0.00100(G)	Uncertain significance(Last reviewed: Jun 14, 2016)	criteria provided, single submitter	6	107153964	GRCh38	354760	305422
NP	NM_020381.3(PDSS2):c.*726A>G	PDSS2	Coenzyme Q10 deficiency, primary		Uncertain significance(Last reviewed: Jun 14, 2016)	criteria provided, single submitter	6	107153893	GRCh38	354759	305400
NP	NM_020381.3(PDSS2):c.*769G>A	PDSS2	Coenzyme Q10 deficiency, primary		Uncertain significance(Last reviewed: Jun 14, 2016)	criteria provided, single submitter	6	107153850	GRCh38	354758	305397
NP	NM_020381.3(PDSS2):c.*774C>G	PDSS2	Coenzyme Q10 deficiency, primary	GMAF:0.00040(C)	Uncertain significance(Last reviewed: Jun 14, 2016)	criteria provided, single submitter	6	107153845	GRCh38	354757	305382
NP	NM_020381.3(PDSS2):c.*835T>C	PDSS2	Coenzyme Q10 deficiency, primary	GMAF:0.00260(G)	Uncertain significance(Last reviewed: Jun 14, 2016)	criteria provided, single submitter	6	107153784	GRCh38	354755	305378
NP	NM_020381.3(PDSS2):c.*969T>G	PDSS2	Coenzyme Q10 deficiency, primary		Uncertain significance(Last reviewed: Jun 14, 2016)	criteria provided, single submitter	6	107153650	GRCh38	354754	298524
NP	NM_020381.3(PDSS2):c.*1335G>A	PDSS2	Coenzyme Q10 deficiency, primary	GMAF:0.00260(T)	Uncertain significance(Last reviewed: Jun 14, 2016)	criteria provided, single submitter	6	107153284	GRCh38	354752	298523
NP	NM_020381.3(PDSS2):c.*1433A>G	PDSS2	Coenzyme Q10 deficiency, primary	GMAF:0.00320(C)	Uncertain significance(Last reviewed: Jun 14, 2016)	criteria provided, single submitter	6	107153186	GRCh38	354751	298521
NP	NM_020381.3(PDSS2):c.*1586T>A	PDSS2	Coenzyme Q10 deficiency, primary	GMAF:0.00360(T)	Uncertain significance(Last reviewed: Jun 14, 2016)	criteria provided, single submitter	6	107153033	GRCh38	354750	298520
NP	NM_020381.3(PDSS2):c.*1610T>C	PDSS2	Coenzyme Q10 deficiency, primary	GMAF:0.02080(G)	Uncertain significance(Last reviewed: Jun 14, 2016)	criteria provided, single submitter	6	107153009	GRCh38	354749	305375
NP	NM_020381.3(PDSS2):c.*1653T>C	PDSS2	Coenzyme Q10 deficiency, primary		Uncertain significance(Last reviewed: Jun 14, 2016)	criteria provided, single submitter	6	107152966	GRCh38	354748	300843
NP	NM_020381.3(PDSS2):c.*1782A>G	PDSS2	Coenzyme Q10 deficiency, primary		Uncertain significance(Last reviewed: Jun 14, 2016)	criteria provided, single submitter	6	107152837	GRCh38	354746	300822
NP	NM_020381.3(PDSS2):c.*1886G>A	PDSS2	Coenzyme Q10 deficiency, primary		Uncertain significance(Last reviewed: Jun 14, 2016)	criteria provided, single submitter	6	107152733	GRCh38	354745	298518
NP	NM_020381.3(PDSS2):c.*1886_*1887insAA	PDSS2	Coenzyme Q10 deficiency, primary		Uncertain significance(Last reviewed: Jun 14, 2016)	criteria provided, single submitter	6	107152732 - 107152733	GRCh38	354744	298511
NP	NM_020381.3(PDSS2):c.*2027A>G	PDSS2	Coenzyme Q10 deficiency, primary	GMAF:0.00040(C)	Uncertain significance(Last reviewed: Jun 14, 2016)	criteria provided, single submitter	6	107152592	GRCh38	354743	305214
NP	NM_020381.3(PDSS2):c.*2032dupA	PDSS2	Coenzyme Q10 deficiency, primary		Uncertain significance(Last reviewed: Jun 14, 2016)	criteria provided, single submitter	6	107152587	GRCh38	354742	305208
NP	NM_020381.3(PDSS2):c.667G>A (p.Val223Ile)	PDSS2	not specified|Coenzyme Q10 deficiency, primary	GO-ESP:0.00181(T)	Uncertain significance(Last reviewed: Sep 8, 2016)	criteria provided, multiple submitters, no conflicts	6	107245583	GRCh38	214987	211198
NP	NM_020381.3(PDSS2):c.431+17C>T	PDSS2	not specified	GMAF:0.00120(A), GO-ESP:0.00034(A)	Benign(Last reviewed: May 27, 2014)	criteria provided, single submitter	6	107334181	GRCh38	138688	142391
NP	NM_020381.3(PDSS2):c.11G>C (p.Arg4Pro)	PDSS2	not specified|Coenzyme Q10 deficiency, primary	GMAF:0.02420(G), GO-ESP:0.01454(G)	Benign/Likely benign(Last reviewed: Jun 14, 2016)	criteria provided, multiple submitters, no conflicts	6	107459275	GRCh38	138690	142393
NP	NM_020381.3(PDSS2):c.7T>C (p.Phe3Leu)	PDSS2	not specified|Coenzyme Q10 deficiency, primary	GMAF:0.02420(G), GO-ESP:0.01455(G)	Benign/Likely benign(Last reviewed: Jun 14, 2016)	criteria provided, multiple submitters, no conflicts	6	107459279	GRCh38	138689	142392
NP	NM_020381.3(PDSS2):c.552A>C (p.Gly184=)	PDSS2	not specified	GMAF:0.00080(G), GO-ESP:0.00088(G)	Benign/Likely benign(Last reviewed: Oct 12, 2016)	criteria provided, multiple submitters, no conflicts	6	107274107	GRCh38	261253	252045
NP	NM_020381.3(PDSS2):c.93C>G (p.Thr31=)	PDSS2	not specified		Likely benign	criteria provided, single submitter	6	107459193	GRCh38	261255	252047
NP	NM_020381.3(PDSS2):c.876+6T>C	PDSS2	not specified		Likely benign	criteria provided, single submitter	6	107212103	GRCh38	261254	252044
NP	NM_020381.3(PDSS2):c.348G>T (p.Val116=)	PDSS2	not specified	GO-ESP:0.00001(A)	Likely benign	criteria provided, single submitter	6	107334281	GRCh38	261252	252046
NP	NM_020381.3(PDSS2):c.79C>T (p.Pro27Ser)	PDSS2	not specified	GO-ESP:0.00001(A)	Likely benign(Last reviewed: Aug 8, 2012)	criteria provided, single submitter	6	107459207	GRCh38	214990	211202
NP	NM_020381.3(PDSS2):c.1042-19T>C	PDSS2	not specified		Likely benign(Last reviewed: Feb 23, 2016)	criteria provided, single submitter	6	107154796	GRCh38	383027	370052
NP	NM_020381.3(PDSS2):c.915C>T (p.Thr305=)	PDSS2	not specified		Likely benign(Last reviewed: Jan 29, 2016)	criteria provided, single submitter	6	107210532	GRCh38	382475	368784
NP	NM_020381.3(PDSS2):c.*544dupT	PDSS2	Coenzyme Q10 deficiency, primary	GMAF:0.18150(A)	Likely benign(Last reviewed: Jun 14, 2016)	criteria provided, single submitter	6	107154075	GRCh38	354761	305215
NP	NM_020381.3(PDSS2):c.*829T>C	PDSS2	Coenzyme Q10 deficiency, primary	GMAF:0.05990(G)	Likely benign(Last reviewed: Jun 14, 2016)	criteria provided, single submitter	6	107153790	GRCh38	354756	300844
NP	NM_020381.3(PDSS2):c.*1219A>G	PDSS2	Coenzyme Q10 deficiency, primary	GMAF:0.08070(C)	Likely benign(Last reviewed: Jun 14, 2016)	criteria provided, single submitter	6	107153400	GRCh38	354753	305377
NP	NM_020381.3(PDSS2):c.*1686G>C	PDSS2	Coenzyme Q10 deficiency, primary	GMAF:0.12460(G)	Likely benign(Last reviewed: Jun 14, 2016)	criteria provided, single submitter	6	107152933	GRCh38	354747	300828
NP	NM_020381.3(PDSS2):c.700A>G (p.Lys234Glu)	PDSS2	not specified		Likely benign(Last reviewed: Jun 26, 2013)	criteria provided, single submitter	6	107245550	GRCh38	214988	211197
NP	NM_020381.3(PDSS2):c.703-14T>C	PDSS2	not specified		Likely benign(Last reviewed: Oct 26, 2015)	criteria provided, single submitter	6	107212296	GRCh38	378356	370057
NP	NM_020381.3(PDSS2):c.1009-14C>G	PDSS2	not specified		Likely benign(Last reviewed: Oct 27, 2015)	criteria provided, single submitter	6	107193868	GRCh38	378357	368637
	Multi-Gene Variant
MG	GRCh38/hg38 6q13-24.1(chr6:74382807-142040500)x3	AIM1|AMD1|ARG1|BCKDHB|PRDM1|CCNC|CGA|CNR1|COL10A1|COL12A1|COX7A2|CTGF|EPB41L2|EPHA7|EYA4|FABP7|FOXO3|FRK|FYN|GABRR1|GABRR2|GJA1|GPR6|GRIK2|HDAC2|HSF2|HTR1B|HTR1E|IFNGR1|IMPG1|KPNA5|LAMA2|LAMA4|MARCKS|MAN1A1|ME1|MAP3K5|MYB|MYO6|NT5E|ENPP1|ENPP3|PEX7|PGM3|PLN|POU3F2|PREP|PKIB|PTPRK|REV3L|ROS1|RPS12|SGK1|SIM1|SMPD2|ELOVL4|MAP3K7|TCF21|NR2E1|TNFAIP3|TPBG|TPD52L1|TSPYL1|TTK|RNF217-AS1|STX7|DDO|SNX3|RN…	See cases		Pathogenic(Last reviewed: Jul 5, 2011)	no assertion criteria provided	6	74382807 - 142040500	GRCh38	150937	160688
MG	GRCh38/hg38 6q21-22.31(chr6:106503719-125781219)x1	AIM1|AMD1|COL10A1|FABP7|FOXO3|FRK|FYN|GJA1|GPR6|HDAC2|HSF2|KPNA5|LAMA4|MARCKS|MAN1A1|PLN|PKIB|REV3L|ROS1|SMPD2|NR2E1|TPD52L1|TSPYL1|RNF217-AS1|DDO|SNX3|CD164|WISP3|WASF1|ZBTB24|FIG4|TRDN|TRAF3IP2|SMPDL3A|SEC63|CDK19|TSPYL4|HEY2|ASF1A|SESN1|OSTM1|DSE|HDDC2|TUBE1|C6orf203|CDC40|RWDD1|SOBP|QRSL1|PDSS2|GOPC|SERINC1|BEND3|MICAL1|FAM184A|ARMC2|RPF2|RTN4IP1|SLC22A16|MFSD4B|GTF3C6|NUS1|SLC16A10|CLVS2|NCO…	See cases		Pathogenic(Last reviewed: Oct 1, 2010)	no assertion criteria provided	6	106503719 - 125781219	GRCh38	153088	162839
MG	GRCh38/hg38 6q16.1-22.31(chr6:96609994-122161548)x1	AIM1|AMD1|PRDM1|CCNC|COL10A1|FOXO3|FRK|FYN|GJA1|GPR6|GRIK2|HDAC2|KPNA5|LAMA4|MARCKS|MAN1A1|PLN|POU3F2|PREP|REV3L|ROS1|SIM1|SMPD2|NR2E1|TSPYL1|DDO|SNX3|CD164|WISP3|WASF1|FHL5|ATG5|ZBTB24|FIG4|TRAF3IP2|ASCC3|BVES|SEC63|CDK19|TSPYL4|ASF1A|PNISR|FBXL4|SESN1|OSTM1|NDUFAF4|DSE|TUBE1|C6orf203|CDC40|RWDD1|COQ3|SOBP|QRSL1|PDSS2|GOPC|HACE1|BEND3|PRDM13|POPDC3|MICAL1|FAM184A|GPR63|ARMC2|RPF2|MCHR2|FAXC|RTN4…	See cases		Pathogenic(Last reviewed: Aug 19, 2011)	no assertion criteria provided	6	96609994 - 122161548	GRCh38	150641	160392
MG	GRCh38/hg38 6q16.3-22.31(chr6:100054889-120488154)x1	AIM1|AMD1|PRDM1|COL10A1|FOXO3|FRK|FYN|GPR6|GRIK2|HDAC2|KPNA5|LAMA4|MARCKS|MAN1A1|PLN|PREP|REV3L|ROS1|SIM1|SMPD2|NR2E1|TSPYL1|DDO|SNX3|CD164|WISP3|WASF1|ATG5|ZBTB24|FIG4|TRAF3IP2|ASCC3|BVES|SEC63|CDK19|TSPYL4|ASF1A|SESN1|OSTM1|DSE|TUBE1|C6orf203|CDC40|RWDD1|SOBP|QRSL1|PDSS2|GOPC|HACE1|BEND3|POPDC3|MICAL1|FAM184A|ARMC2|RPF2|RTN4IP1|SLC22A16|MFSD4B|GTF3C6|NUS1|SLC16A10|BVES-AS1|AK9|NT5DC1|FAM26D|ZUF…	See cases		Pathogenic(Last reviewed: Mar 4, 2013)	no assertion criteria provided	6	100054889 - 120488154	GRCh38	155160	164914
MG	GRCh38/hg38 6q16.3-21(chr6:103279465-113934239)x1	AIM1|AMD1|PRDM1|FOXO3|FYN|GPR6|LAMA4|MARCKS|PREP|REV3L|SMPD2|NR2E1|DDO|SNX3|CD164|WISP3|WASF1|ATG5|ZBTB24|FIG4|TRAF3IP2|BVES|SEC63|CDK19|SESN1|OSTM1|TUBE1|C6orf203|CDC40|SOBP|QRSL1|PDSS2|HACE1|BEND3|POPDC3|MICAL1|ARMC2|RPF2|RTN4IP1|SLC22A16|MFSD4B|GTF3C6|SLC16A10|BVES-AS1|AK9|LACE1|SCML4|CEP57L1|PPIL6|LINC01268|FLJ34503|LINC00222|LIN28B|C6orf183|RFPL4B|FAM229B|TRAF3IP2-AS1|MIR587|METTL24|LIN28B-A…	See cases		Pathogenic(Last reviewed: Mar 10, 2014)	no assertion criteria provided	6	103279465 - 113934239	GRCh38	154178	163929
MG	GRCh38/hg38 6q16.3-21(chr6:102356502-111049879)x1	AIM1|AMD1|PRDM1|FOXO3|GPR6|PREP|SMPD2|NR2E1|DDO|SNX3|CD164|WASF1|ATG5|ZBTB24|FIG4|BVES|SEC63|CDK19|SESN1|OSTM1|C6orf203|CDC40|SOBP|QRSL1|PDSS2|HACE1|BEND3|POPDC3|MICAL1|ARMC2|RPF2|RTN4IP1|SLC22A16|GTF3C6|BVES-AS1|AK9|LACE1|SCML4|CEP57L1|PPIL6|LINC00222|LIN28B|C6orf183|MIR587|METTL24|LIN28B-AS1|CD24|OSTM1-AS1|LOC100422737|LOC100996634|ARMC2-AS1|LOC105377924	See cases		Pathogenic(Last reviewed: Sep 30, 2010)	no assertion criteria provided	6	102356502 - 111049879	GRCh38	145430	155181
MG	GRCh38/hg38 6q21-22.1(chr6:107370141-115827482)x1	AMD1|FOXO3|FYN|GPR6|HDAC2|LAMA4|MARCKS|REV3L|SMPD2|NR2E1|DDO|SNX3|CD164|WISP3|WASF1|ZBTB24|FIG4|TRAF3IP2|SEC63|CDK19|SESN1|OSTM1|TUBE1|CDC40|SOBP|PDSS2|MICAL1|ARMC2|RPF2|SLC22A16|MFSD4B|GTF3C6|SLC16A10|AK9|HS3ST5|LACE1|SCML4|CEP57L1|PPIL6|LINC01268|FLJ34503|LINC00222|C6orf183|RFPL4B|FAM229B|TRAF3IP2-AS1|METTL24|OSTM1-AS1|LOC100996634|LOC101927640|LOC101927686|LOC101927768|ARMC2-AS1|LOC105377962	See cases		Pathogenic(Last reviewed: Jan 13, 2012)	no assertion criteria provided	6	107370141 - 115827482	GRCh38	148944	158695
MG	NC_000006.11:g.(?_85988428)_(120548687_?)del	CRYBG1|AMD1|PRDM1|CCNC|CGA|CNR1|COL10A1|EPHA7|FOXO3|FRK|FYN|GABRR1|GABRR2|GPR6|GRIK2|HDAC2|HTR1E|KPNA5|LAMA4|MARCKS|MAN1A1|NT5E|PLN|POU3F2|PREP|REV3L|ROS1|SIM1|SMPD2|MAP3K7|NR2E1|TSPYL1|DDO|SNX3|RNGTT|CD164|WISP3|WASF1|FHL5|ATG5|ZBTB24|FIG4|CASP8AP2|SYNCRIP|SLC35A1|FUT9|TRAF3IP2|PNRC1|ASCC3|BVES|SEC63|ANKRD6|ZNF292|CDK19|MDN1|TSPYL4|UFL1|ORC3|ASF1A|PNISR|FBXL4|SNORD50A|SESN1|OSTM1|NDUFAF4|DSE|TUB…	See cases		Pathogenic	no assertion criteria provided			GRCh38	396191	383084
MG	NC_000006.11:g.(?_106394584)_(107635657_?)del	CRYBG1|PRDM1|ATG5|C6orf203|QRSL1|PDSS2|BEND3|RTN4IP1	See cases		Uncertain significance	no assertion criteria provided			GRCh38	397087	383980
MG	NC_000006.11:g.(?_105930050)_(107970442_?)del	CRYBG1|PRDM1|ATG5|C6orf203|SOBP|QRSL1|PDSS2|BEND3|RTN4IP1	See cases		Uncertain significance	no assertion criteria provided			GRCh38	396234	383127
MG	GRCh38/hg38 6q21(chr6:107445281-110547907)x1	FOXO3|GPR6|SMPD2|NR2E1|DDO|SNX3|CD164|WASF1|ZBTB24|FIG4|SEC63|SESN1|OSTM1|CDC40|SOBP|PDSS2|MICAL1|ARMC2|SLC22A16|AK9|LACE1|SCML4|CEP57L1|PPIL6|LINC00222|C6orf183|METTL24|OSTM1-AS1|LOC100996634|ARMC2-AS1	See cases		Pathogenic(Last reviewed: Apr 30, 2011)	no assertion criteria provided	6	107445281 - 110547907	GRCh38	152877	162628
MG	NC_000006.11:g.(?_107446437)_(108543388_?)dup	NR2E1|SNX3|SEC63|OSTM1|SOBP|PDSS2|SCML4	See cases		Uncertain significance	no assertion criteria provided			GRCh38	397076	383969
MG	GRCh38/hg38 6q21(chr6:107010730-108039165)x3	SEC63|C6orf203|SOBP|PDSS2|BEND3|SCML4	See cases		Uncertain significance(Last reviewed: Nov 30, 2010)	no assertion criteria provided	6	107010730 - 108039165	GRCh38	146034	155785

## Sheet: COQ2
Category	Name	Gene(s)	Condition(s)	Frequency	Clinical significance (Last reviewed)	Review status	Chromosome	Location	Assembly	VariationID	AlleleID(s)
													Total:	74
P	NM_015697.7(COQ2):c.905C>T (p.Ala302Val)	COQ2	Coenzyme Q10 deficiency, primary		Pathogenic(Last reviewed: Jun 7, 2016)	no assertion criteria provided	4	83269867	GRCh38	375339	362101		Pathogenic:	9
P	NM_015697.7(COQ2):c.545T>G (p.Met182Arg)	COQ2	Coenzyme Q10 deficiency, primary		Pathogenic(Last reviewed: Jun 7, 2016)	no assertion criteria provided	4	83278973	GRCh38	375338	362102		Non-pathogenic:	45
P	NM_015697.7(COQ2):c.1197delT (p.Asn401IlefsTer15)	COQ2	Coenzyme Q10 deficiency, primary		Pathogenic(Last reviewed: Jun 7, 2016)	no assertion criteria provided	4	83264268	GRCh38	375340	362100		Multi-gene:	20
P	NM_015697.7(COQ2):c.437G>A (p.Ser146Asn)	COQ2	Coenzyme Q10 deficiency, primary 1|Coenzyme Q10 deficiency, primary	GO-ESP:0.00006(T)	Pathogenic(Last reviewed: Jun 7, 2016)	no assertion criteria provided	4	83279081	GRCh38	1440	16479
P	NM_015697.7(COQ2):c.683A>G (p.Asn228Ser)	COQ2	Coenzyme Q10 deficiency, primary 1|Coenzyme Q10 deficiency, primary	GO-ESP:0.00017(C)	Pathogenic(Last reviewed: Jun 7, 2016)	no assertion criteria provided	4	83273505	GRCh38	1439	16478
P	NM_015697.7(COQ2):c.590G>A (p.Arg197His)	COQ2	Coenzyme Q10 deficiency, primary 1|Coenzyme Q10 deficiency, primary	GO-ESP:0.00001(T)	Pathogenic(Last reviewed: Jun 7, 2016)	no assertion criteria provided	4	83273598	GRCh38	1438	16477
P	NM_015697.7(COQ2):c.890A>G (p.Tyr297Cys)	COQ2	Coenzyme Q10 deficiency, primary 1|Coenzyme Q10 deficiency, primary	GO-ESP:0.00001(C)	Pathogenic(Last reviewed: Jun 7, 2016)	no assertion criteria provided	4	83269882	GRCh38	1436	16475
P	NM_015697.7(COQ2):c.950C>T (p.Thr317Met)	COQ2	not provided		Pathogenic(Last reviewed: Mar 31, 2014)	criteria provided, single submitter	4	83267737	GRCh38	214224	211094
P	NM_015697.7(COQ2):c.282delG (p.Gln94Hisfs)	COQ2	not provided		Pathogenic(Last reviewed: May 10, 2013)	criteria provided, single submitter	4	83284633	GRCh38	214229	211098
	Exclude
NP	NM_015697.7(COQ2):c.48dupC (p.Ala17Argfs)	COQ2	not provided		Pathogenic(Last reviewed: Jul 14, 2015)	criteria provided, single submitter	4	83284867	GRCh38	235473	237155	-untranscribed N-terminal region (see methods)
NP	NM_015697.7(COQ2):c.1159C>T (p.Arg387Ter)	COQ2	Shy-Drager syndrome|Coenzyme Q10 deficiency, primary	GO-ESP:0.00002(A)	Pathogenic, risk factor(Last reviewed: Jun 7, 2016)	no assertion criteria provided	4	83264306	GRCh38	60538	75119	-Significance from peer-reviewed primary literature submission is "risk-factor". "Pathogenic" assessment is from secondary source that does not provide a research citation.
NP	NM_015697.7(COQ2):c.382A>G (p.Met128Val)	COQ2	Shy-Drager syndrome|Coenzyme Q10 deficiency, primary	GO-ESP:0.00010(C)	Pathogenic, risk factor(Last reviewed: Jun 7, 2016)	no assertion criteria provided	4	83284533	GRCh38	60536	75117	-Significance from peer-reviewed primary literature submission is "risk-factor". "Pathogenic" assessment is from secondary source that does not provide a research citation.
NP	COQ2, 1-BP DEL, 1198T	COQ2	Coenzyme Q10 deficiency, primary 1		Pathogenic(Last reviewed: Mar 1, 2007)	no assertion criteria provided			GRCh38	1437	16476	-Same as NM_015697.7(COQ2):c.1197delT (p.Asn401IlefsTer15)
	Not pathogenic
NP	NM_015697.7(COQ2):c.344A>C (p.Asp115Ala)	COQ2	not specified	GMAF:0.00620(G), GO-ESP:0.00204(G)	Conflicting interpretations of pathogenicity(Last reviewed: May 31, 2016)	criteria provided, conflicting interpretations	4	83284571	GRCh38	218722	215304
NP	NM_015697.7(COQ2):c.377G>A (p.Arg126His)	COQ2	not specified		Uncertain significance(Last reviewed: Apr 12, 2013)	criteria provided, single submitter	4	83284538	GRCh38	214228	211096
NP	NM_015697.7(COQ2):c.184G>C (p.Gly62Arg)	COQ2	not specified		Uncertain significance(Last reviewed: Apr 25, 2014)	criteria provided, single submitter	4	83284731	GRCh38	214227	211100
NP	NM_015697.7(COQ2):c.467T>C (p.Phe156Ser)	COQ2	not specified	GO-ESP:0.00003(G)	Uncertain significance(Last reviewed: Jan 12, 2015)	criteria provided, single submitter	4	83279051	GRCh38	214226	211095
NP	NM_015697.7(COQ2):c.315G>C (p.Gln105His)	COQ2	Coenzyme Q10 deficiency, primary	GO-ESP:0.00049(G)	Uncertain significance(Last reviewed: Jun 14, 2016)	criteria provided, single submitter	4	83284600	GRCh38	349914	299733
NP	NM_015697.7(COQ2):c.958C>T (p.Arg320Trp)	COQ2	Coenzyme Q10 deficiency, primary		Uncertain significance(Last reviewed: Jun 14, 2016)	criteria provided, single submitter	4	83267729	GRCh38	349913	296008
NP	NM_015697.7(COQ2):c.*15C>T	COQ2	Coenzyme Q10 deficiency, primary		Uncertain significance(Last reviewed: Jun 14, 2016)	criteria provided, single submitter	4	83264184	GRCh38	349912	299743
NP	NM_015697.7(COQ2):c.*53G>A	COQ2	Coenzyme Q10 deficiency, primary	GMAF:0.00520(T)	Uncertain significance(Last reviewed: Jun 14, 2016)	criteria provided, single submitter	4	83264146	GRCh38	349911	299730
NP	NM_015697.7(COQ2):c.*151A>G	COQ2	Coenzyme Q10 deficiency, primary		Uncertain significance(Last reviewed: Jun 14, 2016)	criteria provided, single submitter	4	83264048	GRCh38	349910	296007
NP	NM_015697.7(COQ2):c.*153A>G	COQ2	Coenzyme Q10 deficiency, primary		Uncertain significance(Last reviewed: Jun 14, 2016)	criteria provided, single submitter	4	83264046	GRCh38	349909	295998
NP	NM_015697.7(COQ2):c.*232C>G	COQ2	Coenzyme Q10 deficiency, primary		Uncertain significance(Last reviewed: Jun 14, 2016)	criteria provided, single submitter	4	83263967	GRCh38	349908	299731
NP	NM_015697.7(COQ2):c.*257T>C	COQ2	Coenzyme Q10 deficiency, primary		Uncertain significance(Last reviewed: Jun 14, 2016)	criteria provided, single submitter	4	83263942	GRCh38	349907	295996
NP	NM_015697.7(COQ2):c.*269G>A	COQ2	Coenzyme Q10 deficiency, primary	GMAF:0.01040(T)	Uncertain significance(Last reviewed: Jun 14, 2016)	criteria provided, single submitter	4	83263930	GRCh38	349906	295995
NP	NM_015697.7(COQ2):c.*337A>T	COQ2	Coenzyme Q10 deficiency, primary	GMAF:0.00680(A)	Uncertain significance(Last reviewed: Jun 14, 2016)	criteria provided, single submitter	4	83263862	GRCh38	349905	299720
NP	NM_015697.7(COQ2):c.*348dupT	COQ2	Coenzyme Q10 deficiency, primary		Uncertain significance(Last reviewed: Jun 14, 2016)	criteria provided, single submitter	4	83263851	GRCh38	349904	299717
NP	NM_015697.7(COQ2):c.1160G>A (p.Arg387Gln)	COQ2	Shy-Drager syndrome	GO-ESP:0.00001(T)	risk factor(Last reviewed: Jul 18, 2013)	no assertion criteria provided	4	83264305	GRCh38	60539	75120
NP	NM_015697.7(COQ2):c.1028T>C (p.Val343Ala)	COQ2	Shy-Drager syndrome		risk factor(Last reviewed: Jul 3, 2014)	no assertion criteria provided	4	83267659	GRCh38	60537	75118
NP	NM_015697.7(COQ2):c.1107C>T (p.Tyr369=)	COQ2	not specified	GMAF:0.00660(A), GO-ESP:0.00209(A)	Benign(Last reviewed: Apr 22, 2013)	criteria provided, single submitter	4	83264358	GRCh38	136975	140678
NP	NM_015697.7(COQ2):c.-23C>T	COQ2	not specified	GMAF:0.00020(A), GO-ESP:0.00007(A)	Benign(Last reviewed: Apr 23, 2014)	criteria provided, single submitter	4	83284937	GRCh38	136976	140679
NP	NM_015697.7(COQ2):c.912+14C>A	COQ2	not specified	GO-ESP:0.00002(T)	Benign(Last reviewed: Dec 30, 2013)	criteria provided, single submitter	4	83269846	GRCh38	136974	140677
NP	NM_015697.7(COQ2):c.73T>G (p.Leu25Val)	COQ2	not specified	GMAF:0.00300(C), GO-ESP:0.00227(C)	Benign(Last reviewed: May 27, 2014)	criteria provided, single submitter	4	83284842	GRCh38	136979	140682
NP	NM_015697.7(COQ2):c.339G>T (p.Val113=)	COQ2	not specified	GMAF:0.00420(A), GO-ESP:0.00238(A)	Benign(Last reviewed: Oct 28, 2013)	criteria provided, multiple submitters, no conflicts	4	83284576	GRCh38	136980	140683
NP	NM_015697.7(COQ2):c.196G>T (p.Val66Leu)	COQ2	not specified|Coenzyme Q10 deficiency, primary	GO-ESP:0.68519(A), GMAF:0.35020(C)	Benign/Likely benign(Last reviewed: Aug 23, 2016)	criteria provided, multiple submitters, no conflicts	4	83284719	GRCh38	128828	134277
NP	NM_015697.7(COQ2):c.64A>T (p.Arg22Ter)	COQ2	not specified	GMAF:0.01000(A), GO-ESP:0.02994(A)	Benign/Likely benign(Last reviewed: Feb 23, 2016)	criteria provided, multiple submitters, no conflicts	4	83284851	GRCh38	136978	140681
NP	NM_015697.7(COQ2):c.1178T>C (p.Val393Ala)	COQ2	not specified	GMAF:0.00640(G), GO-ESP:0.00364(G)	Benign/Likely benign(Last reviewed: Jan 20, 2015)	criteria provided, multiple submitters, no conflicts	4	83264287	GRCh38	214217	211092
NP	NM_015697.7(COQ2):c.587A>G (p.Asn196Ser)	COQ2	not specified|not provided	GMAF:0.00340(C), GO-ESP:0.00156(C)	Benign/Likely benign(Last reviewed: Jul 11, 2016)	criteria provided, multiple submitters, no conflicts	4	83273601	GRCh38	136973	140676
NP	NM_015697.7(COQ2):c.574A>G (p.Thr192Ala)	COQ2	not specified|not provided	GMAF:0.00340(C)	Benign/Likely benign(Last reviewed: Jul 11, 2016)	criteria provided, multiple submitters, no conflicts	4	83273614	GRCh38	136972	140675
NP	NM_015697.7(COQ2):c.990C>T (p.Ser330=)	COQ2	not specified|Coenzyme Q10 deficiency, primary	GO-ESP:0.22084(A), GMAF:0.21030(A), GO-ESP:0.27879(A)	Benign/Likely benign(Last reviewed: Jun 14, 2016)	criteria provided, multiple submitters, no conflicts	4	83267697	GRCh38	128830	134279
NP	NM_015697.7(COQ2):c.894T>C (p.Asp298=)	COQ2	not specified|Coenzyme Q10 deficiency, primary	GO-ESP:0.73685(G), GMAF:0.22190(A)	Benign/Likely benign(Last reviewed: Jun 14, 2016)	criteria provided, multiple submitters, no conflicts	4	83269878	GRCh38	128829	134278
NP	NM_015697.7(COQ2):c.64A>C (p.Arg22=)	COQ2	not specified	GMAF:0.01000(A)	Benign/Likely benign(Last reviewed: May 6, 2014)	criteria provided, multiple submitters, no conflicts	4	83284851	GRCh38	136977	140680
NP	NM_015697.7(COQ2):c.779-1022C>G	COQ2	atorvastatin response - Toxicity/ADR|hmg coa reductase inhibitors response - Toxicity/ADR|rosuvastatin response - Toxicity/ADR	GMAF:0.33990(G)	drug response	reviewed by expert panel	4	83271015	GRCh38	226000	227830
NP	NM_015697.7(COQ2):c.30G>A (p.Arg10=)	COQ2	not specified	GMAF:0.00080(T), GO-ESP:0.00266(T)	Likely benign	criteria provided, single submitter	4	83284885	GRCh38	260677	251592
NP	NM_015697.7(COQ2):c.1194C>T (p.Val398=)	COQ2	not specified		Likely benign(Last reviewed: Apr 21, 2016)	criteria provided, single submitter	4	83264271	GRCh38	384976	368022
NP	NM_015697.7(COQ2):c.287C>T (p.Pro96Leu)	COQ2	not specified	GMAF:0.00120(A), GO-ESP:0.00021(A)	Likely benign(Last reviewed: Dec 30, 2016)	criteria provided, multiple submitters, no conflicts	4	83284628	GRCh38	214223	211097
NP	NM_015697.7(COQ2):c.404-12A>G	COQ2	not specified		Likely benign(Last reviewed: Mar 21, 2016)	criteria provided, single submitter	4	83279126	GRCh38	384200	367703
NP	NM_015697.7(COQ2):c.801G>A (p.Ala267=)	COQ2	not specified		Likely benign(Last reviewed: Nov 16, 2016)	criteria provided, single submitter	4	83269971	GRCh38	377741	368031
NP	NM_015697.7(COQ2):c.775T>C (p.Leu259=)	COQ2	not specified		Likely benign(Last reviewed: Nov 2, 2016)	criteria provided, single submitter	4	83272090	GRCh38	377740	368063
NP	NM_015697.7(COQ2):c.1250A>G (p.Asn417Ser)	COQ2	not specified	GO-ESP:0.00008(C)	Likely benign(Last reviewed: Nov 26, 2013)	criteria provided, single submitter	4	83264215	GRCh38	214218	211091
NP	NM_015697.7(COQ2):c.128C>G (p.Ala43Gly)	COQ2	not specified	GO-ESP:0.00013(C)	Likely benign(Last reviewed: Nov 6, 2015)	criteria provided, single submitter	4	83284787	GRCh38	214220	211102
NP	NM_015697.7(COQ2):c.603T>C (p.Ala201=)	COQ2	not specified		Likely benign(Last reviewed: Oct 27, 2016)	criteria provided, single submitter	4	83273585	GRCh38	379111	368033
NP	NM_015697.7(COQ2):c.235T>C (p.Phe79Leu)	COQ2	not specified		Likely benign(Last reviewed: Oct 31, 2012)	criteria provided, single submitter	4	83284680	GRCh38	214222	211099
	Multi-Gene Involvement
MG	GRCh38/hg38 4q21.22-21.23(chr4:81802008-83437114)x1	HNRNPD|HNRNPDL|HPSE|SEC31A|COQ2|COPS4|PLAC8|ENOPH1|THAP9|SCD5|HELQ|LIN54|LINC00575|TMEM150C|MIR575|THAP9-AS1|SNORD143|SNORD144	See cases		Pathogenic(Last reviewed: Aug 12, 2011)	criteria provided, single submitter	4	81802008 - 83437114	GRCh38	59458	74053
MG	GRCh38/hg38 4q21.22-21.23(chr4:81733333-83448842)x1	HNRNPD|HNRNPDL|HPSE|SEC31A|COQ2|COPS4|PLAC8|ENOPH1|THAP9|SCD5|HELQ|LIN54|LINC00575|TMEM150C|MIR575|THAP9-AS1|SNORD143|SNORD144	See cases		Pathogenic(Last reviewed: Aug 12, 2011)	criteria provided, single submitter	4	81733333 - 83448842	GRCh38	59457	74052
MG	GRCh38/hg38 4q21.22-21.23(chr4:81675848-83970410)x1	HNRNPD|HNRNPDL|HPSE|SEC31A|COQ2|MRPS18C|COPS4|PLAC8|ENOPH1|THAP9|SCD5|FAM175A|GPAT3|HELQ|LIN54|LINC00575|TMEM150C|MIR575|THAP9-AS1|LOC101928978|SNORD143|SNORD144	See cases		Likely pathogenic(Last reviewed: Sep 26, 2012)	no assertion criteria provided	4	81675848 - 83970410	GRCh38	155254	165008
MG	GRCh38/hg38 4q21.21-21.23(chr4:81061483-83332595)x1	HNRNPD|PRKG2|HNRNPDL|HPSE|SEC31A|COQ2|COPS4|PLAC8|ENOPH1|THAP9|SCD5|LIN54|RASGEF1B|LINC00575|TMEM150C|MIR575|THAP9-AS1|LOC101928942|SNORD143|SNORD144	See cases		Pathogenic(Last reviewed: Aug 12, 2011)	criteria provided, single submitter	4	81061483 - 83332595	GRCh38	59456	74051
MG	NC_000004.11:g.(?_12440)_(190904441_?)dup	ADD1|ADH1A|ADH1B|ADH1C|ADH4|ADH5|ADH6|ADH7|ADRA2C|AFM|AFP|AGA|ALB|AMBN|ANK2|SLC25A4|ANXA3|ANXA5|APBB2|AREG|RHOH|ART3|ATOH1|ATP5I|NKX3-2|BMP3|BMPR1B|BST1|BTC|CAMK2D|CASP3|CASP6|CCKAR|CCNA2|CCNG2|SCARB2|CD38|LRBA|CDS1|CLGN|CENPC|CENPE|CLCN3|CNGA1|COX7A2P2|CPE|CRMP1|CSN1S1|CSN2|CSN3|CTBP1|CTSO|DGKQ|DCK|DCTD|DHX15|DMP1|DRD5|DSPP|EDNRA|EGF|EIF4E|ELF2|ENPEP|EPHA5|EREG|ETFDH|EVC|F11|FABP2|ACSL1|FAT1|FGA…	See cases		Pathogenic	no assertion criteria provided			GRCh38	394609	381502
MG	GRCh38/hg38 4q21.21-24(chr4:80427023-100855441)x1	ADH1A|ADH1B|ADH1C|ADH4|ADH5|ADH6|ADH7|ATOH1|BMP3|BMPR1B|CDS1|COX7A2P2|DMP1|DSPP|EIF4E|GRID2|H2AFZ|HNRNPD|IBSP|AFF1|MTTP|NKX6-1|PDHA2|PKD2|PRKG2|MAPK10|PTPN13|RAP1GDS1|SNCA|SPP1|SPARCL1|UNC5C|LAMTOR3|HERC3|ABCG2|HNRNPDL|TSPAN5|FAM13A|PDLIM5|HPSE|SEC31A|MMRN1|WDFY3|METAP1|DAPP1|COQ2|HPGDS|MRPS18C|COPS4|HSD17B11|HERC5|PLAC8|EMCN|NUDT9|HERC6|SMARCAD1|MEPE|KLHL8|ENOPH1|THAP9|SCD5|DNAJB14|ARHGAP24|C4or…	See cases		Pathogenic(Last reviewed: Mar 21, 2011)	no assertion criteria provided	4	80427023 - 100855441	GRCh38	148194	157945
MG	GRCh38/hg38 4q12-22.3(chr4:51831622-97505618)x3	AFM|AFP|ALB|AMBN|ANXA3|AREG|ART3|ATOH1|BMP3|BMPR1B|BTC|CCNG2|SCARB2|CDS1|CENPC|COX7A2P2|CSN1S1|CSN2|CSN3|DCK|DMP1|DSPP|EPHA5|EREG|FGF5|GC|GK2|GNRHR|GRID2|CXCL1|CXCL2|CXCL3|GRSF1|HNRNPD|HTN1|HTN3|IBSP|IGFBP7|JCHAIN|CXCL8|CXCL10|KDR|KIT|CXCL9|AFF1|MUC7|NKX6-1|PDGFRA|PDHA2|PF4|PF4V1|PKD2|POLR2B|PPEF2|PPAT|PPBP|PRKG2|MAPK10|PTPN13|REST|CXCL6|CXCL11|CXCL5|SGCB|SNCA|SPINK2|SPP1|SRP72|STATH|SULT1E1|UGT2…	See cases		Pathogenic(Last reviewed: Aug 12, 2011)	criteria provided, single submitter	4	51831622 - 97505618	GRCh38	58029	72624
MG	GRCh38/hg38 4q13.2-22.3(chr4:68686088-95294456)x3	AFM|AFP|ALB|AMBN|ANXA3|AREG|ART3|ATOH1|BMP3|BMPR1B|BTC|CCNG2|SCARB2|CDS1|CSN1S1|CSN2|CSN3|DCK|DMP1|DSPP|EREG|FGF5|GC|GK2|GRID2|CXCL1|CXCL2|CXCL3|GRSF1|HNRNPD|HTN1|HTN3|IBSP|JCHAIN|CXCL8|CXCL10|CXCL9|AFF1|MUC7|NKX6-1|PF4|PF4V1|PKD2|PPEF2|PPBP|PRKG2|MAPK10|PTPN13|CXCL6|CXCL11|CXCL5|SNCA|SPP1|STATH|SULT1E1|UGT2B4|UGT2B7|UGT2B10|SPARCL1|USO1|UNC5C|SLC4A4|HERC3|STBD1|CDKL2|ABCG2|ADAMTS3|G3BP2|HNRNPDL|…	See cases		Pathogenic(Last reviewed: Jun 11, 2013)	no assertion criteria provided	4	68686088 - 95294456	GRCh38	155391	165145
MG	GRCh38/hg38 4q13.2-21.23(chr4:67869564-85517308)x1	AFM|AFP|ALB|AMBN|ANXA3|AREG|ART3|BMP3|BTC|CCNG2|SCARB2|CDS1|CSN1S1|CSN2|CSN3|DCK|EREG|FGF5|GC|GK2|CXCL1|CXCL2|CXCL3|GRSF1|HNRNPD|HTN1|HTN3|JCHAIN|CXCL8|CXCL10|CXCL9|MUC7|NKX6-1|PF4|PF4V1|PPEF2|PPBP|PRKG2|CXCL6|CXCL11|CXCL5|STATH|SULT1E1|UGT2B4|UGT2B7|UGT2B10|UGT2B15|UGT2B17|USO1|SLC4A4|STBD1|CDKL2|TMPRSS11D|ADAMTS3|G3BP2|HNRNPDL|ENAM|CXCL13|UGT2B11|HPSE|SMR3B|NPFFR2|PPBPP2|UGT2A1|CCNI|SEC31A|RUFY…	See cases		Pathogenic(Last reviewed: Aug 12, 2011)	criteria provided, single submitter	4	67869564 - 85517308	GRCh38	59452	74047
MG	GRCh38/hg38 4q13.3-21.3(chr4:72262258-86002147)x3	AFM|AFP|ALB|ANXA3|AREG|ART3|BMP3|BTC|CCNG2|SCARB2|CDS1|EREG|FGF5|GK2|CXCL1|CXCL2|CXCL3|HNRNPD|CXCL8|CXCL10|CXCL9|NKX6-1|PF4|PF4V1|PPEF2|PPBP|PRKG2|CXCL6|CXCL11|CXCL5|USO1|STBD1|CDKL2|ADAMTS3|G3BP2|HNRNPDL|CXCL13|HPSE|PPBPP2|CCNI|SEC31A|WDFY3|PARM1|RCHY1|ANKRD17|NAAA|COQ2|MRPS18C|COPS4|PLAC8|NUP54|SDAD1|BMP2K|SEPT11|PRDM8|SHROOM3|ENOPH1|MRPL1|THAP9|SCD5|FRAS1|ARHGAP24|FAM175A|NAA11|GPAT3|HELQ|PCAT…	See cases		Pathogenic(Last reviewed: Apr 24, 2012)	no assertion criteria provided	4	72262258 - 86002147	GRCh38	149262	159013
MG	GRCh38/hg38 4q13.3-22.1(chr4:74031395-90421127)x1	ANXA3|AREG|ART3|BMP3|BTC|CCNG2|SCARB2|CDS1|DMP1|DSPP|EREG|FGF5|GK2|CXCL2|CXCL3|HNRNPD|IBSP|CXCL10|CXCL9|AFF1|NKX6-1|PKD2|PPEF2|PRKG2|MAPK10|PTPN13|CXCL11|SNCA|SPP1|SPARCL1|USO1|HERC3|STBD1|CDKL2|ABCG2|G3BP2|HNRNPDL|FAM13A|CXCL13|HPSE|PPBPP2|CCNI|SEC31A|MMRN1|WDFY3|PARM1|RCHY1|NAAA|COQ2|MRPS18C|COPS4|HSD17B11|HERC5|PLAC8|NUDT9|NUP54|HERC6|SDAD1|BMP2K|SEPT11|MEPE|PRDM8|KLHL8|SHROOM3|ENOPH1|MRPL1|TH…	See cases		Pathogenic(Last reviewed: Aug 12, 2011)	criteria provided, single submitter	4	74031395 - 90421127	GRCh38	59454	74049
MG	GRCh38/hg38 4q21.1-21.23(chr4:75453111-84094295)x1	ANXA3|ART3|BMP3|CCNG2|SCARB2|FGF5|GK2|HNRNPD|CXCL10|CXCL9|PPEF2|PRKG2|CXCL11|USO1|STBD1|CDKL2|G3BP2|HNRNPDL|CXCL13|HPSE|CCNI|SEC31A|RCHY1|NAAA|COQ2|MRPS18C|COPS4|PLAC8|NUP54|SDAD1|BMP2K|SEPT11|PRDM8|SHROOM3|ENOPH1|MRPL1|THAP9|SCD5|FRAS1|FAM175A|NAA11|GPAT3|HELQ|PCAT4|ANTXR2|LIN54|PAQR3|THAP6|C4orf26|RASGEF1B|CNOT6L|C4orf22|CCDC158|SOWAHB|LINC00575|TMEM150C|MIR575|FAM47E|THAP9-AS1|LINC01094|LINC01…	See cases		Pathogenic(Last reviewed: Aug 12, 2011)	criteria provided, single submitter	4	75453111 - 84094295	GRCh38	57143	71738
MG	GRCh38/hg38 4q21.21-22.3(chr4:80879777-94809447)x1	ATOH1|BMP3|BMPR1B|CDS1|DMP1|DSPP|GRID2|HNRNPD|IBSP|AFF1|NKX6-1|PKD2|PRKG2|MAPK10|PTPN13|SNCA|SPP1|SPARCL1|HERC3|ABCG2|HNRNPDL|FAM13A|PDLIM5|HPSE|SEC31A|MMRN1|WDFY3|COQ2|HPGDS|MRPS18C|COPS4|HSD17B11|HERC5|PLAC8|NUDT9|HERC6|SMARCAD1|MEPE|KLHL8|ENOPH1|THAP9|SCD5|ARHGAP24|FAM175A|GPAT3|PIGY|HELQ|LIN54|C4orf36|PPM1K|RASGEF1B|TIGD2|C4orf22|NAP1L5|FAM13A-AS1|GPRIN3|SLC10A6|HSD17B13|CCSER1|WDFY3-AS2|LINC…	See cases		Pathogenic(Last reviewed: Jan 27, 2011)	no assertion criteria provided	4	80879777 - 94809447	GRCh38	145649	155400
MG	GRCh38/hg38 4q21.21-22.1(chr4:79575748-92412449)x1	BMP3|CDS1|DMP1|DSPP|FGF5|GRID2|HNRNPD|IBSP|AFF1|NKX6-1|PKD2|PRKG2|MAPK10|PTPN13|SNCA|SPP1|SPARCL1|HERC3|ABCG2|HNRNPDL|FAM13A|HPSE|SEC31A|MMRN1|WDFY3|COQ2|MRPS18C|COPS4|HSD17B11|HERC5|PLAC8|NUDT9|HERC6|MEPE|PRDM8|KLHL8|ENOPH1|THAP9|SCD5|ARHGAP24|FAM175A|GPAT3|PIGY|HELQ|PCAT4|ANTXR2|LIN54|C4orf36|PPM1K|RASGEF1B|TIGD2|C4orf22|NAP1L5|FAM13A-AS1|GPRIN3|SLC10A6|HSD17B13|CCSER1|WDFY3-AS2|LINC00575|TMEM1…	See cases		Pathogenic(Last reviewed: Aug 12, 2011)	criteria provided, single submitter	4	79575748 - 92412449	GRCh38	59455	74050
MG	GRCh38/hg38 4q21.21-21.3(chr4:80043949-86948317)x1	BMP3|CDS1|FGF5|HNRNPD|AFF1|NKX6-1|PRKG2|MAPK10|PTPN13|HNRNPDL|HPSE|SEC31A|WDFY3|COQ2|MRPS18C|COPS4|PLAC8|PRDM8|ENOPH1|THAP9|SCD5|ARHGAP24|FAM175A|GPAT3|HELQ|ANTXR2|LIN54|C4orf36|RASGEF1B|C4orf22|SLC10A6|WDFY3-AS2|LINC00575|TMEM150C|MIR575|THAP9-AS1|LOC100506746|MIR4451|MIR4452|LOC101928942|LOC101928978|LOC101929064|SNORD143|SNORD144	See cases		Pathogenic(Last reviewed: Apr 30, 2011)	no assertion criteria provided	4	80043949 - 86948317	GRCh38	151718	161469
MG	GRCh38/hg38 4q21.21-21.23(chr4:79786514-85832807)x1	BMP3|CDS1|FGF5|HNRNPD|NKX6-1|PRKG2|HNRNPDL|HPSE|SEC31A|WDFY3|COQ2|MRPS18C|COPS4|PLAC8|PRDM8|ENOPH1|THAP9|SCD5|ARHGAP24|FAM175A|GPAT3|HELQ|PCAT4|ANTXR2|LIN54|RASGEF1B|C4orf22|WDFY3-AS2|LINC00575|TMEM150C|MIR575|THAP9-AS1|MIR4451|LOC101928942|LOC101928978|SNORD143|SNORD144	See cases		Pathogenic(Last reviewed: Oct 14, 2010)	no assertion criteria provided	4	79786514 - 85832807	GRCh38	147709	157460
MG	GRCh38/hg38 4q21.21-21.22(chr4:79742612-83153725)x1	BMP3|FGF5|HNRNPD|PRKG2|HNRNPDL|SEC31A|COQ2|COPS4|PLAC8|PRDM8|ENOPH1|THAP9|SCD5|PCAT4|ANTXR2|LIN54|RASGEF1B|C4orf22|LINC00575|TMEM150C|MIR575|THAP9-AS1|LOC101928942|SNORD143|SNORD144	See cases		Uncertain significance(Last reviewed: Dec 22, 2010)	no assertion criteria provided	4	79742612 - 83153725	GRCh38	146518	156269
MG	GRCh38/hg38 4q21.21-21.23(chr4:80908016-84329610)x1	BMP3|HNRNPD|PRKG2|HNRNPDL|HPSE|SEC31A|COQ2|MRPS18C|COPS4|PLAC8|ENOPH1|THAP9|SCD5|FAM175A|GPAT3|HELQ|LIN54|RASGEF1B|C4orf22|LINC00575|TMEM150C|MIR575|THAP9-AS1|LOC101928942|LOC101928978|SNORD143|SNORD144	See cases		Likely pathogenic(Last reviewed: Jan 13, 2012)	no assertion criteria provided	4	80908016 - 84329610	GRCh38	148797	158548
MG	NC_000004.11:g.(?_82283358)_(90341831_?)del	CDS1|DMP1|DSPP|HNRNPD|IBSP|AFF1|NKX6-1|PKD2|MAPK10|PTPN13|SPP1|SPARCL1|HERC3|ABCG2|HNRNPDL|FAM13A|HPSE|SEC31A|WDFY3|COQ2|MRPS18C|COPS4|HSD17B11|HERC5|PLAC8|NUDT9|HERC6|MEPE|KLHL8|ENOPH1|THAP9|SCD5|ARHGAP24|FAM175A|GPAT3|PIGY|HELQ|LIN54|C4orf36|PPM1K|RASGEF1B|TIGD2|NAP1L5|FAM13A-AS1|GPRIN3|SLC10A6|HSD17B13|TMEM150C|PYURF	See cases		Pathogenic	no assertion criteria provided			GRCh38	394976	381869
MG	GRCh38/hg38 4q21.22-21.3(chr4:82248692-86778340)x1	CDS1|HNRNPD|NKX6-1|MAPK10|PTPN13|HNRNPDL|HPSE|SEC31A|WDFY3|COQ2|MRPS18C|COPS4|PLAC8|ENOPH1|THAP9|SCD5|ARHGAP24|FAM175A|GPAT3|HELQ|LIN54|WDFY3-AS2|LINC00575|TMEM150C|MIR575|THAP9-AS1|MIR4451|MIR4452|LOC101928978|LOC101929064|SNORD143|SNORD144	See cases		Pathogenic(Last reviewed: Aug 12, 2011)	criteria provided, single submitter	4	82248692 - 86778340	GRCh38	59477	74072

## Sheet: COQ3
Category	Name	Gene(s)	Condition(s)	Frequency	Clinical significance (Last reviewed)	Review status	Chromosome	Location	Assembly	VariationID	AlleleID(s)
													Total:	8
	Multi-Gene Involvement												Pathogenic:	0
MG	NC_000006.11:g.(?_99283597)_(100910572_?)del	CCNC|POU3F2|SIM1|PNISR|FBXL4|COQ3|PRDM13|MCHR2|FAXC|USP45|TSTD3	See cases		Uncertain significance	no assertion criteria provided			GRCh38	395806	382699		Non-pathogenic:	0
MG	GRCh38/hg38 6q16.1-16.2(chr6:98770647-99813111)x1	CCNC|POU3F2|PNISR|FBXL4|COQ3|PRDM13|FAXC|USP45|TSTD3|MIR548AI|LOC101927365	See cases		Uncertain significance(Last reviewed: Oct 19, 2010)	no assertion criteria provided	6	98770647 - 99813111	GRCh38	154571	164325		Multi-gene:	8
MG	GRCh38/hg38 6q16.1-16.3(chr6:98668529-101266950)x1	CCNC|POU3F2|SIM1|ASCC3|PNISR|FBXL4|COQ3|PRDM13|MCHR2|FAXC|USP45|MCHR2-AS1|TSTD3|MIR548AI|LOC101927365	See cases		Pathogenic(Last reviewed: Aug 12, 2011)	criteria provided, single submitter	6	98668529 - 101266950	GRCh38	58440	73035
MG	GRCh38/hg38 6q16.1-16.3(chr6:97853776-102580597)x1	CCNC|GRIK2|POU3F2|SIM1|ASCC3|PNISR|FBXL4|COQ3|PRDM13|MCHR2|FAXC|USP45|MCHR2-AS1|TSTD3|MIR2113|MIR548AI|LOC101927365	See cases		Pathogenic(Last reviewed: Aug 12, 2011)	criteria provided, single submitter	6	97853776 - 102580597	GRCh38	58439	73034
MG	NC_000006.11:g.(?_92576950)_(104658245_?)del	CCNC|EPHA7|GRIK2|POU3F2|SIM1|FHL5|FUT9|ASCC3|UFL1|PNISR|FBXL4|NDUFAF4|COQ3|PRDM13|MANEA|GPR63|MCHR2|FAXC|USP45|KLHL32|MMS22L|TSTD3	See cases		Pathogenic	no assertion criteria provided			GRCh38	396129	383022
MG	GRCh38/hg38 6q16.1-22.31(chr6:96609994-122161548)x1	AIM1|AMD1|PRDM1|CCNC|COL10A1|FOXO3|FRK|FYN|GJA1|GPR6|GRIK2|HDAC2|KPNA5|LAMA4|MARCKS|MAN1A1|PLN|POU3F2|PREP|REV3L|ROS1|SIM1|SMPD2|NR2E1|TSPYL1|DDO|SNX3|CD164|WISP3|WASF1|FHL5|ATG5|ZBTB24|FIG4|TRAF3IP2|ASCC3|BVES|SEC63|CDK19|TSPYL4|ASF1A|PNISR|FBXL4|SESN1|OSTM1|NDUFAF4|DSE|TUBE1|C6orf203|CDC40|RWDD1|COQ3|SOBP|QRSL1|PDSS2|GOPC|HACE1|BEND3|PRDM13|POPDC3|MICAL1|FAM184A|GPR63|ARMC2|RPF2|MCHR2|FAXC|RTN4…	See cases		Pathogenic(Last reviewed: Aug 19, 2011)	no assertion criteria provided	6	96609994 - 122161548	GRCh38	150641	160392
MG	NC_000006.11:g.(?_85988428)_(120548687_?)del	CRYBG1|AMD1|PRDM1|CCNC|CGA|CNR1|COL10A1|EPHA7|FOXO3|FRK|FYN|GABRR1|GABRR2|GPR6|GRIK2|HDAC2|HTR1E|KPNA5|LAMA4|MARCKS|MAN1A1|NT5E|PLN|POU3F2|PREP|REV3L|ROS1|SIM1|SMPD2|MAP3K7|NR2E1|TSPYL1|DDO|SNX3|RNGTT|CD164|WISP3|WASF1|FHL5|ATG5|ZBTB24|FIG4|CASP8AP2|SYNCRIP|SLC35A1|FUT9|TRAF3IP2|PNRC1|ASCC3|BVES|SEC63|ANKRD6|ZNF292|CDK19|MDN1|TSPYL4|UFL1|ORC3|ASF1A|PNISR|FBXL4|SNORD50A|SESN1|OSTM1|NDUFAF4|DSE|TUB…	See cases		Pathogenic	no assertion criteria provided			GRCh38	396191	383084
MG	GRCh38/hg38 6q13-24.1(chr6:74382807-142040500)x3	AIM1|AMD1|ARG1|BCKDHB|PRDM1|CCNC|CGA|CNR1|COL10A1|COL12A1|COX7A2|CTGF|EPB41L2|EPHA7|EYA4|FABP7|FOXO3|FRK|FYN|GABRR1|GABRR2|GJA1|GPR6|GRIK2|HDAC2|HSF2|HTR1B|HTR1E|IFNGR1|IMPG1|KPNA5|LAMA2|LAMA4|MARCKS|MAN1A1|ME1|MAP3K5|MYB|MYO6|NT5E|ENPP1|ENPP3|PEX7|PGM3|PLN|POU3F2|PREP|PKIB|PTPRK|REV3L|ROS1|RPS12|SGK1|SIM1|SMPD2|ELOVL4|MAP3K7|TCF21|NR2E1|TNFAIP3|TPBG|TPD52L1|TSPYL1|TTK|RNF217-AS1|STX7|DDO|SNX3|RN…	See cases		Pathogenic(Last reviewed: Jul 5, 2011)	no assertion criteria provided	6	74382807 - 142040500	GRCh38	150937	160688

## Sheet: COQ4
Category	Name	Gene(s)	Condition(s)	Frequency	Clinical significance (Last reviewed)	Review status	Chromosome	Location	Assembly	VariationID	AlleleID(s)
P	NM_016035.4(COQ4):c.356C>T (p.Pro119Leu)	COQ4	not provided		Likely pathogenic(Last reviewed: Aug 23, 2016)	criteria provided, single submitter	9	128325835	GRCh38	383650	370322		Total:	50
P	NM_016035.4(COQ4):c.23_33delTCCTCCGTCGG (p.Val8Alafs)	COQ4	not provided		Pathogenic(Last reviewed: Aug 23, 2016)	criteria provided, single submitter	9	128322881 - 128322891	GRCh38	280320	264313		Pathogenic:	11
P	NM_016035.4(COQ4):c.190C>T (p.Pro64Ser)	COQ4	Coenzyme Q10 deficiency, primary, 7	GO-ESP:0.00002(T)	Pathogenic(Last reviewed: Jun 7, 2016)	no assertion criteria provided	9	128323135	GRCh38	189204	187095		Non-pathogenic:	12
P	NM_016035.4(COQ4):c.521_523delCCA (p.Thr174del)	COQ4	Coenzyme Q10 deficiency, primary, 7		Pathogenic(Last reviewed: Jun 7, 2016)	no assertion criteria provided	9	128332271 - 128332273	GRCh38	189203	187094		Multi-gene:	27
P	NM_016035.4(COQ4):c.155T>C (p.Leu52Ser)	COQ4	Coenzyme Q10 deficiency, primary, 7		Pathogenic(Last reviewed: Jun 7, 2016)	no assertion criteria provided	9	128323100	GRCh38	189202	187093
P	NM_016035.4(COQ4):c.421C>T (p.Arg141Ter)	COQ4	Coenzyme Q10 deficiency, primary, 7		Pathogenic(Last reviewed: Jun 7, 2016)	no assertion criteria provided	9	128332171	GRCh38	189200	187091
P	NM_016035.4(COQ4):c.433C>G (p.Arg145Gly)	COQ4	Coenzyme Q10 deficiency, primary, 7		Pathogenic(Last reviewed: Jun 7, 2016)	no assertion criteria provided	9	128332183	GRCh38	189199	187090
P	NM_016035.4(COQ4):c.402+1G>C	COQ4	not provided		Pathogenic(Last reviewed: May 21, 2015)	criteria provided, single submitter	9	128325882	GRCh38	379740	370612
P	NM_016035.4(COQ4):c.202G>C (p.Asp68His)	COQ4	Coenzyme Q10 deficiency, primary, 7	GO-ESP:0.00003(C)	Pathogenic(Last reviewed: Oct 27, 2016)	no assertion criteria provided	9	128323147	GRCh38	267347	262449
P	NM_016035.4(COQ4):c.197_198delGCinsAA (p.Arg66Gln)	COQ4	Coenzyme Q10 deficiency, primary, 7		Pathogenic(Last reviewed: Oct 27, 2016)	no assertion criteria provided	9	128323142 - 128323143	GRCh38	267346	262448
P	NM_016035.4(COQ4):c.718C>T (p.Arg240Cys)	COQ4	not provided|Coenzyme Q10 deficiency, primary, 7	GO-ESP:0.00024(T)	Pathogenic(Last reviewed: Sep 22, 2016)	criteria provided, single submitter	9	128333565	GRCh38	189201	187092
	Non-pathogenic
NP	NM_016035.4(COQ4):c.483G>C (p.Glu161Asp)	COQ4	not specified		Benign(Last reviewed: Apr 5, 2016)	criteria provided, single submitter	9	128332233	GRCh38	380493	370619
NP	NM_016035.4(COQ4):c.533-17A>C	COQ4	not specified		Benign(Last reviewed: Dec 4, 2015)	criteria provided, single submitter	9	128332833	GRCh38	380011	372181
NP	NM_016035.4(COQ4):c.59G>A (p.Arg20Gln)	COQ4	not specified		Benign(Last reviewed: Feb 17, 2016)	criteria provided, single submitter	9	128322917	GRCh38	380449	369795
NP	NM_016035.4(COQ4):c.-25C>T	COQ4	not specified		Benign(Last reviewed: Jun 30, 2016)	criteria provided, single submitter	9	128322834	GRCh38	381170	370315
NP	NM_016035.4(COQ4):c.424G>A (p.Ala142Thr)	COQ4	not specified		Benign(Last reviewed: May 20, 2016)	criteria provided, single submitter	9	128332174	GRCh38	383917	370324
NP	NM_016035.4(COQ4):c.318G>A (p.Ser106=)	COQ4	not specified	GO-ESP:0.09250(A), GMAF:0.13340(A), GO-ESP:0.07894(A)	Benign/Likely benign(Last reviewed: Dec 10, 2015)	criteria provided, single submitter	9	128325797	GRCh38	128832	134280
NP	NM_016035.4(COQ4):c.-20C>G	COQ4	not specified		Likely benign(Last reviewed: Apr 6, 2016)	criteria provided, single submitter	9	128322839	GRCh38	385011	372176
NP	NM_016035.4(COQ4):c.149C>G (p.Ala50Gly)	COQ4	not specified		Likely benign(Last reviewed: Dec 28, 2016)	criteria provided, single submitter	9	128323094	GRCh38	382416	369797
NP	NM_016035.4(COQ4):c.357G>T (p.Pro119=)	COQ4	not specified		Likely benign(Last reviewed: Nov 21, 2016)	criteria provided, single submitter	9	128325836	GRCh38	380532	370610
NP	NM_016035.4(COQ4):c.202+20G>A	COQ4	not specified		Likely benign(Last reviewed: Sep 13, 2016)	criteria provided, single submitter	9	128323167	GRCh38	389051	372177
NP	NM_016035.4(COQ4):c.614G>A (p.Arg205Gln)	COQ4	not specified		Likely benign(Last reviewed: Sep 16, 2016)	criteria provided, single submitter	9	128332931	GRCh38	382106	372184
NP	NM_016035.4(COQ4):c.168C>T (p.Ser56=)	COQ4	not specified		Likely benign(Last reviewed: Sep 23, 2016)	criteria provided, single submitter	9	128323113	GRCh38	389184	370321
	Multi-Gene Involvement
MG	NC_000009.11:g.(?_203861)_(141020389_?)dup	ABCA1|ABCA2|ABL1|ABO|ACO1|PLIN2|AK1|ALAD|ALDH1A1|ALDH1B1|ALDOB|AMBP|ANXA1|NUDT2|APBA1|AQP3|AQP7|ASS1|AUH|BAAT|BAG1|KLF9|C5|C8G|CA9|CACNA1B|CCIN|KYAT1|TNFSF8|ENTPD2|CD72|CDK9|CDKN2A|CDKN2B|CEL|CKS2|CLTA|CNTFR|COL5A1|COL15A1|SLC31A1|SLC31A2|CRAT|CTSL|CTSV|CYLC2|DAPK1|BRINP1|DBH|SARDH|DNM1|DMRT1|ECM2|TOR1A|LPAR1|S1PR3|MEGF9|ELAVL2|ENDOG|ENG|STOM|FANCC|FANCG|FBP1|FKTN|FCN1|FCN2|FOXE1|MLANA|FPGS|FXN|N…	See cases		Pathogenic	no assertion criteria provided			GRCh38	397469	384362
MG	NC_000009.11:g.(?_203864)_(141020389_?)dup	ABCA1|ABCA2|ABL1|ABO|ACO1|PLIN2|AK1|ALAD|ALDH1A1|ALDH1B1|ALDOB|AMBP|ANXA1|NUDT2|APBA1|AQP3|AQP7|ASS1|AUH|BAAT|BAG1|KLF9|C5|C8G|CA9|CACNA1B|CCIN|KYAT1|TNFSF8|ENTPD2|CD72|CDK9|CDKN2A|CDKN2B|CEL|CKS2|CLTA|CNTFR|COL5A1|COL15A1|SLC31A1|SLC31A2|CRAT|CTSL|CTSV|CYLC2|DAPK1|BRINP1|DBH|SARDH|DNM1|DMRT1|ECM2|TOR1A|LPAR1|S1PR3|MEGF9|ELAVL2|ENDOG|ENG|STOM|FANCC|FANCG|FBP1|FKTN|FCN1|FCN2|FOXE1|MLANA|FPGS|FXN|N…	See cases		Pathogenic	no assertion criteria provided			GRCh38	396494	383387
MG	GRCh38/hg38 9p24.3-q34.3(chr9:203862-138125937)x3	ABCA1|ABCA2|ABL1|ABO|ACO1|PLIN2|AK1|ALAD|ALDH1A1|ALDH1B1|ALDOB|AMBP|ANXA1|NUDT2|APBA1|AQP3|AQP7|ASS1|AUH|BAAT|BAG1|KLF9|C5|C8G|CA9|CACNA1B|CCIN|KYAT1|TNFSF8|ENTPD2|CD72|CDK9|CDKN2A|CDKN2B|CEL|CKS2|CLTA|CNTFR|COL5A1|COL15A1|SLC31A1|SLC31A2|CRAT|CTSL|CTSV|CYLC2|DAPK1|BRINP1|DBH|SARDH|DNM1|DMRT1|ECM2|TOR1A|LPAR1|S1PR3|MEGF9|ELAVL2|ENDOG|ENG|STOM|FANCC|FANCG|FBP1|FKTN|FCN1|FCN2|FOXE1|MLANA|FPGS|FXN|N…	See cases		Pathogenic	no assertion criteria provided	9	203862 - 138125937	GRCh38	155409	165163
MG	GRCh38/hg38 9p24.3-q34.3(chr9:193412-138159073)x3	ABCA1|ABCA2|ABL1|ABO|ACO1|PLIN2|AK1|ALAD|ALDH1A1|ALDH1B1|ALDOB|AMBP|ANXA1|NUDT2|APBA1|AQP3|AQP7|ASS1|AUH|BAAT|BAG1|KLF9|C5|C8G|CA9|CACNA1B|CCIN|KYAT1|TNFSF8|ENTPD2|CD72|CDK9|CDKN2A|CDKN2B|CEL|CKS2|CLTA|CNTFR|COL5A1|COL15A1|SLC31A1|SLC31A2|CRAT|CTSL|CTSV|CYLC2|DAPK1|BRINP1|DBH|SARDH|DNM1|DMRT1|ECM2|TOR1A|LPAR1|S1PR3|MEGF9|ELAVL2|ENDOG|ENG|STOM|FANCC|FANCG|FBP1|FKTN|FCN1|FCN2|FOXE1|MLANA|FPGS|FXN|N…	See cases		Pathogenic(Last reviewed: Apr 16, 2012)	no assertion criteria provided	9	193412 - 138159073	GRCh38	150050	159801
MG	NC_000009.11:g.(?_62525)_(141006407_?)dup	ABCA1|ABCA2|ABL1|ABO|ACO1|PLIN2|AK1|ALAD|ALDH1A1|ALDH1B1|ALDOB|AMBP|ANXA1|NUDT2|APBA1|AQP3|AQP7|ASS1|AUH|BAAT|BAG1|KLF9|C5|C8G|CA9|CACNA1B|CCIN|KYAT1|TNFSF8|ENTPD2|CD72|CDK9|CDKN2A|CDKN2B|CEL|CKS2|CLTA|CNTFR|COL5A1|COL15A1|SLC31A1|SLC31A2|CRAT|CTSL|CTSV|CYLC2|DAPK1|BRINP1|DBH|SARDH|DNM1|DMRT1|ECM2|TOR1A|LPAR1|S1PR3|MEGF9|ELAVL2|ENDOG|ENG|STOM|FANCC|FANCG|FBP1|FKTN|FCN1|FCN2|FOXD4|FOXE1|MLANA|FPGS…	See cases		Pathogenic(Last reviewed: Apr 30, 2011)	no assertion criteria provided			GRCh38	395707	382600
MG	GRCh38/hg38 9p24.3-q34.3(chr9:193412-138179445)x3	ABCA1|ABCA2|ABL1|ABO|ACO1|PLIN2|AK1|ALAD|ALDH1A1|ALDH1B1|ALDOB|AMBP|ANXA1|NUDT2|APBA1|AQP3|AQP7|ASS1|AUH|BAAT|BAG1|KLF9|C5|C8G|CA9|CACNA1B|CCIN|KYAT1|TNFSF8|ENTPD2|CD72|CDK9|CDKN2A|CDKN2B|CEL|CKS2|CLTA|CNTFR|COL5A1|COL15A1|SLC31A1|SLC31A2|CRAT|CTSL|CTSV|CYLC2|DAPK1|BRINP1|DBH|SARDH|DNM1|DMRT1|ECM2|TOR1A|LPAR1|S1PR3|MEGF9|ELAVL2|ENDOG|ENG|STOM|FANCC|FANCG|FBP1|FKTN|FCN1|FCN2|FOXE1|MLANA|FPGS|FXN|N…	See cases		Pathogenic(Last reviewed: Aug 12, 2011)	criteria provided, single submitter	9	193412 - 138179445	GRCh38	59877	74472
MG	GRCh38/hg38 9p24.3-q34.3(chr9:193412-138114463)x3	ABCA1|ABCA2|ABL1|ABO|ACO1|PLIN2|AK1|ALAD|ALDH1A1|ALDH1B1|ALDOB|AMBP|ANXA1|NUDT2|APBA1|AQP3|AQP7|ASS1|AUH|BAAT|BAG1|KLF9|C5|C8G|CA9|CACNA1B|CCIN|KYAT1|TNFSF8|ENTPD2|CD72|CDK9|CDKN2A|CDKN2B|CEL|CKS2|CLTA|CNTFR|COL5A1|COL15A1|SLC31A1|SLC31A2|CRAT|CTSL|CTSV|CYLC2|DAPK1|BRINP1|DBH|SARDH|DNM1|DMRT1|ECM2|TOR1A|LPAR1|S1PR3|MEGF9|ELAVL2|ENDOG|ENG|STOM|FANCC|FANCG|FBP1|FKTN|FCN1|FCN2|FOXE1|MLANA|FPGS|FXN|N…	See cases		Pathogenic(Last reviewed: Aug 12, 2011)	criteria provided, single submitter	9	193412 - 138114463	GRCh38	59875	74470
MG	GRCh38/hg38 9p24.3-q34.3(chr9:193412-138124532)x3	ABCA1|ABCA2|ABL1|ABO|ACO1|PLIN2|AK1|ALAD|ALDH1A1|ALDH1B1|ALDOB|AMBP|ANXA1|NUDT2|APBA1|AQP3|AQP7|ASS1|AUH|BAAT|BAG1|KLF9|C5|C8G|CA9|CACNA1B|CCIN|KYAT1|TNFSF8|ENTPD2|CD72|CDK9|CDKN2A|CDKN2B|CEL|CKS2|CLTA|CNTFR|COL5A1|COL15A1|SLC31A1|SLC31A2|CRAT|CTSL|CTSV|CYLC2|DAPK1|BRINP1|DBH|SARDH|DNM1|DMRT1|ECM2|TOR1A|LPAR1|S1PR3|MEGF9|ELAVL2|ENDOG|ENG|STOM|FANCC|FANCG|FBP1|FKTN|FCN1|FCN2|FOXE1|MLANA|FPGS|FXN|N…	See cases		Pathogenic(Last reviewed: Aug 12, 2011)	criteria provided, single submitter	9	193412 - 138124532	GRCh38	59874	74469
MG	GRCh38/hg38 9p24.3-q34.3(chr9:193412-138179445)x3	ABCA1|ABCA2|ABL1|ABO|ACO1|PLIN2|AK1|ALAD|ALDH1A1|ALDH1B1|ALDOB|AMBP|ANXA1|NUDT2|APBA1|AQP3|AQP7|ASS1|AUH|BAAT|BAG1|KLF9|C5|C8G|CA9|CACNA1B|CCIN|KYAT1|TNFSF8|ENTPD2|CD72|CDK9|CDKN2A|CDKN2B|CEL|CKS2|CLTA|CNTFR|COL5A1|COL15A1|SLC31A1|SLC31A2|CRAT|CTSL|CTSV|CYLC2|DAPK1|BRINP1|DBH|SARDH|DNM1|DMRT1|ECM2|TOR1A|LPAR1|S1PR3|MEGF9|ELAVL2|ENDOG|ENG|STOM|FANCC|FANCG|FBP1|FKTN|FCN1|FCN2|FOXE1|MLANA|FPGS|FXN|N…	See cases		Pathogenic(Last reviewed: Aug 12, 2011)	criteria provided, multiple submitters, no conflicts	9	193412 - 138179445	GRCh38	160862	170706
MG	GRCh38/hg38 9p24.3-q34.3(chr9:204193-138179445)	ABCA1|ABCA2|ABL1|ABO|ACO1|PLIN2|AK1|ALAD|ALDH1A1|ALDH1B1|ALDOB|AMBP|ANXA1|NUDT2|APBA1|AQP3|AQP7|ASS1|AUH|BAAT|BAG1|KLF9|C5|C8G|CA9|CACNA1B|CCIN|KYAT1|TNFSF8|ENTPD2|CD72|CDK9|CDKN2A|CDKN2B|CEL|CKS2|CLTA|CNTFR|COL5A1|COL15A1|SLC31A1|SLC31A2|CRAT|CTSL|CTSV|CYLC2|DAPK1|BRINP1|DBH|SARDH|DNM1|DMRT1|ECM2|TOR1A|LPAR1|S1PR3|MEGF9|ELAVL2|ENDOG|ENG|STOM|FANCC|FANCG|FBP1|FKTN|FCN1|FCN2|FOXE1|MLANA|FPGS|FXN|N…	See cases		Pathogenic(Last reviewed: Feb 28, 2010)	no assertion criteria provided	9	204193 - 138179445	GRCh38	144309	154060
MG	NC_000009.11:g.(?_163131)_(141122114_?)dup	ABCA1|ABCA2|ABL1|ABO|ACO1|PLIN2|AK1|ALAD|ALDH1A1|ALDH1B1|ALDOB|AMBP|ANXA1|NUDT2|APBA1|AQP3|AQP7|ASS1|AUH|BAAT|BAG1|KLF9|C5|C8G|CA9|CACNA1B|CCIN|KYAT1|TNFSF8|ENTPD2|CD72|CDK9|CDKN2A|CDKN2B|CEL|CKS2|CLTA|CNTFR|COL5A1|COL15A1|SLC31A1|SLC31A2|CRAT|CTSL|CTSV|CYLC2|DAPK1|BRINP1|DBH|SARDH|DNM1|DMRT1|ECM2|TOR1A|LPAR1|S1PR3|MEGF9|ELAVL2|ENDOG|ENG|STOM|FANCC|FANCG|FBP1|FKTN|FCN1|FCN2|FOXE1|MLANA|FPGS|FXN|N…	See cases		Pathogenic(Last reviewed: Jan 20, 2016)	criteria provided, single submitter			GRCh38	253402	247850
MG	GRCh38/hg38 9p24.3-q34.3(chr9:203861-138125937)x3	ABCA1|ABCA2|ABL1|ABO|ACO1|PLIN2|AK1|ALAD|ALDH1A1|ALDH1B1|ALDOB|AMBP|ANXA1|NUDT2|APBA1|AQP3|AQP7|ASS1|AUH|BAAT|BAG1|KLF9|C5|C8G|CA9|CACNA1B|CCIN|KYAT1|TNFSF8|ENTPD2|CD72|CDK9|CDKN2A|CDKN2B|CEL|CKS2|CLTA|CNTFR|COL5A1|COL15A1|SLC31A1|SLC31A2|CRAT|CTSL|CTSV|CYLC2|DAPK1|BRINP1|DBH|SARDH|DNM1|DMRT1|ECM2|TOR1A|LPAR1|S1PR3|MEGF9|ELAVL2|ENDOG|ENG|STOM|FANCC|FANCG|FBP1|FKTN|FCN1|FCN2|FOXE1|MLANA|FPGS|FXN|N…	See cases		Pathogenic(Last reviewed: Jul 1, 2013)	no assertion criteria provided	9	203861 - 138125937	GRCh38	153518	163269
MG	GRCh38/hg38 9p11.2-q34.3(chr9:193412-138159073)x3	ABCA1|ABCA2|ABL1|ABO|ACO1|PLIN2|AK1|ALAD|ALDH1A1|ALDH1B1|ALDOB|AMBP|ANXA1|NUDT2|APBA1|AQP3|AQP7|ASS1|AUH|BAAT|BAG1|KLF9|C5|C8G|CA9|CACNA1B|CCIN|KYAT1|TNFSF8|ENTPD2|CD72|CDK9|CDKN2A|CDKN2B|CEL|CKS2|CLTA|CNTFR|COL5A1|COL15A1|SLC31A1|SLC31A2|CRAT|CTSL|CTSV|CYLC2|DAPK1|BRINP1|DBH|SARDH|DNM1|DMRT1|ECM2|TOR1A|LPAR1|S1PR3|MEGF9|ELAVL2|ENDOG|ENG|STOM|FANCC|FANCG|FBP1|FKTN|FCN1|FCN2|FOXE1|MLANA|FPGS|FXN|N…	See cases		Pathogenic(Last reviewed: Jul 5, 2011)	no assertion criteria provided	9	193412 - 138159073	GRCh38	150340	160091
MG	GRCh38/hg38 9p24.3-q34.3(chr9:193412-138179445)x3	ABCA1|ABCA2|ABL1|ABO|ACO1|PLIN2|AK1|ALAD|ALDH1A1|ALDH1B1|ALDOB|AMBP|ANXA1|NUDT2|APBA1|AQP3|AQP7|ASS1|AUH|BAAT|BAG1|KLF9|C5|C8G|CA9|CACNA1B|CCIN|KYAT1|TNFSF8|ENTPD2|CD72|CDK9|CDKN2A|CDKN2B|CEL|CKS2|CLTA|CNTFR|COL5A1|COL15A1|SLC31A1|SLC31A2|CRAT|CTSL|CTSV|CYLC2|DAPK1|BRINP1|DBH|SARDH|DNM1|DMRT1|ECM2|TOR1A|LPAR1|S1PR3|MEGF9|ELAVL2|ENDOG|ENG|STOM|FANCC|FANCG|FBP1|FKTN|FCN1|FCN2|FOXE1|MLANA|FPGS|FXN|N…	See cases		Pathogenic(Last reviewed: Nov 30, 2010)	no assertion criteria provided	9	193412 - 138179445	GRCh38	33205	41870
MG	GRCh38/hg38 9p24.3-q34.3(chr9:193412-138124524)x3	ABCA1|ABCA2|ABL1|ABO|ACO1|PLIN2|AK1|ALAD|ALDH1A1|ALDH1B1|ALDOB|AMBP|ANXA1|NUDT2|APBA1|AQP3|AQP7|ASS1|AUH|BAAT|BAG1|KLF9|C5|C8G|CA9|CACNA1B|CCIN|KYAT1|TNFSF8|ENTPD2|CD72|CDK9|CDKN2A|CDKN2B|CEL|CKS2|CLTA|CNTFR|COL5A1|COL15A1|SLC31A1|SLC31A2|CRAT|CTSL|CTSV|CYLC2|DAPK1|BRINP1|DBH|SARDH|DNM1|DMRT1|ECM2|TOR1A|LPAR1|S1PR3|MEGF9|ELAVL2|ENDOG|ENG|STOM|FANCC|FANCG|FBP1|FKTN|FCN1|FCN2|FOXE1|MLANA|FPGS|FXN|N…	See cases		Pathogenic(Last reviewed: Sep 21, 2012)	no assertion criteria provided	9	193412 - 138124524	GRCh38	149828	159579
MG	GRCh38/hg38 9q33.2-34.3(chr9:121073102-138179445)x3	ABCA2|ABL1|ABO|AK1|ASS1|C5|C8G|CACNA1B|KYAT1|ENTPD2|CDK9|CEL|COL5A1|CRAT|DBH|SARDH|DNM1|TOR1A|ENDOG|ENG|STOM|FCN1|FCN2|FPGS|NR5A1|FUT7|NR6A1|GGTA1P|GLE1|GOLGA1|GOLGA2|GPR21|RAPGEF1|GRIN1|GSN|HSPA5|LCN1|LCN2|LMX1B|NDUFA8|NOTCH1|ODF2|PAEP|PDCL|PBX3|PTPA|PPP6C|PSMB7|PTGDS|PTGS1|RALGDS|RPL7A|RPL12|RXRA|SET|SNAPC4|SPTAN1|STXBP1|SURF1|SURF2|SURF4|MED22|SURF6|TRAF2|TSC1|TTF1|VAV2|ZNF79|BRD3|NUP214|LHX3|…	See cases		Pathogenic(Last reviewed: Jan 14, 2011)	no assertion criteria provided	9	121073102 - 138179445	GRCh38	145579	155330
MG	NC_000009.11:g.(?_128652785)_(141044751_?)dup	ABCA2|ABL1|ABO|AK1|ASS1|C8G|CACNA1B|KYAT1|ENTPD2|CDK9|CEL|COL5A1|CRAT|DBH|SARDH|DNM1|TOR1A|ENDOG|ENG|FCN1|FCN2|FPGS|FUT7|GLE1|GOLGA2|RAPGEF1|GRIN1|LCN1|LCN2|LMX1B|NOTCH1|ODF2|PAEP|PBX3|PTPA|PTGDS|RALGDS|RPL7A|RPL12|RXRA|SET|SNAPC4|SPTAN1|STXBP1|SURF1|SURF2|SURF4|MED22|SURF6|TRAF2|TSC1|TTF1|VAV2|ZNF79|BRD3|NUP214|LHX3|GFI1B|SSNA1|EDF1|DPM2|FUBP3|CLIC3|GTF3C5|GTF3C4|MED27|PTGES|RALGPS1|ADAMTSL2|PPP…	See cases		Pathogenic	no assertion criteria provided			GRCh38	395356	382249
MG	NC_000009.11:g.(?_124642754)_(141146461_?)dup	ABCA2|ABL1|ABO|AK1|ASS1|C8G|CACNA1B|KYAT1|ENTPD2|CDK9|CEL|COL5A1|CRAT|DBH|SARDH|DNM1|TOR1A|ENDOG|ENG|FCN1|FCN2|FPGS|NR5A1|FUT7|NR6A1|GLE1|GOLGA1|GOLGA2|GPR21|RAPGEF1|GRIN1|HSPA5|LCN1|LCN2|LMX1B|NDUFA8|NOTCH1|ODF2|PAEP|PDCL|PBX3|PTPA|PPP6C|PSMB7|PTGDS|PTGS1|RALGDS|RPL7A|RPL12|RXRA|SET|SNAPC4|SPTAN1|STXBP1|SURF1|SURF2|SURF4|MED22|SURF6|TRAF2|TSC1|TTF1|VAV2|ZNF79|BRD3|NUP214|LHX3|GFI1B|SSNA1|EDF1|DP…	See cases		Pathogenic	no assertion criteria provided			GRCh38	394948	381841
MG	GRCh38/hg38 9q33.2-34.3(chr9:121586837-138179445)x3	ABCA2|ABL1|ABO|AK1|ASS1|C8G|CACNA1B|KYAT1|ENTPD2|CDK9|CEL|COL5A1|CRAT|DBH|SARDH|DNM1|TOR1A|ENDOG|ENG|FCN1|FCN2|FPGS|NR5A1|FUT7|NR6A1|GLE1|GOLGA1|GOLGA2|GPR21|RAPGEF1|GRIN1|HSPA5|LCN1|LCN2|LMX1B|NDUFA8|NOTCH1|ODF2|PAEP|PDCL|PBX3|PTPA|PPP6C|PSMB7|PTGDS|PTGS1|RALGDS|RPL7A|RPL12|RXRA|SET|SNAPC4|SPTAN1|STXBP1|SURF1|SURF2|SURF4|MED22|SURF6|TRAF2|TSC1|TTF1|VAV2|ZNF79|BRD3|NUP214|LHX3|GFI1B|SSNA1|EDF1|DP…	See cases		Pathogenic(Last reviewed: Aug 12, 2011)	criteria provided, single submitter	9	121586837 - 138179445	GRCh38	59905	74500
MG	GRCh38/hg38 9q33.2-34.3(chr9:122792658-138124532)x3	ABCA2|ABL1|ABO|AK1|ASS1|C8G|CACNA1B|KYAT1|ENTPD2|CDK9|CEL|COL5A1|CRAT|DBH|SARDH|DNM1|TOR1A|ENDOG|ENG|FCN1|FCN2|FPGS|NR5A1|FUT7|NR6A1|GLE1|GOLGA1|GOLGA2|GPR21|RAPGEF1|GRIN1|HSPA5|LCN1|LCN2|LMX1B|NOTCH1|ODF2|PAEP|PDCL|PBX3|PTPA|PPP6C|PSMB7|PTGDS|RALGDS|RPL7A|RPL12|RXRA|SET|SNAPC4|SPTAN1|STXBP1|SURF1|SURF2|SURF4|MED22|SURF6|TRAF2|TSC1|TTF1|VAV2|ZNF79|BRD3|NUP214|LHX3|GFI1B|SSNA1|EDF1|DPM2|FUBP3|CLIC…	See cases		Pathogenic(Last reviewed: Aug 12, 2011)	criteria provided, single submitter	9	122792658 - 138124532	GRCh38	57353	71948
MG	GRCh38/hg38 9q33.2-34.3(chr9:121112395-138075224)x3	ABCA2|ABL1|ABO|AK1|ASS1|C8G|CACNA1B|KYAT1|ENTPD2|CDK9|CEL|COL5A1|CRAT|DBH|SARDH|DNM1|TOR1A|ENDOG|ENG|STOM|FCN1|FCN2|FPGS|NR5A1|FUT7|NR6A1|GGTA1P|GLE1|GOLGA1|GOLGA2|GPR21|RAPGEF1|GRIN1|GSN|HSPA5|LCN1|LCN2|LMX1B|NDUFA8|NOTCH1|ODF2|PAEP|PDCL|PBX3|PTPA|PPP6C|PSMB7|PTGDS|PTGS1|RALGDS|RPL7A|RPL12|RXRA|SET|SNAPC4|SPTAN1|STXBP1|SURF1|SURF2|SURF4|MED22|SURF6|TRAF2|TSC1|TTF1|VAV2|ZNF79|BRD3|NUP214|LHX3|GFI…	See cases		Pathogenic(Last reviewed: Aug 12, 2011)	criteria provided, single submitter	9	121112395 - 138075224	GRCh38	57324	71919
MG	GRCh38/hg38 9q33.3-34.11(chr9:125055865-128637946)x1	AK1|CDK9|DNM1|ENG|FPGS|GLE1|GOLGA2|HSPA5|LCN2|LMX1B|ODF2|PBX3|PPP6C|RPL12|SPTAN1|STXBP1|ZNF79|DPM2|RALGPS1|SH2D3C|RABEPK|SLC27A4|ZBTB43|ANGPTL2|CIZ1|GAPVD1|SNORA65|TRUB2|ST6GALNAC4|TOR2A|SLC2A8|ST6GALNAC6|COQ4|LOC51145|CERCAM|FAM129B|C9orf16|MAPKAP1|PTGES2|URM1|GARNL3|MVB12B|WDR34|LRSAM1|SLC25A25|PTRH1|PIP5KL1|TTC16|NAIF1|SCAI|CFAP157|SWI5|PTGES2-AS1|FAM102A|ZBTB34|MIR199B|MIR219A2|NRON|TRR-TCT3-…	See cases		Pathogenic(Last reviewed: Sep 20, 2011)	no assertion criteria provided	9	125055865 - 128637946	GRCh38	148721	158472
MG	GRCh38/hg38 9q33.3-34.11(chr9:125993583-129682375)x1	AK1|KYAT1|CDK9|CRAT|DNM1|ENDOG|ENG|FPGS|GLE1|GOLGA2|LCN2|LMX1B|ODF2|PTPA|RPL12|SET|SPTAN1|STXBP1|ZNF79|DPM2|RALGPS1|SH2D3C|ZER1|SLC27A4|DOLK|ZBTB43|ANGPTL2|NUP188|CIZ1|SNORA65|TRUB2|ST6GALNAC4|TOR2A|NTMT1|PKN3|SLC2A8|ST6GALNAC6|COQ4|CERCAM|PRRX2|SPOUT1|TBC1D13|LRRC8A|SH3GLB2|DOLPP1|FAM129B|C9orf16|PTGES2|URM1|GARNL3|ZDHHC12|MIGA2|MVB12B|WDR34|LRSAM1|SLC25A25|PTRH1|PIP5KL1|ASB6|TTC16|NAIF1|PHYHD1|…	See cases		Pathogenic(Last reviewed: Aug 12, 2011)	criteria provided, single submitter	9	125993583 - 129682375	GRCh38	59125	73720
MG	NC_000009.11:g.(?_130390139)_(132760275_?)del	AK1|KYAT1|CDK9|CRAT|DNM1|TOR1A|ENDOG|ENG|FPGS|GLE1|GOLGA2|LCN2|ODF2|PTPA|SET|SPTAN1|STXBP1|DPM2|PTGES|SH2D3C|ZER1|USP20|SLC27A4|DOLK|FNBP1|NUP188|CIZ1|TRUB2|ST6GALNAC4|TOR1B|TOR2A|NTMT1|PKN3|ST6GALNAC6|COQ4|CERCAM|PRRX2|SPOUT1|C9orf78|TBC1D13|LRRC8A|SH3GLB2|DOLPP1|C9orf16|PTGES2|URM1|ZDHHC12|MIGA2|WDR34|SLC25A25|PTRH1|PIP5KL1|ASB6|TTC16|NAIF1|PHYHD1|CFAP157|SWI5|C9orf50|IER5L|FAM102A|MIR199B|C9or…	See cases		Pathogenic	no assertion criteria provided			GRCh38	396884	383777
MG	GRCh38/hg38 9q34.11(chr9:127874581-130421811)x1	AK1|KYAT1|CRAT|DNM1|TOR1A|ENDOG|GLE1|GOLGA2|LCN2|ODF2|PTPA|SET|SPTAN1|DPM2|PTGES|ZER1|USP20|SLC27A4|DOLK|FNBP1|NCS1|NUP188|CIZ1|TRUB2|ST6GALNAC4|TOR1B|NTMT1|PKN3|ST6GALNAC6|COQ4|CERCAM|PRRX2|SPOUT1|C9orf78|TBC1D13|LRRC8A|SH3GLB2|DOLPP1|GPR107|C9orf16|PTGES2|URM1|ZDHHC12|MIGA2|WDR34|SLC25A25|PIP5KL1|ASB6|NAIF1|PHYHD1|HMCN2|SWI5|C9orf50|PTGES2-AS1|IER5L|FAM102A|LOC401554|MIR199B|MIR219A2|C9orf106|T…	See cases		Pathogenic(Last reviewed: Aug 12, 2011)	criteria provided, single submitter	9	127874581 - 130421811	GRCh38	59134	73729
MG	GRCh38/hg38 9q34.11(chr9:127919476-130079974)x3	KYAT1|CRAT|DNM1|TOR1A|ENDOG|GLE1|GOLGA2|LCN2|ODF2|PTPA|SET|SPTAN1|DPM2|PTGES|ZER1|USP20|SLC27A4|DOLK|FNBP1|NUP188|CIZ1|TRUB2|TOR1B|NTMT1|PKN3|COQ4|CERCAM|PRRX2|SPOUT1|C9orf78|TBC1D13|LRRC8A|SH3GLB2|DOLPP1|GPR107|C9orf16|PTGES2|URM1|ZDHHC12|MIGA2|WDR34|SLC25A25|PIP5KL1|ASB6|NAIF1|PHYHD1|SWI5|C9orf50|PTGES2-AS1|IER5L|FAM102A|MIR199B|MIR219A2|C9orf106|TRR-TCT3-1|SLC25A25-AS1|MIR3154|LOC100506100|LIN…	See cases		Pathogenic(Last reviewed: Aug 12, 2011)	criteria provided, single submitter	9	127919476 - 130079974	GRCh38	59906	74501
MG	GRCh38/hg38 9q34.11(chr9:128236347-128912067)x1	KYAT1|DNM1|ENDOG|GLE1|GOLGA2|ODF2|SET|SPTAN1|ZER1|SLC27A4|TRUB2|PKN3|COQ4|CERCAM|SPOUT1|TBC1D13|LRRC8A|URM1|ZDHHC12|WDR34|SWI5|MIR199B|MIR219A2|TRR-TCT3-1|MIR3154|LOC100506100|MIR219B	See cases		Pathogenic(Last reviewed: Sep 21, 2012)	no assertion criteria provided	9	128236347 - 128912067	GRCh38	150008	159759

## Sheet: COQ5
Category	Name	Gene(s)	Condition(s)	Frequency	Clinical significance (Last reviewed)	Review status	Chromosome	Location	Assembly	VariationID	AlleleID(s)
													Total:	9
	Multi-gene												Pathogenic:	0
MG	NC_000012.11:g.(?_118486842)_(120995382_?)dup	COX6A1|MSI1|PEBP1|PLA2G1B|PRKAB1|PXN|RPLP0|DYNLL1|SRSF9|RNF10|GCN1|RAB35|CIT|SIRT4|HSPB8|TAOK3|TRIAP1|VSIG10|WSB2|SUDS3|COQ5|SRRM4|BICDL1|CCDC60|GATC|TMEM233	See cases		Likely pathogenic	no assertion criteria provided			GRCh38	396436	383329		Non-pathogenic:	0
MG	NC_000012.11:g.(?_1)_(133851895_?)dup	A2M|ACACB|ACADS|ASIC1|ACVR1B|ACVRL1|ADCY6|ALDH2|ABCD2|AMHR2|APAF1|APOF|APOBEC1|AQP2|AQP5|AQP6|ARF3|ARHGDIB|ARL1|ART4|ASCL1|ATF1|ATP2A2|ATP2B1|ATP5B|ATP5G2|AVPR1A|BCAT1|BCL7A|BICD1|BTG1|C1R|C1S|C3AR1|CACNA1C|CACNB3|CCND2|CCNT1|CD4|CD9|CD27|SCARB1|CD63|CD69|CDK2|CDK4|CDKN1B|CHD4|CMKLR1|CNTN1|COL2A1|COX6A1|CPM|CREBL2|CRY1|CS|CSRP2|CYP27B1|DGKA|DAO|DCN|DDIT3|DDX11|ATN1|EPYC|DTX1|DUSP6|PHC1|EIF2B1|EIF…	See cases		Pathogenic(Last reviewed: Sep 20, 2016)	criteria provided, single submitter			GRCh38	268075	263516		Multi-gene:	9
MG	GRCh38/hg38 12q24.21-24.33(chr12:114268403-133201316)x3	ACADS|BCL7A|SCARB1|COX6A1|EIF2B1|STX2|GOLGA3|GTF2H3|HPD|MMP17|MSI1|NOS1|P2RX4|P2RX7|PEBP1|PLA2G1B|POLE|PRKAB1|PSMD9|PXMP2|PXN|RAN|RFC5|RPLP0|CLIP1|SFSWAP|TBX5|TBX3|HNF1A|UBC|ZNF10|ZNF26|ZNF84|ZNF140|CDK2AP1|ULK1|DENR|OASL|DYNLL1|SRSF9|HRK|HCAR3|HIP1R|PIWIL1|CABP1|NCOR2|KNTC1|MLEC|RNF10|MPHOSPH9|CAMKK2|ZNF268|TMED2|GCN1|RAB35|SNRNP35|CIT|FZD10|MLXIP|P2RX2|FBXO21|SETD1B|ANKLE2|MED13L|SIRT4|ABCB9|RI…	See cases		Pathogenic(Last reviewed: Oct 22, 2013)	no assertion criteria provided	12	114268403 - 133201316	GRCh38	155589	165343
MG	GRCh38/hg38 12p13.33-q24.33(chr12:121271-133196807)x3	A2M|ACACB|ACADS|ASIC1|ACVR1B|ACVRL1|ADCY6|ALDH2|ABCD2|AMHR2|APAF1|APOF|APOBEC1|AQP2|AQP5|AQP6|ARF3|ARHGDIB|ARL1|ART4|ASCL1|ATF1|ATP2A2|ATP2B1|ATP5B|ATP5G2|AVPR1A|BCAT1|BCL7A|BICD1|BTG1|C1R|C1S|C3AR1|CACNA1C|CACNB3|CCND2|CCNT1|CD4|CD9|CD27|SCARB1|CD63|CD69|CDK2|CDK4|CDKN1B|CHD4|CMKLR1|CNTN1|COL2A1|COX6A1|CPM|CREBL2|CRY1|CS|CSRP2|CYP27B1|DGKA|DAO|DCN|DDIT3|DDX11|ATN1|EPYC|DTX1|DUSP6|PHC1|EIF2B1|EIF…	See cases		Pathogenic(Last reviewed: Sep 21, 2012)	no assertion criteria provided	12	121271 - 133196807	GRCh38	150740	160491
MG	GRCh38/hg38 12q24.23-24.33(chr12:119417382-133191400)x3	ACADS|BCL7A|SCARB1|COX6A1|EIF2B1|STX2|GOLGA3|GTF2H3|HPD|MMP17|MSI1|P2RX4|P2RX7|PLA2G1B|POLE|PRKAB1|PSMD9|PXMP2|PXN|RAN|RPLP0|CLIP1|SFSWAP|HNF1A|UBC|ZNF10|ZNF26|ZNF84|ZNF140|CDK2AP1|ULK1|DENR|OASL|DYNLL1|SRSF9|HCAR3|HIP1R|PIWIL1|CABP1|NCOR2|KNTC1|MLEC|RNF10|MPHOSPH9|CAMKK2|ZNF268|TMED2|GCN1|RAB35|SNRNP35|CIT|FZD10|MLXIP|P2RX2|SETD1B|ANKLE2|SIRT4|ABCB9|RIMBP2|ATP6V0A2|RNU4-2|RNU4-1|HCAR1|GALNT9|ARL…	See cases		Pathogenic(Last reviewed: Aug 12, 2011)	criteria provided, single submitter	12	119417382 - 133191400	GRCh38	59823	74418
MG	GRCh38/hg38 12q24.21-24.33(chr12:115131583-133166920)x3	ACADS|BCL7A|SCARB1|COX6A1|EIF2B1|STX2|GOLGA3|GTF2H3|HPD|MMP17|MSI1|NOS1|P2RX4|P2RX7|PEBP1|PLA2G1B|POLE|PRKAB1|PSMD9|PXMP2|PXN|RAN|RFC5|RPLP0|CLIP1|SFSWAP|HNF1A|UBC|ZNF10|ZNF26|ZNF84|ZNF140|CDK2AP1|ULK1|DENR|OASL|DYNLL1|SRSF9|HRK|HCAR3|HIP1R|PIWIL1|CABP1|NCOR2|KNTC1|MLEC|RNF10|MPHOSPH9|CAMKK2|TMED2|GCN1|RAB35|SNRNP35|CIT|FZD10|MLXIP|P2RX2|FBXO21|SETD1B|ANKLE2|MED13L|SIRT4|ABCB9|RIMBP2|ATP6V0A2|FBX…	See cases		Pathogenic(Last reviewed: Aug 12, 2011)	criteria provided, single submitter	12	115131583 - 133166920	GRCh38	59821	74416
MG	GRCh38/hg38 12q24.23-24.31(chr12:119286893-122638552)x3	ACADS|BCL7A|COX6A1|HPD|MSI1|P2RX4|P2RX7|PLA2G1B|PRKAB1|PSMD9|PXN|RPLP0|CLIP1|HNF1A|OASL|DYNLL1|SRSF9|CABP1|KNTC1|MLEC|RNF10|CAMKK2|GCN1|RAB35|CIT|MLXIP|SETD1B|SIRT4|RNU4-2|RNU4-1|POP5|ANAPC5|TRIAP1|RHOF|ZCCHC8|DIABLO|C12orf43|VPS33A|RSRC2|B3GNT4|RNF34|COQ5|KDM2B|UNC119B|ORAI1|BICDL1|SPPL3|TMEM120B|WDR66|LINC00934|CCDC60|LRRC43|MORN3|GATC|HNF1A-AS1|LINC01089|IL31|TMEM233|MIR1178|PXN-AS1|NRAV|LOC10…	See cases		Uncertain significance(Last reviewed: Aug 12, 2011)	criteria provided, single submitter	12	119286893 - 122638552	GRCh38	58232	72827
MG	GRCh38/hg38 12q24.31(chr12:120504068-122459718)x1	ACADS|BCL7A|HPD|P2RX4|P2RX7|PSMD9|CLIP1|HNF1A|OASL|CABP1|MLEC|RNF10|CAMKK2|MLXIP|SETD1B|POP5|ANAPC5|RHOF|DIABLO|C12orf43|VPS33A|B3GNT4|RNF34|COQ5|KDM2B|UNC119B|ORAI1|SPPL3|TMEM120B|WDR66|LRRC43|MORN3|HNF1A-AS1|LINC01089|IL31|LOC100506691|CLIP1-AS1|MIR4700|LOC101593348|MIR7107|XLOC_009911	See cases		Pathogenic(Last reviewed: Aug 12, 2011)	criteria provided, single submitter	12	120504068 - 122459718	GRCh38	57609	72204
MG	GRCh38/hg38 12q24.23-24.33(chr12:118165459-133182322)x3	ACADS|BCL7A|SCARB1|COX6A1|EIF2B1|STX2|GOLGA3|GTF2H3|HPD|MMP17|MSI1|P2RX4|P2RX7|PLA2G1B|POLE|PRKAB1|PSMD9|PXMP2|PXN|RAN|RPLP0|CLIP1|SFSWAP|HNF1A|UBC|ZNF10|ZNF26|ZNF84|ZNF140|CDK2AP1|ULK1|DENR|OASL|DYNLL1|SRSF9|HCAR3|HIP1R|PIWIL1|CABP1|NCOR2|KNTC1|MLEC|RNF10|MPHOSPH9|CAMKK2|ZNF268|TMED2|GCN1|RAB35|SNRNP35|CIT|FZD10|MLXIP|P2RX2|SETD1B|ANKLE2|SIRT4|ABCB9|RIMBP2|ATP6V0A2|HSPB8|RNU4-2|RNU4-1|HCAR1|GALN…	See cases		Pathogenic(Last reviewed: Aug 12, 2011)	criteria provided, single submitter	12	118165459 - 133182322	GRCh38	57207	71802

## Sheet: COQ6
Category	Name	Gene(s)	Condition(s)	Frequency	Clinical significance (Last reviewed)	Review status	Chromosome	Location	Assembly	VariationID	AlleleID(s)
P	NM_182476.2(COQ6):c.763G>A (p.Gly255Arg)	COQ6	Coenzyme Q10 deficiency, primary, 6		Pathogenic(Last reviewed: Jun 7, 2016)	no assertion criteria provided	14	73959204	GRCh38	375342	362106		Total:	48
P	COQ6, 1-BP DEL, 1383G	COQ6	Coenzyme Q10 deficiency, primary, 6		Pathogenic(Last reviewed: May 1, 2011)	no assertion criteria provided			GRCh38	31597	40282		Pathogenic:	5
P	NM_182476.2(COQ6):c.1139A>G (p.Asn380Ser)	ENTPD5|COQ6	not provided	GO-ESP:0.00003(G)	Likely pathogenic(Last reviewed: Nov 24, 2014)	criteria provided, single submitter	14	73961499	GRCh38	214238	211684		Non-pathogenic:	32
P	NM_182476.2(COQ6):c.1341G>A (p.Trp447Ter)	ENTPD5|COQ6	Coenzyme Q10 deficiency, primary, 6		Pathogenic(Last reviewed: Jun 7, 2016)	no assertion criteria provided	14	73961867	GRCh38	375344	362108		Multi-gene:	11
P	NM_182476.2(COQ6):c.1058C>A (p.Ala353Asp)	ENTPD5|COQ6	Coenzyme Q10 deficiency, primary, 6		Pathogenic(Last reviewed: Jun 7, 2016)	no assertion criteria provided	14	73961339	GRCh38	31595	40280
	Exclude
NP	NM_182476.2(COQ6):c.484C>T (p.Arg162Ter)	COQ6	Coenzyme Q10 deficiency, primary, 6	GMAF:0.00020(G)	Pathogenic(Last reviewed: Jun 7, 2016)	no assertion criteria provided	14	73958149	GRCh38	31598	40283	-Only found as heterozygous - presumably second mutation "escaped detection"
NP	NM_182476.2(COQ6):c.1383delG (p.Ile462LeufsTer18)	ENTPD5|COQ6	Coenzyme Q10 deficiency, primary, 6		Pathogenic(Last reviewed: Jun 7, 2016)	no assertion criteria provided	14	73962975	GRCh38	375345	362109	-Only found as heterozygous - presumably second mutation "escaped detection"
NP	NM_182476.2(COQ6):c.1235A>G (p.Tyr412Cys)	ENTPD5|COQ6	Coenzyme Q10 deficiency, primary, 6		Pathogenic(Last reviewed: Jun 7, 2016)	no assertion criteria provided	14	73961761	GRCh38	375343	362107	-Only found as heterozygous - presumably second mutation "escaped detection"
NP	COQ6, TRP447TER	COQ6	Coenzyme Q10 deficiency, primary, 6		Pathogenic(Last reviewed: May 1, 2011)	no assertion criteria provided			GRCh38	31596	40281	-Apparent duplicate of NM_182476.2(COQ6):c.1341G>A (p.Trp447Ter)
NP	COQ6, GLY255ARG	COQ6	Coenzyme Q10 deficiency, primary, 6		Pathogenic(Last reviewed: May 1, 2011)	no assertion criteria provided			GRCh38	31594	40279	-Apparent duplicate NM_182476.2(COQ6):c.763G>A (p.Gly255Arg)
NP	NM_182476.2(COQ6):c.564G>A (p.Trp188Ter)	COQ6	Coenzyme Q10 deficiency, primary, 6		Pathogenic(Last reviewed: Jun 7, 2016)	no assertion criteria provided	14	73958229	GRCh38	375341	362105	-Only found in heterozygous form in patient (same as in parents, i.e., not compound het)
NP	COQ6, TRP188TER	COQ6	Coenzyme Q10 deficiency, primary, 6		Pathogenic(Last reviewed: May 1, 2011)	no assertion criteria provided			GRCh38	31599	40284	-Apparent duplicate of NM_182476.2(COQ6):c.564G>A (p.Trp188Ter)
	Not pathogenic
NP	NM_182480.2(COQ6):c.412G>A (p.Val138Met)	COQ6	not provided		Uncertain significance(Last reviewed: Jun 30, 2016)	criteria provided, single submitter	14	73958152	GRCh38	376896	363774
NP	NM_182476.2(COQ6):c.436G>T (p.Asp146Tyr)	COQ6	not specified	GO-ESP:0.00007(T)	Uncertain significance(Last reviewed: Nov 19, 2013)	criteria provided, single submitter	14	73955883	GRCh38	214235	211681
NP	NM_182476.2(COQ6):c.395A>G (p.Asp132Gly)	COQ6	not specified	GMAF:0.00020(G), GO-ESP:0.00163(G)	Uncertain significance(Last reviewed: Nov 2, 2016)	criteria provided, single submitter	14	73955842	GRCh38	214234	211680
NP	NM_182480.2(COQ6):c.547G>C (p.Asp183His)	COQ6	not provided		Uncertain significance(Last reviewed: Oct 1, 2014)	no assertion criteria provided	14	73958980	GRCh38	157517	167378
NP	NM_182476.2(COQ6):c.115G>A (p.Val39Met)	COQ6	not specified		Uncertain significance(Last reviewed: Sep 29, 2014)	criteria provided, single submitter	14	73950447	GRCh38	214236	211678
NP	NM_182476.2(COQ6):c.917T>C (p.Phe306Ser)	ENTPD5|COQ6	not specified	GO-ESP:0.00005(C)	Uncertain significance(Last reviewed: Feb 5, 2015)	criteria provided, single submitter	14	73961198	GRCh38	214237	211682
NP	NM_182476.2(COQ6):c.982G>A (p.Ala328Thr)	ENTPD5|COQ6	not specified	GMAF:0.00020(A), GO-ESP:0.00031(A)	Uncertain significance(Last reviewed: May 2, 2014)	criteria provided, single submitter	14	73961263	GRCh38	214233	211683
NP	NM_182476.2(COQ6):c.-204G>T	COQ6|FAM161B	not specified	GMAF:0.01320(T), GO-ESP:0.00352(T)	Benign(Last reviewed: Apr 23, 2014)	criteria provided, single submitter	14	73950129	GRCh38	136985	140688
NP	NM_182476.2(COQ6):c.-40G>T	COQ6|FAM161B	not specified	GMAF:0.03120(T), GO-ESP:0.01129(T)	Benign(Last reviewed: Dec 9, 2013)	criteria provided, single submitter	14	73950293	GRCh38	136987	140690
NP	NM_182476.2(COQ6):c.-254T>G	COQ6|FAM161B	not specified	GMAF:0.03020(G), GO-ESP:0.00752(G)	Benign(Last reviewed: Dec 9, 2013)	criteria provided, single submitter	14	73950079	GRCh38	136984	140687
NP	NM_182476.2(COQ6):c.-200G>A	COQ6|FAM161B	not specified	GMAF:0.01760(A), GO-ESP:0.00596(A)	Benign(Last reviewed: Jun 6, 2014)	criteria provided, single submitter	14	73950133	GRCh38	136986	140689
NP	NM_182476.2(COQ6):c.843A>G (p.Leu281=)	ENTPD5|COQ6	not specified		Benign(Last reviewed: Mar 31, 2015)	criteria provided, single submitter	14	73959474	GRCh38	377743	373885
NP	NM_182476.2(COQ6):c.1184C>T (p.Thr395Met)	ENTPD5|COQ6	not specified	GMAF:0.00700(T), GO-ESP:0.00242(T)	Benign(Last reviewed: Oct 6, 2014)	criteria provided, single submitter	14	73961544	GRCh38	214232	211685
NP	NM_182476.2(COQ6):c.1210+13A>G	ENTPD5|COQ6	not specified		Benign(Last reviewed: Sep 5, 2013)	criteria provided, single submitter	14	73961583	GRCh38	136982	140685
NP	NM_182476.2(COQ6):c.1016A>T (p.Asp339Val)	ENTPD5|COQ6	not specified	GO-ESP:0.07981(T), GMAF:0.14960(T), GO-ESP:0.08189(T)	Benign/Likely benign(Last reviewed: Nov 12, 2013)	criteria provided, single submitter	14	73961297	GRCh38	128833	134281
NP	NM_182476.2(COQ6):c.1216G>A (p.Val406Met)	ENTPD5|COQ6	not specified	GO-ESP:0.38451(A), GMAF:0.34550(A), GO-ESP:0.43463(A)	Benign/Likely benign(Last reviewed: Sep 5, 2013)	criteria provided, single submitter	14	73961742	GRCh38	128834	134282
NP	NM_182476.2(COQ6):c.1299C>G (p.Leu433=)	ENTPD5|COQ6	not specified		Likely benign(Last reviewed: Aug 11, 2016)	criteria provided, single submitter	14	73961825	GRCh38	388408	373890
NP	NM_182476.2(COQ6):c.163+11C>T	COQ6	not specified	GMAF:0.01320(T), GO-ESP:0.00440(T)	Benign(Last reviewed: Apr 23, 2014)	criteria provided, single submitter	14	73950506	GRCh38	136981	140684
NP	NM_182476.2(COQ6):c.145G>T (p.Ala49Ser)	COQ6	not specified	GMAF:0.00720(T), GO-ESP:0.00289(T)	Benign(Last reviewed: Dec 30, 2013)	criteria provided, single submitter	14	73950477	GRCh38	214231	211679
NP	NM_182476.2(COQ6):c.453T>C (p.Ala151=)	COQ6	not specified		Benign(Last reviewed: Sep 16, 2015)	criteria provided, single submitter	14	73955900	GRCh38	377742	374277
NP	NM_182476.2(COQ6):c.164-11C>T	COQ6	not specified	GMAF:0.28930(T), GO-ESP:0.23709(T)	Benign(Last reviewed: Sep 19, 2013)	criteria provided, single submitter	14	73953424	GRCh38	136983	140686
NP	NM_182476.2(COQ6):c.570T>C (p.His190=)	COQ6	not specified	GO-ESP:0.30301(C), GMAF:0.18490(C), GO-ESP:0.32813(C)	Benign/Likely benign(Last reviewed: Sep 5, 2013)	criteria provided, single submitter	14	73958235	GRCh38	128835	134283
NP	NM_182476.2(COQ6):c.358-17T>C	COQ6	not specified		Likely benign(Last reviewed: Aug 5, 2016)	criteria provided, single submitter	14	73955788	GRCh38	388269	376120
NP	NM_182480.2(COQ6):c.89-15dupT	COQ6	not provided		Likely benign(Last reviewed: May 10, 2016)	criteria provided, single submitter	14	73953420	GRCh38	235772	237451
NP	NM_182476.2(COQ6):c.204C>T (p.Leu68=)	COQ6	not specified		Likely benign(Last reviewed: Oct 18, 2016)	criteria provided, single submitter	14	73953475	GRCh38	390073	373148
	Multi-Gene Involvement
MG	GRCh38/hg38 14q24.1-31.1(chr14:69562099-81975384)x1	ACYP1|ENTPD5|DIO2|DLST|ESRRB|FOS|GSTZ1|GTF2A1|LTBP2|MAP3K9|ALDH6A1|PGF|PSEN1|ABCD4|SEL1L|SRSF5|SLC8A3|SLC10A1|TGFB3|TSHR|DPF3|NUMB|ADAM21|ADAM20|ALKBH1|EIF2B2|PNMA1|NRXN3|SPTLC2|RGS6|SUSD6|AREL1|MED6|BATF|NPC2|AHSA1|ACOT2|TMED10|C14orf1|VASH1|SNW1|PCNX1|TTLL5|ANGEL1|TTC9|SIPA1L1|DCAF4|MLH3|POMT2|COQ6|FCF1|COX16|ZFYVE1|VRTN|SYNJ2BP|FLVCR2|GPATCH2L|YLPM1|CCDC177|ADCK1|TMEM63C|ZNF410|NGB|RBM25|VIPAS…	See cases		Pathogenic(Last reviewed: Nov 30, 2010)	no assertion criteria provided	14	69562099 - 81975384	GRCh38	144734	154485
MG	GRCh38/hg38 14q24.3(chr14:73877072-78042422)x1	ACYP1|ENTPD5|DLST|ESRRB|FOS|GSTZ1|LTBP2|ALDH6A1|PGF|ABCD4|TGFB3|ALKBH1|EIF2B2|NRXN3|SPTLC2|AREL1|BATF|NPC2|AHSA1|TMED10|C14orf1|VASH1|SNW1|TTLL5|ANGEL1|MLH3|POMT2|COQ6|FCF1|VRTN|FLVCR2|GPATCH2L|YLPM1|ADCK1|TMEM63C|ZNF410|NGB|VIPAS39|IRF2BPL|ZC2HC1C|BBOF1|SLIRP|RPS6KL1|CIPC|LIN52|NEK9|IFT43|NOXRED1|JDP2|ISCA2|PTGR2|FAM161B|LRRC74A|ISM2|SAMD15|PROX2|LOC283575|ZDHHC22|TMED8|C14orf178|VSX2|SYNDIG1L|L…	See cases		Pathogenic(Last reviewed: Aug 12, 2011)	criteria provided, single submitter	14	73877072 - 78042422	GRCh38	57808	72403
MG	GRCh38/hg38 14q24.3-31.1(chr14:73343213-78835059)x1	ACYP1|ENTPD5|DLST|ESRRB|FOS|GSTZ1|LTBP2|ALDH6A1|PGF|ABCD4|TGFB3|NUMB|ALKBH1|EIF2B2|PNMA1|NRXN3|SPTLC2|AREL1|BATF|NPC2|AHSA1|ACOT2|TMED10|C14orf1|VASH1|SNW1|TTLL5|ANGEL1|MLH3|POMT2|COQ6|FCF1|VRTN|FLVCR2|GPATCH2L|YLPM1|ADCK1|TMEM63C|ZNF410|NGB|VIPAS39|IRF2BPL|ZC2HC1C|C14orf169|BBOF1|SLIRP|DNAL1|RPS6KL1|CIPC|ELMSAN1|LIN52|NEK9|IFT43|NOXRED1|JDP2|ISCA2|ACOT4|PTGR2|FAM161B|LRRC74A|ISM2|SAMD15|PROX2|LO…	See cases		Likely pathogenic(Last reviewed: Feb 4, 2013)	no assertion criteria provided	14	73343213 - 78835059	GRCh38	155198	164952
MG	GRCh37/hg19 14q24.2-q24.3(chr14:73152115..77698582)	ACYP1|ENTPD5|DLST|ESRRB|FOS|LTBP2|ALDH6A1|PGF|PSEN1|ABCD4|TGFB3|DPF3|NUMB|EIF2B2|PNMA1|AREL1|BATF|NPC2|ACOT2|TMED10|C14orf1|VASH1|TTLL5|ANGEL1|DCAF4|MLH3|COQ6|FCF1|ZFYVE1|VRTN|FLVCR2|GPATCH2L|YLPM1|TMEM63C|ZNF410|RBM25|IRF2BPL|ZC2HC1C|C14orf169|BBOF1|DNAL1|RPS6KL1|CIPC|PAPLN|ELMSAN1|LIN52|NEK9|IFT43|JDP2|ISCA2|ACOT4|PTGR2|FAM161B|LRRC74A|PROX2|ZDHHC22|VSX2|HEATR4|ACOT1|ACOT6|SYNDIG1L	Ventricular septal defect|Intellectual disability, mild|Multiple skeletal anomalies|Aplasia/Hypoplasia of the thumb		Likely pathogenic(Last reviewed: Oct 1, 2014)	no assertion criteria provided			GRCh38	208506	205031
MG	GRCh38/hg38 14q24.3(chr14:73758142-73986307)x3	ENTPD5|COQ6|ZNF410|ELMSAN1|PTGR2|FAM161B|LOC100506476|LOC100506498|MIR4505	See cases		Uncertain significance(Last reviewed: Nov 30, 2010)	no assertion criteria provided	14	73758142 - 73986307	GRCh38	146052	155803
MG	NC_000014.8:g.(?_19794561)_(107234280_?)dup	SERPINA3|ACTN1|ACYP1|AKT1|ANG|APEX1|ARF6|ARG2|ARHGAP5|BCL2L2|BDKRB1|BDKRB2|BMP4|ZFP36L1|CALM1|SERPINA6|ENTPD5|CDKN3|CEBPE|CFL2|FOXN3|CHGA|CKB|CMA1|LTB4R|CRIP1|CRIP2|CTSG|DAD1|COCH|DIO2|DIO3|DLST|DYNC1H1|EIF2S1|EIF5|EML1|ERH|ESR2|ESRRB|FKBP3|FOXG1|FNTB|FOS|FUT8|GALC|GCH1|GMFB|GPR33|GPX2|GSTZ1|GTF2A1|BRF1|GZMH|GZMB|HIF1A|FOXA1|HNRNPC|HSPA2|HSP90AA1|IFI27|IGH|IGHA1|IGHA2|IGHD|IGHE|IGHG1|IGHG2|IGHG3|…	See cases		Pathogenic	no assertion criteria provided			GRCh38	395470	382363
MG	GRCh38/hg38 14q11.2-32.33(chr14:20151149-106855263)x3	SERPINA3|ACTN1|ACYP1|AKT1|ANG|APEX1|ARF6|ARG2|ARHGAP5|BCL2L2|BDKRB1|BDKRB2|BMP4|ZFP36L1|CALM1|SERPINA6|ENTPD5|CDKN3|CEBPE|CFL2|FOXN3|CHGA|CKB|CMA1|LTB4R|CRIP1|CRIP2|CTSG|DAD1|COCH|DIO2|DIO3|DLST|DYNC1H1|EIF2S1|EIF5|EML1|ERH|ESR2|ESRRB|FKBP3|FOXG1|FNTB|FOS|FUT8|GALC|GCH1|GMFB|GPR33|GPX2|GSTZ1|GTF2A1|BRF1|GZMH|GZMB|HIF1A|FOXA1|HNRNPC|HSPA2|HSP90AA1|IFI27|IGH|IGHA1|IGHA2|IGHD|IGHE|IGHG1|IGHG2|IGHG3|…	See cases		Pathogenic(Last reviewed: Jan 27, 2011)	no assertion criteria provided	14	20151149 - 106855263	GRCh38	146230	155981
MG	GRCh38/hg38 14q11.2-32.33(chr14:20043514-106877229)x3	SERPINA3|ACTN1|ACYP1|AKT1|ANG|APEX1|ARF6|ARG2|ARHGAP5|BCL2L2|BDKRB1|BDKRB2|BMP4|ZFP36L1|CALM1|SERPINA6|ENTPD5|CDKN3|CEBPE|CFL2|FOXN3|CHGA|CKB|CMA1|LTB4R|CRIP1|CRIP2|CTSG|DAD1|COCH|DIO2|DIO3|DLST|DYNC1H1|EIF2S1|EIF5|EML1|ERH|ESR2|ESRRB|FKBP3|FOXG1|FNTB|FOS|FUT8|GALC|GCH1|GMFB|GPR33|GPX2|GSTZ1|GTF2A1|BRF1|GZMH|GZMB|HIF1A|FOXA1|HNRNPC|HSPA2|HSP90AA1|IFI27|IGH|IGHA1|IGHA2|IGHD|IGHE|IGHG1|IGHG2|IGHG3|…	See cases		Pathogenic(Last reviewed: Mar 24, 2014)	no assertion criteria provided	14	20043514 - 106877229	GRCh38	155306	165060
MG	NC_000014.8:g.(?_62493932)_(107285437_?)dup	SERPINA3|ACTN1|ACYP1|AKT1|ARG2|BDKRB1|BDKRB2|ZFP36L1|CALM1|SERPINA6|ENTPD5|FOXN3|CHGA|CKB|CRIP1|CRIP2|DIO2|DIO3|DLST|DYNC1H1|EIF2S1|EIF5|EML1|ERH|ESR2|ESRRB|FNTB|FOS|FUT8|GALC|GPX2|GSTZ1|GTF2A1|BRF1|HSPA2|HSP90AA1|IFI27|IGH|IGHA1|IGHA2|IGHD|IGHE|IGHG1|IGHG2|IGHG3|IGHG4|IGHM|ITPK1|JAG2|KLC1|LTBP2|MARK3|MAX|ATXN3|MAP3K9|ALDH6A1|MTHFD1|NDUFB1|SERPINA5|PGF|SERPINA1|SERPINA4|PIGH|PPP2R5C|PPP2R5E|LGMN|…	See cases		Pathogenic	no assertion criteria provided			GRCh38	397361	384254
MG	GRCh38/hg38 14q24.3-32.33(chr14:73655772-106879298)x3	SERPINA3|ACYP1|AKT1|BDKRB1|BDKRB2|CALM1|SERPINA6|ENTPD5|FOXN3|CHGA|CKB|CRIP1|CRIP2|DIO2|DIO3|DLST|DYNC1H1|EIF5|EML1|ESRRB|FOS|GALC|GSTZ1|GTF2A1|BRF1|HSP90AA1|IFI27|IGH|IGHA1|IGHA2|IGHD|IGHE|IGHG1|IGHG2|IGHG3|IGHG4|IGHM|ITPK1|JAG2|KLC1|LTBP2|MARK3|ATXN3|ALDH6A1|NDUFB1|SERPINA5|PGF|SERPINA1|SERPINA4|PPP2R5C|LGMN|PSMC1|ABCD4|MOK|SEL1L|TGFB3|TNFAIP2|TRAF3|TSHR|VRK1|WARS|XRCC3|YY1|GPR68|TCL1A|GPR65|DL…	See cases		Pathogenic(Last reviewed: Apr 30, 2010)	no assertion criteria provided	14	73655772 - 106879298	GRCh38	144518	154269
MG	GRCh38/hg38 14q24.2-32.2(chr14:72787506-99596719)x3	SERPINA3|ACYP1|BDKRB1|BDKRB2|CALM1|SERPINA6|ENTPD5|FOXN3|CHGA|DIO2|DLST|ESRRB|FOS|GALC|GSTZ1|GTF2A1|IFI27|ITPK1|LTBP2|ATXN3|ALDH6A1|NDUFB1|SERPINA5|PGF|SERPINA1|SERPINA4|LGMN|PSEN1|PSMC1|ABCD4|SEL1L|TGFB3|TSHR|VRK1|DPF3|GPR68|TCL1A|GPR65|NUMB|CCNK|ALKBH1|EIF2B2|PNMA1|RPS6KA5|TRIP11|NRXN3|SPTLC2|TCL1B|AREL1|GOLGA5|FBLN5|BATF|NPC2|AHSA1|PAPOLA|ACOT2|TMED10|PTPN21|C14orf1|VASH1|SNW1|TTLL5|ANGEL1|DIC…	See cases		Pathogenic(Last reviewed: Aug 12, 2011)	criteria provided, single submitter	14	72787506 - 99596719	GRCh38	58524	73119

## Sheet: COQ7
Category	Name	Gene(s)	Condition(s)	Frequency	Clinical significance (Last reviewed)	Review status	Chromosome	Location	Assembly	VariationID	AlleleID(s)
P	NM_016138.4(COQ7):c.422T>A (p.Val141Glu)	COQ7	Coenzyme Q10 deficiency, primary, 8		Pathogenic(Last reviewed: Nov 1, 2015)	no assertion criteria provided	16	19075775	GRCh38	219119	216921		Total:	9
													Pathogenic:	1
													Non-pathogenic:	0
	Multi-Gene variants												Multi-gene:	8
MG	NC_000016.9:g.(?_69193)_(90274381_?)dup	AARS|ABAT|ABCA3|ADCY7|ADCY9|AP1G1|AFG3L1P|AGRP|ALDOA|AMFR|AQP8|APRT|ABCC6|ARHGDIG|ZFHX3|ATP2A1|ATP6V0C|BBS2|TNFRSF17|GAS8-AS1|CA5A|CA7|CALB2|CBFA2T3|CBFB|CBLN1|CCNF|CD19|CDH1|CDH3|CDH5|CDH8|CDH11|CDH13|CDH15|CDH16|CDR2|CES1|CETP|CLCN7|CLN3|CNGB1|COX4I1|COX6A2|CREBBP|CRYM|CSNK2A2|CTF1|CTRB1|CTRL|CYBA|CYLD|ECI1|DHODH|NQO1|SEPT1|DNASE1|DNASE1L2|DYNC1LI2|DPEP1|E2F4|E4F1|EMP2|ERCC4|FANCA|FOXF1|FOXL1|F…	See cases		Pathogenic	no assertion criteria provided			GRCh38	395502	382395
MG	NC_000016.9:g.1279324_31926800dup30647477	ABAT|ABCA3|ADCY9|ALDOA|AQP8|ABCC6|ATP2A1|ATP6V0C|TNFRSF17|CCNF|CD19|CDR2|CLCN7|CLN3|COX6A2|CREBBP|CRYM|CTF1|ECI1|SEPT1|DNASE1|DNASE1L2|E4F1|EMP2|ERCC4|FUS|GFER|GP2|GRIN2A|GSPT1|GTF3C1|HAGH|HMOX2|IGFALS|IL4R|ITGAD|ITGAL|ITGAM|ITGAX|KIF22|MAZ|MEFV|CIITA|ABCC1|MYH11|NUBP1|NDUFAB1|NDUFB10|NME3|NTHL1|NTN3|OR1F1|OR2C1|PARN|PDPK1|PHKG2|PKD1|PLK1|PMM2|PPL|PPP4C|PRKCB|MAPK3|PRM1|PRM2|PRSS8|RBBP6|RPL3L|RPS…	Ductal breast carcinoma		Uncertain significance(Last reviewed: Jul 20, 2015)	no assertion criteria provided			GRCh38	221391	223120
MG	NC_000016.9:g.(?_102839)_(28327676_?)dup	ABAT|ABCA3|ADCY9|AQP8|ABCC6|ARHGDIG|ATP6V0C|TNFRSF17|CCNF|CDR2|CLCN7|CREBBP|CRYM|ECI1|DNASE1|DNASE1L2|E4F1|EMP2|ERCC4|GFER|GP2|GRIN2A|GSPT1|GTF3C1|HAGH|HBA1|HBA2|HBM|HBQ1|HBZ|HMOX2|IGFALS|IL4R|MEFV|CIITA|MPG|ABCC1|MYH11|NUBP1|NDUFAB1|NDUFB10|NME3|NME4|NTHL1|NTN3|OR1F1|OR2C1|PARN|PDPK1|PKD1|PLK1|PMM2|PPL|PRKCB|PRM1|PRM2|RBBP6|RPL3L|RPS2|RPS15A|ACSM3|SCNN1B|SCNN1G|SRL|CAPN15|SSTR5|TCEB2|TFAP4|TNP2|…	See cases		Pathogenic(Last reviewed: Jul 13, 2015)	criteria provided, single submitter			GRCh38	219021	216072
MG	GRCh38/hg38 16p13.3-11.2(chr16:4644892-29170820)x3	ABAT|AQP8|ABCC6|ATP2A1|TNFRSF17|CD19|CDR2|CLN3|CRYM|EMP2|ERCC4|GP2|GRIN2A|GSPT1|GTF3C1|IL4R|CIITA|ABCC1|MYH11|NUBP1|NDUFAB1|PARN|PLK1|PMM2|PPL|PRKCB|PRM1|PRM2|RBBP6|RPS15A|ACSM3|SCNN1B|SCNN1G|SULT1A2|SULT1A1|TNP2|TUFM|UMOD|UQCRC2|ZP2|USP7|SNN|PLA2G10|SOCS1|EIF3C|NPIPA1|LITAF|KIAA0430|SEC14L5|CCP110|HS3ST4|HS3ST2|COQ7|IGSF6|CACNG3|ERN2|ATXN2L|PDXDC1|SMG1|GGA2|NPIPB3|ARL6IP1|XPO6|KIAA0556|CLEC16A|M…	See cases		Pathogenic(Last reviewed: Dec 30, 2009)	no assertion criteria provided	16	4644892 - 29170820	GRCh38	144327	154078
MG	GRCh38/hg38 16p13.11-12.1(chr16:14954894-28306843)x3	AQP8|ABCC6|CDR2|CRYM|GP2|GTF3C1|IL4R|ABCC1|MYH11|NDUFAB1|PLK1|PRKCB|RBBP6|RPS15A|ACSM3|SCNN1B|SCNN1G|UMOD|UQCRC2|ZP2|KIAA0430|CCP110|HS3ST4|HS3ST2|COQ7|IGSF6|CACNG3|ERN2|PDXDC1|SMG1|GGA2|NPIPB3|ARL6IP1|XPO6|KIAA0556|TNRC6A|EEF2K|IL21R|METTL9|LCMT1|GDE1|GPRC5B|SYT17|RRN3|NDE1|ACSM5|ARHGAP17|DNAH3|THUMPD1|POLR3E|UBFD1|C16orf62|TMEM159|LYRM1|USP31|CHP2|XYLT1|PALB2|KDM8|TMC5|TMC7|LOC81691|DCTN5|C16or…	See cases		Pathogenic(Last reviewed: Aug 12, 2011)	criteria provided, single submitter	16	14954894 - 28306843	GRCh38	58085	72680
MG	NC_000016.9:g.19083339_19586433dup503095	CCP110|COQ7|GDE1|SYT17|C16orf62|TMC5|ITPRIPL2|CLEC19A	Ductal breast carcinoma		Uncertain significance(Last reviewed: Jul 20, 2015)	no assertion criteria provided			GRCh38	221512	223241
MG	GRCh38/hg38 16p12.3(chr16:18759489-19293402)x3	RPS15A|COQ7|SMG1|ARL6IP1|SYT17|TMC7|ITPRIPL2|CLEC19A|LOC102723385	See cases		Uncertain significance(Last reviewed: Aug 12, 2011)	criteria provided, single submitter	16	18759489 - 19293402	GRCh38	153402	163153
MG	GRCh38/hg38 16p12.3(chr16:18658344-19259042)x3	RPS15A|COQ7|SMG1|ARL6IP1|SYT17|TMC7|ITPRIPL2|LOC102723385	See cases		Uncertain significance(Last reviewed: Aug 12, 2011)	criteria provided, single submitter	16	18658344 - 19259042	GRCh38	59956	74551

## Sheet: COQ8a
Category	Name	Gene(s)	Condition(s)	Frequency	Clinical significance (Last reviewed)	Review status	Chromosome	Location	Assembly	VariationID	AlleleID(s)
P	NM_020247.4(COQ8A):c.811C>T (p.Arg271Cys)	COQ8A	Coenzyme Q10 deficiency, primary, 4|Spinocerebellar Ataxia, Recessive|Coenzyme Q10 deficiency, Spinocerebellar Ataxia Type	GO-ESP:0.00013(T)	Conflicting interpretations of pathogenicity(Last reviewed: Jun 14, 2016)	criteria provided, conflicting interpretations	1	226982107	GRCh38	296015	279677		Total:	150
P	NM_020247.4(COQ8A):c.1665G>A (p.Met555Ile)	COQ8A	Inborn genetic diseases	GO-ESP:0.00013(A)	Likely pathogenic	criteria provided, single submitter	1	226986458	GRCh38	225030	226874		Pathogenic:	31
P	NM_020247.4(COQ8A):c.1015G>A (p.Ala339Thr)	COQ8A	Inborn genetic diseases	GO-ESP:0.00002(A)	Likely pathogenic	criteria provided, single submitter	1	226982969	GRCh38	225002	226873		Non-pathogenic:	98
P	NM_020247.4(COQ8A):c.1744dupA (p.Ser582Lysfs)	COQ8A	Nystagmus|Ataxia|Cerebellar atrophy|Dysmetria|Slurred speech|Dysdiadochokinesis|Slightly reduced reflexes		Likely pathogenic(Last reviewed: Dec 1, 2014)	no assertion criteria provided	1	226986537	GRCh38	183336	181400		Multi-gene:	21
P	NM_020247.4(COQ8A):c.830T>C (p.Leu277Pro)	COQ8A	not provided		Likely pathogenic(Last reviewed: Jan 23, 2017)	criteria provided, single submitter	1	226982126	GRCh38	392924	364922
P	NM_020247.4(COQ8A):c.1028A>G (p.Gln343Arg)	COQ8A	not provided		Likely pathogenic(Last reviewed: Jun 25, 2013)	criteria provided, single submitter	1	226982982	GRCh38	214043	210637
P	NM_020247.4(COQ8A):c.1532C>T (p.Thr511Met)	COQ8A	Coenzyme Q10 deficiency, primary, 4	GO-ESP:0.00005(T)	Likely pathogenic(Last reviewed: May 19, 2015)	criteria provided, single submitter	1	226984901	GRCh38	210097	206766
P	NM_020247.4(COQ8A):c.1393A>C (p.Asn465His)	COQ8A	not provided		Likely pathogenic(Last reviewed: Nov 18, 2014)	criteria provided, single submitter	1	226984230	GRCh38	214048	210639
P	NM_020247.4(COQ8A):c.911C>T (p.Ala304Val)	COQ8A	not provided		Likely pathogenic(Last reviewed: Oct 19, 2016)	criteria provided, single submitter	1	226982735	GRCh38	381728	364851
P	NM_020247.4(COQ8A):c.1334_1335delCA (p.Thr445Argfs)	COQ8A	Coenzyme Q10 deficiency, primary, 4		Pathogenic(Last reviewed: Aug 8, 2014)	criteria provided, single submitter	1	226984171 - 226984172	GRCh38	210096	206765
P	NM_020247.4(COQ8A):c.1042C>T (p.Arg348Ter)	COQ8A	Coenzyme Q10 deficiency, primary, 4|not provided	GO-ESP:0.00005(T)	Pathogenic(Last reviewed: Jan 23, 2017)	criteria provided, single submitter	1	226982996	GRCh38	242458	214530
P	NM_020247.4(COQ8A):c.638_645delGGCTGGCC (p.Arg213Glnfs)	COQ8A	Coenzyme Q10 deficiency, primary, 4		Pathogenic(Last reviewed: Jul 10, 2015)	criteria provided, single submitter	1	226965720 - 226965727	GRCh38	281924	266161
P	NM_020247.4(COQ8A):c.1228C>T (p.Arg410Ter)	COQ8A	not provided		Pathogenic(Last reviewed: Jun 15, 2015)	criteria provided, single submitter	1	226983826	GRCh38	379797	364923
P	NM_020247.4(COQ8A):c.1805C>A (p.Pro602Gln)	COQ8A	not provided	GO-ESP:0.00005(A)	Pathogenic(Last reviewed: Jun 20, 2014)	criteria provided, single submitter	1	226986598	GRCh38	214050	210643
P	NM_020247.4(COQ8A):c.1523T>C (p.Phe508Ser)	COQ8A	Coenzyme Q10 deficiency, primary, 4		Pathogenic(Last reviewed: Jun 7, 2016)	no assertion criteria provided	1	226984892	GRCh38	375331	362098
P	NM_020247.4(COQ8A):c.1844G>A (p.Gly615Asp)	COQ8A	Coenzyme Q10 deficiency, primary, 4		Pathogenic(Last reviewed: Jun 7, 2016)	no assertion criteria provided	1	226986637	GRCh38	375330	362099
P	NM_020247.4(COQ8A):c.1136T>A (p.Leu379Ter)	COQ8A	Coenzyme Q10 deficiency, primary, 4		Pathogenic(Last reviewed: Jun 7, 2016)	no assertion criteria provided	1	226983607	GRCh38	375329	362097
P	NM_020247.4(COQ8A):c.1081-1_1082dupGTA	COQ8A	Coenzyme Q10 deficiency, primary, 4		Pathogenic(Last reviewed: Jun 7, 2016)	no assertion criteria provided	1	226983551 - 226983553	GRCh38	375333	362096
P	NM_020247.4(COQ8A):c.1645G>A (p.Gly549Ser)	COQ8A	Coenzyme Q10 deficiency, primary, 4	GO-ESP:0.00023(A), GO-ESP:0.00016(A)	Pathogenic(Last reviewed: Jun 7, 2016)	no assertion criteria provided	1	226985326	GRCh38	3646	18685
P	NM_020247.4(COQ8A):c.1813dupG (p.Glu605Glyfs)	COQ8A	Coenzyme Q10 deficiency, primary, 4		Pathogenic(Last reviewed: Jun 7, 2016)	no assertion criteria provided	1	226986606	GRCh38	3640	18679
P	NM_020247.4(COQ8A):c.815G>T (p.Gly272Val)	COQ8A	Coenzyme Q10 deficiency, primary, 4		Pathogenic(Last reviewed: Jun 7, 2016)	no assertion criteria provided	1	226982111	GRCh38	3638	18677
P	NM_020247.4(COQ8A):c.637C>T (p.Arg213Trp)	COQ8A	Coenzyme Q10 deficiency, primary, 4	GO-ESP:0.00001(T)	Pathogenic(Last reviewed: Jun 7, 2016)	no assertion criteria provided	1	226965719	GRCh38	3637	18676
P	NM_020247.4(COQ8A):c.1398+2T>C	COQ8A	Coenzyme Q10 deficiency, primary, 4		Pathogenic(Last reviewed: Jun 7, 2016)	no assertion criteria provided	1	226984237	GRCh38	3641	18680
P	NM_020247.4(COQ8A):c.815G>A (p.Gly272Asp)	COQ8A	Coenzyme Q10 deficiency, primary, 4		Pathogenic(Last reviewed: Jun 7, 2016)	no assertion criteria provided	1	226982111	GRCh38	3639	18678
P	NM_020247.4(COQ8A):c.1651G>A (p.Glu551Lys)	COQ8A	Coenzyme Q10 deficiency, primary, 4	GO-ESP:0.00001(A)	Pathogenic(Last reviewed: Jun 7, 2016)	no assertion criteria provided	1	226985332	GRCh38	3636	18675
P	NM_020247.4(COQ8A):c.1750_1752delACC (p.Thr584del)	COQ8A	Coenzyme Q10 deficiency, primary, 4|not provided		Pathogenic(Last reviewed: Jun 7, 2016)	criteria provided, single submitter	1	226986543 - 226986545	GRCh38	3644	18683
P	NM_020247.4(COQ8A):c.1541A>G (p.Tyr514Cys)	COQ8A	Coenzyme Q10 deficiency, primary, 4		Pathogenic(Last reviewed: Jun 7, 2016)	no assertion criteria provided	1	226984910	GRCh38	3643	18682
P	NM_020247.4(COQ8A):c.1742dupA (p.Ser582Glufs)	COQ8A	Coenzyme Q10 deficiency, primary, 4		Pathogenic(Last reviewed: Mar 2, 2016)	criteria provided, single submitter	1	226986535	GRCh38	286407	270644
P	NM_020247.4(COQ8A):c.1702G>T (p.Glu568Ter)	COQ8A	not provided	GO-ESP:0.00001(T)	Pathogenic(Last reviewed: Mar 22, 2016)	criteria provided, single submitter	1	226986495	GRCh38	280452	264007
P	NM_020247.4(COQ8A):c.500_521del22insTTG (p.Gln167Leufs)	COQ8A	Coenzyme Q10 deficiency, primary, 4		Pathogenic(Last reviewed: Oct 1, 2010)	no assertion criteria provided	1	226965322 - 226965343	GRCh38	3642	18681
P	NM_020247.4(COQ8A):c.895C>T (p.Arg299Trp)	COQ8A	Coenzyme Q10 deficiency, primary, 4|not provided	GO-ESP:0.00002(T)	Pathogenic/Likely pathogenic(Last reviewed: Jun 7, 2016)	criteria provided, single submitter	1	226982719	GRCh38	372655	359234
	Excluded
NP	Single allele	COQ8A	not provided		Likely pathogenic	criteria provided, single submitter			GRCh38	191265	189068	-Incomplete record
NP	NM_020247.4(ADCK3):c.[1042C>T;1651G>A]	COQ8A	Coenzyme Q10 deficiency, primary, 4	GO-ESP:0.00001(A), GO-ESP:0.00005(T)	Pathogenic(Last reviewed: Jun 16, 2014)	no assertion criteria provided	1|1	226985332	GRCh38	217876	18675|214530	-Haplotype, not testable with gnomAD
NP	NM_020247.4(COQ8A):c.1844dupG (p.Ser616Leufs)	COQ8A	Coenzyme Q10 deficiency, primary, 4|not provided		Pathogenic(Last reviewed: Jun 7, 2016)	criteria provided, single submitter	1	226986637	GRCh38	214046	210644	-Supporting reference is a secondary source (i.e., a review), which lists the pathogenic variants without citing any research support
	Not pathogenic
NP	NM_020247.4(COQ8A):c.993C>T (p.Phe331=)	COQ8A	Coenzyme Q10 deficiency, primary, 4|not specified|not provided|Spinocerebellar Ataxia, Recessive	GO-ESP:0.01500(T), GMAF:0.00560(T), GO-ESP:0.02091(T)	Conflicting interpretations of pathogenicity(Last reviewed: Aug 31, 2016)	criteria provided, conflicting interpretations	1	226982947	GRCh38	3645	18684
NP	NM_020247.4(COQ8A):c.291C>T (p.Ser97=)	COQ8A	not specified|Spinocerebellar Ataxia, Recessive|Coenzyme Q10 deficiency, Spinocerebellar Ataxia Type	GMAF:0.00160(T), GO-ESP:0.00457(T)	Conflicting interpretations of pathogenicity(Last reviewed: Jun 14, 2016)	criteria provided, conflicting interpretations	1	226965113	GRCh38	136299	140002
NP	NM_020247.4(COQ8A):c.258A>C (p.Ala86=)	COQ8A	not specified|Spinocerebellar Ataxia, Recessive|Coenzyme Q10 deficiency, Spinocerebellar Ataxia Type	GMAF:0.00080(C), GO-ESP:0.00038(C)	Conflicting interpretations of pathogenicity(Last reviewed: Jun 14, 2016)	criteria provided, conflicting interpretations	1	226965080	GRCh38	136298	140001
NP	NM_020247.4(COQ8A):c.63G>A (p.Ala21=)	COQ8A	not specified|Spinocerebellar Ataxia, Recessive|Coenzyme Q10 deficiency, Spinocerebellar Ataxia Type	GMAF:0.00420(A), GO-ESP:0.01214(A)	Conflicting interpretations of pathogenicity(Last reviewed: Jun 14, 2016)	criteria provided, conflicting interpretations	1	226961448	GRCh38	136294	139997
NP	NM_020247.4(COQ8A):c.1188C>T (p.Asp396=)	COQ8A	not specified|Spinocerebellar Ataxia, Recessive|Coenzyme Q10 deficiency, Spinocerebellar Ataxia Type	GMAF:0.00020(T), GO-ESP:0.00035(T)	Conflicting interpretations of pathogenicity(Last reviewed: Nov 15, 2016)	criteria provided, conflicting interpretations	1	226983786	GRCh38	296018	280926
NP	NM_020247.4(COQ8A):c.1809C>T (p.Pro603=)	COQ8A	not specified|Spinocerebellar Ataxia, Recessive|Coenzyme Q10 deficiency, Spinocerebellar Ataxia Type	GO-ESP:0.00003(T)	Conflicting interpretations of pathogenicity(Last reviewed: Oct 14, 2016)	criteria provided, conflicting interpretations	1	226986602	GRCh38	296029	281087
NP	NM_020247.4(COQ8A):c.1399-13G>A	COQ8A	not specified|Spinocerebellar Ataxia, Recessive|Coenzyme Q10 deficiency, Spinocerebellar Ataxia Type	GMAF:0.00020(A), GO-ESP:0.00019(A)	Conflicting interpretations of pathogenicity(Last reviewed: Jun 14, 2016)	criteria provided, conflicting interpretations	1	226984535	GRCh38	296022	280931
NP	NM_020247.4(COQ8A):c.697G>A (p.Ala233Thr)	COQ8A	not specified|Spinocerebellar Ataxia, Recessive|Coenzyme Q10 deficiency, Spinocerebellar Ataxia Type	GMAF:0.00180(A), GO-ESP:0.00479(A)	Conflicting interpretations of pathogenicity(Last reviewed: Jun 14, 2016)	criteria provided, conflicting interpretations	1	226977490	GRCh38	214033	210635
NP	NM_020247.4(COQ8A):c.892G>A (p.Glu298Lys)	COQ8A	not specified	GO-ESP:0.00001(A)	Uncertain significance(Last reviewed: Aug 19, 2016)	criteria provided, single submitter	1	226982716	GRCh38	214042	210636
NP	NM_020247.4(COQ8A):c.526G>A (p.Glu176Lys)	COQ8A	not specified	GO-ESP:0.00001(A)	Uncertain significance(Last reviewed: Dec 19, 2014)	criteria provided, single submitter	1	226965348	GRCh38	214039	210630
NP	NM_020247.4(COQ8A):c.1198C>T (p.Arg400Trp)	COQ8A	not specified		Uncertain significance(Last reviewed: Dec 20, 2016)	criteria provided, single submitter	1	226983796	GRCh38	391485	364863
NP	NM_020247.4(COQ8A):c.664G>A (p.Val222Met)	COQ8A	not specified	GMAF:0.00020(A), GO-ESP:0.00042(A)	Uncertain significance(Last reviewed: Jun 12, 2012)	criteria provided, single submitter	1	226977457	GRCh38	214041	210634
NP	NM_020247.4(COQ8A):c.*761G>A	COQ8A	Spinocerebellar Ataxia, Recessive|Coenzyme Q10 deficiency, Spinocerebellar Ataxia Type	GMAF:0.00420(A)	Uncertain significance(Last reviewed: Jun 14, 2016)	criteria provided, single submitter	1	226987498	GRCh38	296048	279715
NP	NM_020247.4(COQ8A):c.*727C>T	COQ8A	Spinocerebellar Ataxia, Recessive|Coenzyme Q10 deficiency, Spinocerebellar Ataxia Type	GMAF:0.00860(T)	Uncertain significance(Last reviewed: Jun 14, 2016)	criteria provided, single submitter	1	226987464	GRCh38	296047	280952
NP	NM_020247.4(COQ8A):c.*693G>T	COQ8A	Spinocerebellar Ataxia, Recessive|Coenzyme Q10 deficiency, Spinocerebellar Ataxia Type		Uncertain significance(Last reviewed: Jun 14, 2016)	criteria provided, single submitter	1	226987430	GRCh38	296046	279417
NP	NM_020247.4(COQ8A):c.*631C>G	COQ8A	Spinocerebellar Ataxia, Recessive|Coenzyme Q10 deficiency, Spinocerebellar Ataxia Type		Uncertain significance(Last reviewed: Jun 14, 2016)	criteria provided, single submitter	1	226987368	GRCh38	296044	280950
NP	NM_020247.4(COQ8A):c.*613G>A	COQ8A	Spinocerebellar Ataxia, Recessive|Coenzyme Q10 deficiency, Spinocerebellar Ataxia Type	GMAF:0.00040(A)	Uncertain significance(Last reviewed: Jun 14, 2016)	criteria provided, single submitter	1	226987350	GRCh38	296043	280949
NP	NM_020247.4(COQ8A):c.*612C>T	COQ8A	Spinocerebellar Ataxia, Recessive|Coenzyme Q10 deficiency, Spinocerebellar Ataxia Type		Uncertain significance(Last reviewed: Jun 14, 2016)	criteria provided, single submitter	1	226987349	GRCh38	296042	280935
NP	NM_020247.4(COQ8A):c.*570T>C	COQ8A	Spinocerebellar Ataxia, Recessive|Coenzyme Q10 deficiency, Spinocerebellar Ataxia Type		Uncertain significance(Last reviewed: Jun 14, 2016)	criteria provided, single submitter	1	226987307	GRCh38	296041	279416
NP	NM_020247.4(COQ8A):c.*425G>T	COQ8A	Spinocerebellar Ataxia, Recessive|Coenzyme Q10 deficiency, Spinocerebellar Ataxia Type	GMAF:0.00020(T)	Uncertain significance(Last reviewed: Jun 14, 2016)	criteria provided, single submitter	1	226987162	GRCh38	296039	279714
NP	NM_020247.4(COQ8A):c.*349G>A	COQ8A	Spinocerebellar Ataxia, Recessive|Coenzyme Q10 deficiency, Spinocerebellar Ataxia Type	GMAF:0.00300(A)	Uncertain significance(Last reviewed: Jun 14, 2016)	criteria provided, single submitter	1	226987086	GRCh38	296037	281094
NP	NM_020247.4(COQ8A):c.*326C>G	COQ8A	Spinocerebellar Ataxia, Recessive|Coenzyme Q10 deficiency, Spinocerebellar Ataxia Type		Uncertain significance(Last reviewed: Jun 14, 2016)	criteria provided, single submitter	1	226987063	GRCh38	296036	279707
NP	NM_020247.4(COQ8A):c.*252A>C	COQ8A	Spinocerebellar Ataxia, Recessive|Coenzyme Q10 deficiency, Spinocerebellar Ataxia Type		Uncertain significance(Last reviewed: Jun 14, 2016)	criteria provided, single submitter	1	226986989	GRCh38	296035	281092
NP	NM_020247.4(COQ8A):c.*184G>C	COQ8A	Spinocerebellar Ataxia, Recessive|Coenzyme Q10 deficiency, Spinocerebellar Ataxia Type	GMAF:0.00020(T)	Uncertain significance(Last reviewed: Jun 14, 2016)	criteria provided, single submitter	1	226986921	GRCh38	296033	279414
NP	NM_020247.4(COQ8A):c.*150C>T	COQ8A	Spinocerebellar Ataxia, Recessive|Coenzyme Q10 deficiency, Spinocerebellar Ataxia Type		Uncertain significance(Last reviewed: Jun 14, 2016)	criteria provided, single submitter	1	226986887	GRCh38	296032	281088
NP	NM_020247.4(COQ8A):c.*22C>T	COQ8A	Spinocerebellar Ataxia, Recessive|Coenzyme Q10 deficiency, Spinocerebellar Ataxia Type	GO-ESP:0.00003(T)	Uncertain significance(Last reviewed: Jun 14, 2016)	criteria provided, single submitter	1	226986759	GRCh38	296030	280933
NP	NM_020247.4(COQ8A):c.1800C>T (p.Val600=)	COQ8A	Spinocerebellar Ataxia, Recessive|Coenzyme Q10 deficiency, Spinocerebellar Ataxia Type	GMAF:0.00100(G)	Uncertain significance(Last reviewed: Jun 14, 2016)	criteria provided, single submitter	1	226986593	GRCh38	296028	280932
NP	NM_020247.4(COQ8A):c.1713C>A (p.Ala571=)	COQ8A	Spinocerebellar Ataxia, Recessive|Coenzyme Q10 deficiency, Spinocerebellar Ataxia Type		Uncertain significance(Last reviewed: Jun 14, 2016)	criteria provided, single submitter	1	226986506	GRCh38	296027	279410
NP	NM_020247.4(COQ8A):c.1711G>A (p.Ala571Thr)	COQ8A	Spinocerebellar Ataxia, Recessive|Coenzyme Q10 deficiency, Spinocerebellar Ataxia Type	GO-ESP:0.00023(A)	Uncertain significance(Last reviewed: Jun 14, 2016)	criteria provided, single submitter	1	226986504	GRCh38	296026	281076
NP	NM_020247.4(COQ8A):c.1679T>C (p.Leu560Ser)	COQ8A	Spinocerebellar Ataxia, Recessive|Coenzyme Q10 deficiency, Spinocerebellar Ataxia Type		Uncertain significance(Last reviewed: Jun 14, 2016)	criteria provided, single submitter	1	226986472	GRCh38	296025	281075
NP	NM_020247.4(COQ8A):c.1644C>T (p.Thr548=)	COQ8A	Spinocerebellar Ataxia, Recessive|Coenzyme Q10 deficiency, Spinocerebellar Ataxia Type	GO-ESP:0.00006(T)	Uncertain significance(Last reviewed: Jun 14, 2016)	criteria provided, single submitter	1	226985325	GRCh38	296023	281074
NP	NM_020247.4(COQ8A):c.1398+12C>A	COQ8A	Spinocerebellar Ataxia, Recessive|Coenzyme Q10 deficiency, Spinocerebellar Ataxia Type	GO-ESP:0.00008(A)	Uncertain significance(Last reviewed: Jun 14, 2016)	criteria provided, single submitter	1	226984247	GRCh38	296021	280930
NP	NM_020247.4(COQ8A):c.1258G>A (p.Asp420Asn)	COQ8A	Spinocerebellar Ataxia, Recessive|Coenzyme Q10 deficiency, Spinocerebellar Ataxia Type	GO-ESP:0.00026(A)	Uncertain significance(Last reviewed: Jun 14, 2016)	criteria provided, single submitter	1	226984095	GRCh38	296020	279409
NP	NM_020247.4(COQ8A):c.1256+11C>G	COQ8A	Spinocerebellar Ataxia, Recessive|Coenzyme Q10 deficiency, Spinocerebellar Ataxia Type	GMAF:0.00020(G)	Uncertain significance(Last reviewed: Jun 14, 2016)	criteria provided, single submitter	1	226983865	GRCh38	296019	281067
NP	NM_020247.4(COQ8A):c.1163-10C>T	COQ8A	Spinocerebellar Ataxia, Recessive|Coenzyme Q10 deficiency, Spinocerebellar Ataxia Type		Uncertain significance(Last reviewed: Jun 14, 2016)	criteria provided, single submitter	1	226983751	GRCh38	296017	281064
NP	NM_020247.4(COQ8A):c.1060G>A (p.Glu354Lys)	COQ8A	Spinocerebellar Ataxia, Recessive|Coenzyme Q10 deficiency, Spinocerebellar Ataxia Type		Uncertain significance(Last reviewed: Jun 14, 2016)	criteria provided, single submitter	1	226983014	GRCh38	296016	279408
NP	NM_020247.4(COQ8A):c.798G>A (p.Thr266=)	COQ8A	Spinocerebellar Ataxia, Recessive|Coenzyme Q10 deficiency, Spinocerebellar Ataxia Type	GO-ESP:0.00006(A)	Uncertain significance(Last reviewed: Jun 14, 2016)	criteria provided, single submitter	1	226982094	GRCh38	296014	280920
NP	NM_020247.4(COQ8A):c.719A>C (p.Glu240Ala)	COQ8A	Spinocerebellar Ataxia, Recessive|Coenzyme Q10 deficiency, Spinocerebellar Ataxia Type		Uncertain significance(Last reviewed: Jun 14, 2016)	criteria provided, single submitter	1	226977512	GRCh38	296013	279405
NP	NM_020247.4(COQ8A):c.687G>A (p.Leu229=)	COQ8A	Spinocerebellar Ataxia, Recessive|Coenzyme Q10 deficiency, Spinocerebellar Ataxia Type	GO-ESP:0.00005(A)	Uncertain significance(Last reviewed: Jun 14, 2016)	criteria provided, single submitter	1	226977480	GRCh38	296012	279673
NP	NM_020247.4(COQ8A):c.521C>A (p.Thr174Lys)	COQ8A	Spinocerebellar Ataxia, Recessive|Coenzyme Q10 deficiency, Spinocerebellar Ataxia Type	GMAF:0.00040(A), GO-ESP:0.00009(A)	Uncertain significance(Last reviewed: Jun 14, 2016)	criteria provided, single submitter	1	226965343	GRCh38	296011	279657
NP	NM_020247.4(COQ8A):c.427G>A (p.Gly143Arg)	COQ8A	Spinocerebellar Ataxia, Recessive|Coenzyme Q10 deficiency, Spinocerebellar Ataxia Type	GO-ESP:0.00001(A)	Uncertain significance(Last reviewed: Jun 14, 2016)	criteria provided, single submitter	1	226965249	GRCh38	296010	279404
NP	NM_020247.4(COQ8A):c.358G>A (p.Val120Met)	COQ8A	Spinocerebellar Ataxia, Recessive|Coenzyme Q10 deficiency, Spinocerebellar Ataxia Type	GMAF:0.00040(A), GO-ESP:0.00018(A)	Uncertain significance(Last reviewed: Jun 14, 2016)	criteria provided, single submitter	1	226965180	GRCh38	296009	279654
NP	NM_020247.4(COQ8A):c.-75C>T	COQ8A	Spinocerebellar Ataxia, Recessive|Coenzyme Q10 deficiency, Spinocerebellar Ataxia Type		Uncertain significance(Last reviewed: Jun 14, 2016)	criteria provided, single submitter	1	226940334	GRCh38	296008	280919
NP	NM_020247.4(COQ8A):c.-113A>G	COQ8A	Spinocerebellar Ataxia, Recessive|Coenzyme Q10 deficiency, Spinocerebellar Ataxia Type		Uncertain significance(Last reviewed: Jun 14, 2016)	criteria provided, single submitter	1	226940296	GRCh38	296007	280918
NP	NM_020247.4(COQ8A):c.-137C>A	COQ8A	Spinocerebellar Ataxia, Recessive|Coenzyme Q10 deficiency, Spinocerebellar Ataxia Type	GMAF:0.00040(A)	Uncertain significance(Last reviewed: Jun 14, 2016)	criteria provided, single submitter	1	226940272	GRCh38	296006	279653
NP	NM_020247.4(COQ8A):c.818C>T (p.Ala273Val)	COQ8A	not specified	GO-ESP:0.00007(T)	Uncertain significance(Last reviewed: Jun 15, 2016)	criteria provided, single submitter	1	226982114	GRCh38	287976	272213
NP	NM_020247.4(COQ8A):c.1286A>G (p.Tyr429Cys)	COQ8A	not specified	GO-ESP:0.00038(G)	Uncertain significance(Last reviewed: Mar 24, 2016)	criteria provided, single submitter	1	226984123	GRCh38	214044	210638
NP	NM_020247.4(COQ8A):c.97G>A (p.Gly33Arg)	COQ8A	not specified	GMAF:0.00020(A), GO-ESP:0.00029(A)	Uncertain significance(Last reviewed: Mar 31, 2014)	criteria provided, single submitter	1	226961482	GRCh38	214038	210624
NP	NM_020247.4(COQ8A):c.588G>A (p.Thr196=)	COQ8A	not specified	GO-ESP:0.00001(A)	Uncertain significance(Last reviewed: May 22, 2015)	criteria provided, single submitter	1	226965410	GRCh38	214040	210631
NP	NM_020247.4(COQ8A):c.11T>A (p.Ile4Lys)	COQ8A	not specified	GO-ESP:0.00007(A)	Uncertain significance(Last reviewed: May 23, 2012)	criteria provided, single submitter	1	226961396	GRCh38	214037	210622
NP	NM_020247.4(COQ8A):c.1900G>A (p.Glu634Lys)	COQ8A	not specified	GMAF:0.00080(A), GO-ESP:0.00013(A)	Uncertain significance(Last reviewed: May 27, 2014)	criteria provided, single submitter	1	226986693	GRCh38	214045	210645
NP	NM_020247.4(COQ8A):c.1398+3_1398+6delTTGT	COQ8A	not specified		Uncertain significance(Last reviewed: Nov 12, 2013)	criteria provided, single submitter	1	226984238 - 226984241	GRCh38	214047	210640
NP	NM_020247.4(COQ8A):c.957C>T (p.Asp319=)	COQ8A	not specified	GO-ESP:0.00001(T)	Uncertain significance(Last reviewed: Nov 23, 2014)	criteria provided, single submitter	1	226982911	GRCh38	198892	196052
NP	NM_020247.4(COQ8A):c.989A>G (p.Tyr330Cys)	COQ8A	not provided	GMAF:0.00040(G), GO-ESP:0.00042(G)	Uncertain significance(Last reviewed: Nov 23, 2015)	criteria provided, single submitter	1	226982943	GRCh38	235765	237444
NP	NM_020247.4(COQ8A):c.78C>T (p.His26=)	COQ8A	not specified	GMAF:0.00180(T), GO-ESP:0.00060(T)	Benign(Last reviewed: Apr 22, 2013)	criteria provided, single submitter	1	226961463	GRCh38	136296	139999
NP	NM_020247.4(COQ8A):c.67G>A (p.Val23Met)	COQ8A	not specified	GMAF:0.00020(A), GO-ESP:0.00053(A)	Benign(Last reviewed: Feb 14, 2013)	criteria provided, single submitter	1	226961452	GRCh38	136295	139998
NP	NM_020247.4(COQ8A):c.1572+7G>A	COQ8A	not specified		Benign(Last reviewed: Jul 27, 2015)	criteria provided, single submitter	1	226984948	GRCh38	377445	364687
NP	NM_020247.4(COQ8A):c.618G>A (p.Val206=)	COQ8A	not specified	GMAF:0.00380(A), GO-ESP:0.00085(A)	Benign(Last reviewed: Jul 7, 2014)	criteria provided, single submitter	1	226965700	GRCh38	214031	210632
NP	NM_020247.4(COQ8A):c.*815C>T	COQ8A	Spinocerebellar Ataxia, Recessive|Coenzyme Q10 deficiency, Spinocerebellar Ataxia Type	GMAF:0.41910(T)	Benign(Last reviewed: Jun 14, 2016)	criteria provided, single submitter	1	226987552	GRCh38	368867	353096
NP	NM_020247.4(COQ8A):c.*808dupT	COQ8A	Spinocerebellar Ataxia, Recessive|Coenzyme Q10 deficiency, Spinocerebellar Ataxia Type	GMAF:0.25480(T)	Benign(Last reviewed: Jun 14, 2016)	criteria provided, single submitter	1	226987545	GRCh38	296050	281105
NP	NM_020247.4(COQ8A):c.*464G>A	COQ8A	Spinocerebellar Ataxia, Recessive|Coenzyme Q10 deficiency, Spinocerebellar Ataxia Type	GMAF:0.35200(A)	Benign(Last reviewed: Jun 14, 2016)	criteria provided, single submitter	1	226987201	GRCh38	296040	281095
NP	NM_020247.4(COQ8A):c.*389dupT	COQ8A	Spinocerebellar Ataxia, Recessive|Coenzyme Q10 deficiency, Spinocerebellar Ataxia Type		Benign(Last reviewed: Jun 14, 2016)	criteria provided, single submitter	1	226987126	GRCh38	296038	280934
NP	NM_020247.4(COQ8A):c.1660-9T>C	COQ8A	Spinocerebellar Ataxia, Recessive|Coenzyme Q10 deficiency, Spinocerebellar Ataxia Type	GMAF:0.35160(C), GO-ESP:0.41548(C)	Benign(Last reviewed: Jun 14, 2016)	criteria provided, single submitter	1	226986444	GRCh38	296024	279683
NP	NM_020247.4(COQ8A):c.655+9G>A	COQ8A	not specified	GMAF:0.00460(A), GO-ESP:0.00199(A)	Benign(Last reviewed: Jun 9, 2014)	criteria provided, single submitter	1	226965746	GRCh38	214032	210633
NP	NM_020247.4(COQ8A):c.1020C>A (p.Ser340=)	COQ8A	not specified		Benign(Last reviewed: Mar 13, 2015)	criteria provided, single submitter	1	226982974	GRCh38	377444	364844
NP	NM_020247.4(COQ8A):c.1399-12C>T	COQ8A	not specified	GMAF:0.00300(T), GO-ESP:0.00094(T)	Benign(Last reviewed: Mar 28, 2014)	criteria provided, single submitter	1	226984536	GRCh38	136304	140007
NP	NM_020247.4(COQ8A):c.731-9C>T	COQ8A	not specified	GO-ESP:0.00003(T)	Benign(Last reviewed: May 2, 2014)	criteria provided, single submitter	1	226982018	GRCh38	136300	140003
NP	NM_020247.4(COQ8A):c.1876C>T (p.Arg626Cys)	COQ8A	not specified		Benign(Last reviewed: May 29, 2015)	criteria provided, single submitter	1	226986669	GRCh38	377447	364853
NP	NM_020247.4(COQ8A):c.948C>T (p.Leu316=)	COQ8A	not specified	GMAF:0.00080(T), GO-ESP:0.00229(T)	Benign(Last reviewed: May 8, 2013)	criteria provided, single submitter	1	226982902	GRCh38	136301	140004
NP	NM_020247.4(COQ8A):c.384C>T (p.Ala128=)	COQ8A	not specified		Benign(Last reviewed: Sep 14, 2015)	criteria provided, single submitter	1	226965206	GRCh38	377442	364832
NP	NM_020247.4(COQ8A):c.1185C>T (p.Ile395=)	COQ8A	not specified	GMAF:0.00180(T), GO-ESP:0.00505(T)	Benign(Last reviewed: Sep 4, 2013)	criteria provided, single submitter	1	226983783	GRCh38	136303	140006
NP	NM_020247.4(COQ8A):c.1914C>T (p.Ser638=)	COQ8A	not specified|Spinocerebellar Ataxia, Recessive|Coenzyme Q10 deficiency, Spinocerebellar Ataxia Type	GMAF:0.01620(T), GO-ESP:0.00686(T)	Benign/Likely benign(Last reviewed: Jun 14, 2016)	criteria provided, multiple submitters, no conflicts	1	226986707	GRCh38	214036	210646
NP	NM_020247.4(COQ8A):c.238C>T (p.His80Tyr)	COQ8A	not specified|Spinocerebellar Ataxia, Recessive|Coenzyme Q10 deficiency, Spinocerebellar Ataxia Type	GMAF:0.01560(T), GO-ESP:0.00643(T)	Benign/Likely benign(Last reviewed: Jun 14, 2016)	criteria provided, multiple submitters, no conflicts	1	226965060	GRCh38	214026	210625
NP	NM_020247.4(COQ8A):c.-10+8T>C	COQ8A	not specified|Spinocerebellar Ataxia, Recessive|Coenzyme Q10 deficiency, Spinocerebellar Ataxia Type	GMAF:0.01700(C)	Benign/Likely benign(Last reviewed: Jun 14, 2016)	criteria provided, multiple submitters, no conflicts	1	226940407	GRCh38	136305	140008
NP	NM_020247.4(COQ8A):c.1053C>T (p.Gly351=)	COQ8A	not specified|Spinocerebellar Ataxia, Recessive|Coenzyme Q10 deficiency, Spinocerebellar Ataxia Type	GMAF:0.00420(T), GO-ESP:0.01909(T)	Benign/Likely benign(Last reviewed: Jun 14, 2016)	criteria provided, multiple submitters, no conflicts	1	226983007	GRCh38	136302	140005
NP	NM_020247.4(COQ8A):c.255T>G (p.His85Gln)	COQ8A	not specified|Spinocerebellar Ataxia, Recessive|Coenzyme Q10 deficiency, Spinocerebellar Ataxia Type	GMAF:0.05790(G), GO-ESP:0.01851(G)	Benign/Likely benign(Last reviewed: Jun 14, 2016)	criteria provided, multiple submitters, no conflicts	1	226965077	GRCh38	136297	140000
NP	NM_020247.4(COQ8A):c.1716T>C (p.Ser572=)	COQ8A	not specified|Spinocerebellar Ataxia, Recessive|Coenzyme Q10 deficiency, Spinocerebellar Ataxia Type	GO-ESP:0.44218(C), GMAF:0.31390(C), GO-ESP:0.40536(C)	Benign/Likely benign(Last reviewed: Jun 14, 2016)	criteria provided, single submitter	1	226986509	GRCh38	128275	133724
NP	NM_020247.4(COQ8A):c.1440C>T (p.Phe480=)	COQ8A	not specified|Spinocerebellar Ataxia, Recessive|Coenzyme Q10 deficiency, Spinocerebellar Ataxia Type	GO-ESP:0.37367(T), GMAF:0.23860(T), GO-ESP:0.35251(T)	Benign/Likely benign(Last reviewed: Jun 14, 2016)	criteria provided, single submitter	1	226984589	GRCh38	128274	133723
NP	NM_020247.4(COQ8A):c.117G>A (p.Ala39=)	COQ8A	not specified|Spinocerebellar Ataxia, Recessive|Coenzyme Q10 deficiency, Spinocerebellar Ataxia Type	GO-ESP:0.17687(A), GMAF:0.08070(A), GO-ESP:0.16432(A)	Benign/Likely benign(Last reviewed: Jun 14, 2016)	criteria provided, multiple submitters, no conflicts	1	226961502	GRCh38	128273	133722
NP	NM_020247.4(COQ8A):c.1753G>C (p.Glu585Gln)	COQ8A	not specified		Likely benign(Last reviewed: Apr 15, 2013)	criteria provided, single submitter	1	226986546	GRCh38	214035	210642
NP	NM_020247.4(COQ8A):c.594C>T (p.Ser198=)	COQ8A	not specified		Likely benign(Last reviewed: Apr 4, 2016)	criteria provided, single submitter	1	226965676	GRCh38	384768	364682
NP	NM_020247.4(COQ8A):c.1613G>A (p.Arg538Gln)	COQ8A	not specified	GO-ESP:0.00011(A)	Likely benign(Last reviewed: Feb 20, 2014)	criteria provided, single submitter	1	226985294	GRCh38	214034	210641
NP	NM_020247.4(COQ8A):c.497A>G (p.Asp166Gly)	COQ8A	not specified		Likely benign(Last reviewed: Jan 21, 2013)	criteria provided, single submitter	1	226965319	GRCh38	214030	210629
NP	NM_020247.4(COQ8A):c.*790A>G	COQ8A	Spinocerebellar Ataxia, Recessive|Coenzyme Q10 deficiency, Spinocerebellar Ataxia Type	GMAF:0.02080(G)	Likely benign(Last reviewed: Jun 14, 2016)	criteria provided, single submitter	1	226987527	GRCh38	296049	279418
NP	NM_020247.4(COQ8A):c.*681G>A	COQ8A	Spinocerebellar Ataxia, Recessive|Coenzyme Q10 deficiency, Spinocerebellar Ataxia Type	GMAF:0.09450(A)	Likely benign(Last reviewed: Jun 14, 2016)	criteria provided, single submitter	1	226987418	GRCh38	296045	281096
NP	NM_020247.4(COQ8A):c.*230G>A	COQ8A	Spinocerebellar Ataxia, Recessive|Coenzyme Q10 deficiency, Spinocerebellar Ataxia Type	GMAF:0.01620(A)	Likely benign(Last reviewed: Jun 14, 2016)	criteria provided, single submitter	1	226986967	GRCh38	296034	281089
NP	NM_020247.4(COQ8A):c.*133G>A	COQ8A	Spinocerebellar Ataxia, Recessive|Coenzyme Q10 deficiency, Spinocerebellar Ataxia Type	GMAF:0.01180(A)	Likely benign(Last reviewed: Jun 14, 2016)	criteria provided, single submitter	1	226986870	GRCh38	296031	279702
NP	NM_020247.4(COQ8A):c.62C>T (p.Ala21Val)	COQ8A	not specified	GMAF:0.00040(T), GO-ESP:0.00013(T)	Likely benign(Last reviewed: Mar 13, 2014)	criteria provided, single submitter	1	226961447	GRCh38	214025	210623
NP	NM_020247.4(COQ8A):c.1162+7G>C	COQ8A	not specified		Likely benign(Last reviewed: Nov 15, 2016)	criteria provided, single submitter	1	226983640	GRCh38	390693	364852
NP	NM_020247.4(COQ8A):c.1399-14C>T	COQ8A	not specified		Likely benign(Last reviewed: Nov 17, 2015)	criteria provided, single submitter	1	226984534	GRCh38	381279	364850
NP	NM_020247.4(COQ8A):c.1824C>T (p.Ser608=)	COQ8A	not specified		Likely benign(Last reviewed: Nov 2, 2015)	criteria provided, single submitter	1	226986617	GRCh38	377446	364870
NP	NM_020247.4(COQ8A):c.1256+11C>T	COQ8A	not specified	GMAF:0.00020(G), GO-ESP:0.00004(T)	Likely benign(Last reviewed: Oct 11, 2016)	criteria provided, single submitter	1	226983865	GRCh38	389632	364683
NP	NM_020247.4(COQ8A):c.588+4C>T	COQ8A	not specified		Likely benign(Last reviewed: Sep 19, 2016)	criteria provided, single submitter	1	226965414	GRCh38	377443	364834
NP	NM_020247.4(COQ8A):c.445C>T (p.Pro149Ser)	COQ8A	not specified		Likely benign(Last reviewed: Sep 2, 2014)	criteria provided, single submitter	1	226965267	GRCh38	214029	210628
NP	NM_020247.4(COQ8A):c.*9G>A	COQ8A	not specified		Likely benign(Last reviewed: Sep 2, 2016)	criteria provided, single submitter	1	226986746	GRCh38	377448	364855
	Multi-Gene Variants
MG	GRCh38/hg38 1q32.2-44(chr1:207346642-248930485)x3	ACTA1|ACTN2|PARP1|ADSS|AGT|ARF1|ATF3|CAPN2|CD34|CENPF|CHML|LYST|CHRM3|CR1|CR1L|CR2|CD55|EPHX1|EPRS|ESRRG|FH|GALNT2|GNG4|GUK1|H3F3A|HLX|HNRNPU|HSD11B1|IRF6|ITPKB|KCNH1|KCNK1|KCNK2|LAMB3|LBR|LGALS8|MARK1|CD46|MTR|NEK2|NID1|NVL|PLXNA2|PPP2R5A|PROX1|PSEN2|PTPN14|RAB4A|RGS7|RYR2|SRP9|TARBP1|TBCE|TGFB2|LEFTY2|TLR5|GPR137B|TP53BP2|TRAF5|TSNAX|USH2A|WNT9A|ZNF124|SLC30A1|HIST3H3|GNPAT|CDC42BPA|DEGS1|KMO|T…	See cases		Pathogenic(Last reviewed: Mar 10, 2014)	no assertion criteria provided	1	207346642 - 248930485	GRCh38	155660	165414
MG	GRCh38/hg38 1q32.2-44(chr1:209646207-248931113)x3	ACTA1|ACTN2|PARP1|ADSS|AGT|ARF1|ATF3|CAPN2|CENPF|CHML|LYST|CHRM3|EPHX1|EPRS|ESRRG|FH|GALNT2|GNG4|GUK1|H3F3A|HLX|HNRNPU|HSD11B1|IRF6|ITPKB|KCNH1|KCNK1|KCNK2|LAMB3|LBR|LGALS8|MARK1|MTR|NEK2|NID1|NVL|PPP2R5A|PROX1|PSEN2|PTPN14|RAB4A|RGS7|RYR2|SRP9|TARBP1|TBCE|TGFB2|LEFTY2|TLR5|GPR137B|TP53BP2|TRAF5|TSNAX|USH2A|WNT9A|ZNF124|SLC30A1|HIST3H3|GNPAT|CDC42BPA|DEGS1|KMO|TAF1A|EXO1|GGPS1|TMEM63A|TOMM20|URB2…	See cases		Pathogenic(Last reviewed: Aug 12, 2011)	criteria provided, single submitter	1	209646207 - 248931113	GRCh38	58116	72711
MG	GRCh38/hg38 1q32.2-44(chr1:209963625-248918469)x3	ACTA1|ACTN2|PARP1|ADSS|AGT|ARF1|ATF3|CAPN2|CENPF|CHML|LYST|CHRM3|EPHX1|EPRS|ESRRG|FH|GALNT2|GNG4|GUK1|H3F3A|HLX|HNRNPU|ITPKB|KCNH1|KCNK1|KCNK2|LBR|LGALS8|MARK1|MTR|NEK2|NID1|NVL|PPP2R5A|PROX1|PSEN2|PTPN14|RAB4A|RGS7|RYR2|SRP9|TARBP1|TBCE|TGFB2|LEFTY2|TLR5|GPR137B|TP53BP2|TRAF5|TSNAX|USH2A|WNT9A|ZNF124|SLC30A1|HIST3H3|GNPAT|CDC42BPA|DEGS1|KMO|TAF1A|EXO1|GGPS1|TMEM63A|TOMM20|URB2|CEP170|LPGAT1|AKT3…	See cases		Pathogenic(Last reviewed: Jan 27, 2011)	no assertion criteria provided	1	209963625 - 248918469	GRCh38	145652	155403
MG	GRCh38/hg38 1q32.3-44(chr1:214023812-248918469)x3	ACTA1|ACTN2|PARP1|ADSS|AGT|ARF1|CAPN2|CENPF|CHML|LYST|CHRM3|EPHX1|EPRS|ESRRG|FH|GALNT2|GNG4|GUK1|H3F3A|HLX|HNRNPU|ITPKB|KCNK1|KCNK2|LBR|LGALS8|MARK1|MTR|NID1|NVL|PROX1|PSEN2|PTPN14|RAB4A|RGS7|RYR2|SRP9|TARBP1|TBCE|TGFB2|LEFTY2|TLR5|GPR137B|TP53BP2|TSNAX|USH2A|WNT9A|ZNF124|HIST3H3|GNPAT|CDC42BPA|DEGS1|KMO|TAF1A|EXO1|GGPS1|TMEM63A|TOMM20|URB2|CEP170|AKT3|BPNT1|ZBTB18|LEFTY1|SPHAR|CAPN9|SDCCAG8|DUSP…	See cases		Pathogenic(Last reviewed: Aug 12, 2011)	criteria provided, single submitter	1	214023812 - 248918469	GRCh38	57302	71897
MG	NC_000001.10:g.(?_214697099)_(249224684_?)dup	ACTA1|ACTN2|PARP1|ADSS|AGT|ARF1|CAPN2|CENPF|CHML|LYST|CHRM3|EPHX1|EPRS|ESRRG|FH|GALNT2|GNG4|GUK1|H3F3A|HLX|HNRNPU|ITPKB|KCNK1|KCNK2|LBR|LGALS8|MARK1|MTR|NID1|NVL|PSEN2|PTPN14|RAB4A|RGS7|RYR2|SRP9|TARBP1|TBCE|TGFB2|LEFTY2|TLR5|GPR137B|TP53BP2|TSNAX|USH2A|WNT9A|ZNF124|HIST3H3|GNPAT|CDC42BPA|DEGS1|KMO|TAF1A|EXO1|GGPS1|TMEM63A|TOMM20|URB2|CEP170|AKT3|BPNT1|ZBTB18|LEFTY1|SPHAR|CAPN9|SDCCAG8|DUSP10|COG…	See cases		Pathogenic	no assertion criteria provided			GRCh38	396039	382932
MG	GRCh38/hg38 1q41-44(chr1:223347693-248918469)x3	ACTA1|ACTN2|PARP1|ADSS|AGT|ARF1|CAPN2|CHML|LYST|CHRM3|EPHX1|FH|GALNT2|GNG4|GUK1|H3F3A|HNRNPU|ITPKB|KCNK1|LBR|LGALS8|MTR|NID1|NVL|PSEN2|RAB4A|RGS7|RYR2|SRP9|TARBP1|TBCE|LEFTY2|GPR137B|TP53BP2|TSNAX|WNT9A|ZNF124|HIST3H3|GNPAT|CDC42BPA|DEGS1|KMO|EXO1|GGPS1|TMEM63A|TOMM20|URB2|CEP170|AKT3|ZBTB18|LEFTY1|SPHAR|CAPN9|SDCCAG8|COG2|RBM34|FBXO28|ABCB10|OPN3|TRIM58|AHCTF1|OR1C1|OR2M4|OR2L2|OR2T1|TAF5L|DISC2…	See cases		Pathogenic(Last reviewed: Aug 12, 2011)	criteria provided, single submitter	1	223347693 - 248918469	GRCh38	57010	71605
MG	GRCh38/hg38 1q41-44(chr1:221902539-248918469)x3	ACTA1|ACTN2|PARP1|ADSS|AGT|ARF1|CAPN2|CHML|LYST|CHRM3|EPHX1|FH|GALNT2|GNG4|GUK1|H3F3A|HNRNPU|ITPKB|KCNK1|LBR|LGALS8|MTR|NID1|NVL|PSEN2|RAB4A|RGS7|RYR2|SRP9|TARBP1|TBCE|LEFTY2|TLR5|GPR137B|TP53BP2|TSNAX|WNT9A|ZNF124|HIST3H3|GNPAT|CDC42BPA|DEGS1|KMO|TAF1A|EXO1|GGPS1|TMEM63A|TOMM20|URB2|CEP170|AKT3|ZBTB18|LEFTY1|SPHAR|CAPN9|SDCCAG8|COG2|RBM34|FBXO28|ABCB10|OPN3|TRIM58|AHCTF1|OR1C1|OR2M4|OR2L2|OR2T1|…	See cases		Pathogenic(Last reviewed: Aug 12, 2011)	criteria provided, single submitter	1	221902539 - 248918469	GRCh38	58130	72725
MG	GRCh38/hg38 1q41-44(chr1:223828500-248891309)x3	ACTA1|ACTN2|PARP1|ADSS|AGT|ARF1|CHML|LYST|CHRM3|EPHX1|FH|GALNT2|GNG4|GUK1|H3F3A|HNRNPU|ITPKB|KCNK1|LBR|LGALS8|MTR|NID1|NVL|PSEN2|RAB4A|RGS7|RYR2|SRP9|TARBP1|TBCE|LEFTY2|GPR137B|TP53BP2|TSNAX|WNT9A|ZNF124|HIST3H3|GNPAT|CDC42BPA|DEGS1|KMO|EXO1|GGPS1|TMEM63A|TOMM20|URB2|CEP170|AKT3|ZBTB18|LEFTY1|SPHAR|CAPN9|SDCCAG8|COG2|RBM34|FBXO28|ABCB10|OPN3|TRIM58|AHCTF1|OR1C1|OR2M4|OR2L2|OR2T1|TAF5L|DISC2|DISC1…	See cases		Pathogenic(Last reviewed: Aug 12, 2011)	criteria provided, single submitter	1	223828500 - 248891309	GRCh38	58133	72728
MG	GRCh38/hg38 1q41-44(chr1:223815147-248918469)x3	ACTA1|ACTN2|PARP1|ADSS|AGT|ARF1|CHML|LYST|CHRM3|EPHX1|FH|GALNT2|GNG4|GUK1|H3F3A|HNRNPU|ITPKB|KCNK1|LBR|LGALS8|MTR|NID1|NVL|PSEN2|RAB4A|RGS7|RYR2|SRP9|TARBP1|TBCE|LEFTY2|GPR137B|TP53BP2|TSNAX|WNT9A|ZNF124|HIST3H3|GNPAT|CDC42BPA|DEGS1|KMO|EXO1|GGPS1|TMEM63A|TOMM20|URB2|CEP170|AKT3|ZBTB18|LEFTY1|SPHAR|CAPN9|SDCCAG8|COG2|RBM34|FBXO28|ABCB10|OPN3|TRIM58|AHCTF1|OR1C1|OR2M4|OR2L2|OR2T1|TAF5L|DISC2|DISC1…	See cases		Pathogenic(Last reviewed: Oct 19, 2010)	no assertion criteria provided	1	223815147 - 248918469	GRCh38	146575	156326
MG	GRCh38/hg38 1q41-44(chr1:223887780-248891309)x3	ACTA1|ACTN2|PARP1|ADSS|AGT|ARF1|CHML|LYST|CHRM3|EPHX1|FH|GALNT2|GNG4|GUK1|H3F3A|HNRNPU|ITPKB|KCNK1|LBR|LGALS8|MTR|NID1|NVL|PSEN2|RAB4A|RGS7|RYR2|SRP9|TARBP1|TBCE|LEFTY2|GPR137B|TSNAX|WNT9A|ZNF124|HIST3H3|GNPAT|CDC42BPA|DEGS1|KMO|EXO1|GGPS1|TMEM63A|TOMM20|URB2|CEP170|AKT3|ZBTB18|LEFTY1|SPHAR|CAPN9|SDCCAG8|COG2|RBM34|FBXO28|ABCB10|OPN3|TRIM58|AHCTF1|OR1C1|OR2M4|OR2L2|OR2T1|TAF5L|DISC2|DISC1|CNIH4|P…	See cases		Pathogenic(Last reviewed: Aug 12, 2011)	criteria provided, single submitter	1	223887780 - 248891309	GRCh38	58135	72730
MG	GRCh38/hg38 1q42.11-44(chr1:224096488-248918469)x3	ACTA1|ACTN2|PARP1|ADSS|AGT|ARF1|CHML|LYST|CHRM3|EPHX1|FH|GALNT2|GNG4|GUK1|H3F3A|HNRNPU|ITPKB|KCNK1|LBR|LGALS8|MTR|NID1|NVL|PSEN2|RAB4A|RGS7|RYR2|SRP9|TARBP1|TBCE|LEFTY2|GPR137B|TSNAX|WNT9A|ZNF124|HIST3H3|GNPAT|CDC42BPA|DEGS1|KMO|EXO1|GGPS1|TMEM63A|TOMM20|URB2|CEP170|AKT3|ZBTB18|LEFTY1|SPHAR|CAPN9|SDCCAG8|COG2|RBM34|FBXO28|ABCB10|OPN3|TRIM58|AHCTF1|OR1C1|OR2M4|OR2L2|OR2T1|TAF5L|DISC2|DISC1|CNIH4|P…	See cases		Pathogenic(Last reviewed: Aug 12, 2011)	criteria provided, single submitter	1	224096488 - 248918469	GRCh38	58137	72732
MG	GRCh38/hg38 1q42.11-44(chr1:224022862-248918469)x3	ACTA1|ACTN2|PARP1|ADSS|AGT|ARF1|CHML|LYST|CHRM3|EPHX1|FH|GALNT2|GNG4|GUK1|H3F3A|HNRNPU|ITPKB|KCNK1|LBR|LGALS8|MTR|NID1|NVL|PSEN2|RAB4A|RGS7|RYR2|SRP9|TARBP1|TBCE|LEFTY2|GPR137B|TSNAX|WNT9A|ZNF124|HIST3H3|GNPAT|CDC42BPA|DEGS1|KMO|EXO1|GGPS1|TMEM63A|TOMM20|URB2|CEP170|AKT3|ZBTB18|LEFTY1|SPHAR|CAPN9|SDCCAG8|COG2|RBM34|FBXO28|ABCB10|OPN3|TRIM58|AHCTF1|OR1C1|OR2M4|OR2L2|OR2T1|TAF5L|DISC2|DISC1|CNIH4|P…	See cases		Pathogenic(Last reviewed: Sep 16, 2011)	no assertion criteria provided	1	224022862 - 248918469	GRCh38	148701	158452
MG	GRCh38/hg38 1q42.12-44(chr1:225438480-248787200)x3	ACTA1|ACTN2|PARP1|ADSS|AGT|ARF1|CHML|LYST|CHRM3|EPHX1|FH|GALNT2|GNG4|GUK1|H3F3A|HNRNPU|ITPKB|KCNK1|LGALS8|MTR|NID1|PSEN2|RAB4A|RGS7|RYR2|SRP9|TARBP1|TBCE|LEFTY2|GPR137B|TSNAX|WNT9A|ZNF124|HIST3H3|GNPAT|CDC42BPA|KMO|EXO1|GGPS1|TMEM63A|TOMM20|URB2|CEP170|AKT3|ZBTB18|LEFTY1|SPHAR|CAPN9|SDCCAG8|COG2|RBM34|ABCB10|OPN3|TRIM58|AHCTF1|OR1C1|OR2M4|OR2L2|OR2T1|TAF5L|DISC2|DISC1|PYCR2|DESI2|SCCPDH|TRIM17|AR…	See cases		Pathogenic(Last reviewed: Nov 30, 2010)	no assertion criteria provided	1	225438480 - 248787200	GRCh38	154381	164135
MG	NC_000001.10:g.(?_226871745)_(229906954_?)del	ACTA1|ARF1|GUK1|ITPKB|PSEN2|RAB4A|WNT9A|HIST3H3|CDC42BPA|URB2|SPHAR|ABCB10|TAF5L|TRIM17|NUP133|COQ8A|GJC2|RHOU|JMJD4|C1orf35|TRIM11|OBSCN|WNT3A|HIST3H2A|SNAP47|CCSAP|MRPL55|HIST3H2BB|RNF187|IBA57|ZNF678|PRSS38|BTNL10	See cases		Uncertain significance(Last reviewed: Jan 20, 2016)	criteria provided, single submitter			GRCh38	253906	248354
MG	GRCh38/hg38 1q42.12-42.2(chr1:226185124-232872488)x1	ACTA1|PARP1|AGT|ARF1|GALNT2|GUK1|ITPKB|PSEN2|RAB4A|TSNAX|WNT9A|HIST3H3|GNPAT|CDC42BPA|URB2|SPHAR|CAPN9|COG2|ABCB10|TAF5L|DISC2|DISC1|TRIM17|EGLN1|MAP10|NUP133|COQ8A|GJC2|SIPA1L2|RHOU|ACBD3|ARV1|JMJD4|C1orf35|TTC13|PGBD5|TRIM11|MIXL1|SPRTN|OBSCN|C1orf198|WNT3A|HIST3H2A|SNAP47|CCSAP|C1orf131|MRPL55|HIST3H2BB|EXOC8|LOC149373|RNF187|IBA57|LIN9|ZNF678|PRSS38|STUM|FAM89A|TRIM67|C1orf145|IBA57-AS1|BTNL1…	See cases		Pathogenic(Last reviewed: Dec 22, 2010)	no assertion criteria provided	1	226185124 - 232872488	GRCh38	146517	156268
MG	GRCh38/hg38 1q42.12-42.13(chr1:225382172-230418801)x1	ACTA1|PARP1|ARF1|EPHX1|GALNT2|GUK1|H3F3A|ITPKB|LBR|PSEN2|RAB4A|SRP9|LEFTY2|WNT9A|HIST3H3|CDC42BPA|TMEM63A|URB2|LEFTY1|SPHAR|ABCB10|TAF5L|PYCR2|TRIM17|ENAH|NUP133|COQ8A|GJC2|RHOU|ACBD3|JMJD4|C1orf35|PGBD5|TRIM11|MIXL1|OBSCN|WNT3A|HIST3H2A|SNAP47|CCSAP|DNAH14|MRPL55|HIST3H2BB|RNF187|SDE2|IBA57|LIN9|ZNF678|PRSS38|STUM|C1orf145|IBA57-AS1|BTNL10|LOC100130093|RNA5S1|RNA5S2|RNA5S3|RNA5S4|RNA5S5|RNA5S6|R…	See cases		Pathogenic(Last reviewed: Mar 4, 2013)	no assertion criteria provided	1	225382172 - 230418801	GRCh38	155156	164910
MG	NC_000001.10:g.(?_197811907)_(228997888_?)dup	ADORA1|PARP1|ARF1|ATF3|ATP2B4|AVPR1B|C4BPA|C4BPB|CACNA1S|CAPN2|CD34|CENPF|CHI3L1|CHIT1|CR1|CR1L|CR2|CSRP1|CTSE|CD55|EIF2D|ELF3|ELK4|EPHX1|EPRS|ESRRG|FMOD|NR5A2|GPR25|GUK1|H3F3A|HLX|HSD11B1|IL10|IRF6|ITPKB|KCNH1|KCNK2|KISS1|LAD1|LAMB3|LBR|MARK1|CD46|MDM4|MYBPH|MYOG|PPP1R12B|NEK2|NVL|CDK18|PFKFB2|PIGR|PIK3C2B|PKP1|PLXNA2|PPP2R5A|PRELP|PROX1|PSEN2|PTPN7|PTPN14|PTPRC|RABIF|RBBP5|REN|RNPEP|SNRPE|SRP9|…	See cases		Pathogenic(Last reviewed: Jan 20, 2016)	criteria provided, single submitter			GRCh38	253654	248102
MG	NC_000001.11:g.226963276_227007955del44680	CDC42BPA|COQ8A	Coenzyme Q10 deficiency, primary, 4		Pathogenic(Last reviewed: Jun 7, 2016)	no assertion criteria provided	1	226963276 - 227007955	GRCh38	375332	362095
MG	GRCh38/hg38 1q41-42.13(chr1:221519280-228862141)x1	PARP1|ARF1|CAPN2|EPHX1|GUK1|H3F3A|ITPKB|LBR|NVL|PSEN2|SRP9|LEFTY2|TLR5|TP53BP2|WNT9A|HIST3H3|CDC42BPA|DEGS1|TAF1A|TMEM63A|LEFTY1|DUSP10|FBXO28|CNIH4|PYCR2|TRIM17|SUSD4|ENAH|COQ8A|GJC2|RHOU|ACBD3|AIDA|JMJD4|C1orf35|HHIPL2|WDR26|TRIM11|MIXL1|OBSCN|DISP1|WNT3A|HIST3H2A|SNAP47|DNAH14|MRPL55|HIST3H2BB|BROX|CNIH3|RNF187|SDE2|CCDC185|IBA57|LIN9|ZNF678|PRSS38|MIA3|STUM|CAPN8|FAM177B|C1orf145|IBA57-AS1|BT…	See cases		Pathogenic(Last reviewed: Aug 12, 2011)	criteria provided, single submitter	1	221519280 - 228862141	GRCh38	60083	74678
MG	GRCh38/hg38 1q41-42.13(chr1:223347693-228556332)x1	PARP1|ARF1|CAPN2|EPHX1|GUK1|H3F3A|ITPKB|LBR|NVL|PSEN2|SRP9|LEFTY2|TP53BP2|WNT9A|HIST3H3|CDC42BPA|DEGS1|TMEM63A|LEFTY1|FBXO28|CNIH4|PYCR2|TRIM17|SUSD4|ENAH|COQ8A|GJC2|ACBD3|JMJD4|C1orf35|WDR26|TRIM11|MIXL1|OBSCN|WNT3A|HIST3H2A|SNAP47|DNAH14|MRPL55|HIST3H2BB|CNIH3|RNF187|SDE2|CCDC185|IBA57|LIN9|ZNF678|PRSS38|STUM|CAPN8|C1orf145|IBA57-AS1|BTNL10|LOC100130093|MIR320B2|MIR3620|ITPKB-IT1|MIR4666A|MIR47…	See cases		Pathogenic(Last reviewed: Dec 22, 2010)	no assertion criteria provided	1	223347693 - 228556332	GRCh38	147449	157200
MG	GRCh38/hg38 1q42.11-42.13(chr1:224096288-227859548)x1	PARP1|EPHX1|H3F3A|ITPKB|LBR|NVL|PSEN2|SRP9|LEFTY2|CDC42BPA|DEGS1|TMEM63A|LEFTY1|FBXO28|CNIH4|PYCR2|ENAH|COQ8A|ACBD3|JMJD4|WDR26|MIXL1|SNAP47|DNAH14|CNIH3|SDE2|LIN9|ZNF678|PRSS38|STUM|LOC100130093|MIR320B2|ITPKB-IT1|MIR4742|LOC101927143|LOC101927164|MIR6741|LINC01703|ACBD3-AS1	See cases		Pathogenic(Last reviewed: Aug 12, 2011)	criteria provided, single submitter	1	224096288 - 227859548	GRCh38	58542	73137

[truncated: 2 more sheets: COQ8b, COQ9]
